# Supplementary material for: PRDM15 is a key regulator of metabolism critical to sustain B-cell lymphomagenesis
Source: Nat Commun. 2020 Jul 14;11:3520. doi: 10.1038/s41467-020-17064-0 (PMC7360777; doi:10.1038/s41467-020-17064-0)
Supplement: Supplementary file 4 — Supplementary Data 1 [file 41467_2020_17064_MOESM4_ESM.xlsx]

## Sheet: Supplementary data 1
Genotype	Identifier	Subtype			PRDM15 staiing IHC
P15FF R26 Myc mice - vehicle	F107 6639	B-cell lymphoma			PRDM15 +	Positive Control
P15FF R26 Myc mice - vehicle	F107 5689	B-cell lymphoma			PRDM15 +	Positive Control
P15FF R26 Myc mice - vehicle	F107 7006	B-cell lymphoma			PRDM15 +	Positive Control
P15FF R26 Myc -TAM	F25 922 (1516-17)		T-cell lymphoma		null	Experimental Group
P15FF R26 Myc -TAM	F25 347 (1516-17)	B-cell lymphoma			null	Experimental Group
P15FF R26 Myc -TAM	F25 2116 (1516-17)	B-cell lymphoma			PRDM15 +	Experimental Group
P15FF R26 Myc -TAM	F25 4886 (1516-17) (tumor mass, liver, mesenteric and splenic lymphoma)			Non-B, non-T cell lymphoma	null	Experimental Group
P15FF R26 Myc -TAM	F25 8300 (1486-16)	B-cell lymphoma			Null (+ weak C)	Experimental Group
P15FF R26 Myc -TAM	F25 894 (3298-15)	B-cell lymphoma			Null (+ weak C)	Experimental Group
P15FF R26 Myc -TAM	F25 3303 (3298-15) (tumor mass, spleen and liver lymphoma)		T-cell lymphoma		null	Experimental Group
P15FF R26 Myc -TAM	F25 680 (3298-15)		T-cell lymphoma		Null (+ weak C)	Experimental Group
P15FF R26 Myc -TAM	F25 4197 (3298-15)	B-cell lymphoma			PRDM15 +	Experimental Group
P15FF R26 Myc -TAM	F25 3288 (1468-16)			Non-B, non-T cell lymphoma	Null (+ weak C)	Experimental Group
P15FF R26 Myc -TAM	F25 4888 (1468-16)			Non-B, non-T cell lymphoma	Null (++C)	Experimental Group
P15FF R26 Myc -TAM	F25 333(1) (2106-15)		T-cell lymphoma		Null (+++C)	Experimental Group
P15FF R26 Myc -TAM	F25 333(2) (2106-15)		T-cell lymphoma		Null (+ weak C)	Experimental Group
P15FF R26 Myc -TAM	F25 330 (2106-15)			Non-B, non-T cell lymphoma	null	Experimental Group
P15FF R26 Myc -TAM	F25 682(1) (2106-15) (splenic neoplasm)			Non-B, non-T cell lymphoma	null	Experimental Group
P15FF R26 Myc -TAM	F25 682(2) (2106-15) (mesenteric, tumor adjacent to muscle)		T-cell lymphoma		Null (+++C)	Experimental Group
	Total	8	6	5
