# Supplementary material for: PRDM15 is a key regulator of metabolism critical to sustain B-cell lymphomagenesis
Source: Nat Commun. 2020 Jul 14;11:3520. doi: 10.1038/s41467-020-17064-0 (PMC7360777; doi:10.1038/s41467-020-17064-0)
Supplement: Supplementary file 5 — Supplementary Data 2 [file 41467_2020_17064_MOESM5_ESM.xlsx]

## Sheet: Supplementary data 2
Table S2	Prdm15-bound sites in tumor samples
seqnames	start	end	width	strand	peak name	annotation	geneChr	geneStart	geneEnd	geneLength	geneStrand	geneId	transcriptId	distanceToTSS	ENSEMBL	SYMBOL	GENENAME
chr1	9795999	9796263	265	*	Eu_MYC_Tumor_prdm15_peak_1	Intron (uc007agu.1/170755, intron 1 of 17)	1	9788211	9892649	104439	1	170755	uc011wid.1	7788	ENSMUSG00000025915	Sgk3	serum/glucocorticoid regulated kinase 3
chr1	14257705	14258048	344	*	Eu_MYC_Tumor_prdm15_peak_2	Intron (uc007aiw.1/14048, intron 6 of 16)	1	14159039	14294651	135613	2	14048	uc007aiw.1	36603	ENSMUSG00000025932	Eya1	EYA transcriptional coactivator and phosphatase 1
chr1	16508692	16508867	176	*	Eu_MYC_Tumor_prdm15_peak_3	Promoter (<=1kb)	1	16218891	16509383	290493	2	29819	uc007ajn.2	516	ENSMUSG00000025920	Stau2	staufen double-stranded RNA binding protein 2
chr1	21953754	21954429	676	*	Eu_MYC_Tumor_prdm15_peak_4	Promoter (1-2kb)	1	21388484	21952023	563540	2	226922	uc011wio.1	-1731	ENSMUSG00000028033	Kcnq5	potassium voltage-gated channel, subfamily Q, member 5
chr1	36425784	36426447	664	*	Eu_MYC_Tumor_prdm15_peak_5	Promoter (<=1kb)	1	36392575	36426026	33452	2	226976	uc007aqa.1	0	ENSMUSG00000010453	Kansl3	KAT8 regulatory NSL complex subunit 3
chr1	36528171	36528430	260	*	Eu_MYC_Tumor_prdm15_peak_6	Promoter (<=1kb)	1	36528442	36565621	37180	1	94220	uc007aqg.2	-12	ENSMUSG00000037408	Cnnm4	cyclin M4
chr1	43504511	43504727	217	*	Eu_MYC_Tumor_prdm15_peak_7	Promoter (1-2kb)	1	43502596	43627363	124768	1	17974	uc007avo.2	1915	ENSMUSG00000066877	Nck2	non-catalytic region of tyrosine kinase adaptor protein 2
chr1	44159352	44159564	213	*	Eu_MYC_Tumor_prdm15_peak_8	Promoter (<=1kb)	1	44143462	44159233	15772	2	75623	uc007awa.2	-119	ENSMUSG00000026049	Tex30	testis expressed 30
chr1	53907870	53908170	301	*	Eu_MYC_Tumor_prdm15_peak_9	Intron (uc007azk.2/329152, intron 21 of 28)	1	53812356	53842059	29704	2	98267	uc007azj.2	-65811	ENSMUSG00000026094	Stk17b	serine/threonine kinase 17b (apoptosis-inducing)
chr1	58854302	58854806	505	*	Eu_MYC_Tumor_prdm15_peak_10	Promoter (2-3kb)	1	58852218	58904347	52130	1	12370	uc007bcs.1	2084	ENSMUSG00000026029	Casp8	caspase 8
chr1	61058723	61059101	379	*	Eu_MYC_Tumor_prdm15_peak_11	Distal Intergenic	1	61034758	61057164	22407	1	54167	uc011wlz.1	23965	ENSMUSG00000026009	Icos	inducible T cell co-stimulator
chr1	64168833	64169170	338	*	Eu_MYC_Tumor_prdm15_peak_12	Promoter (<=1kb)	1	64088500	64168000	79501	2	93691	uc007bgq.1	-833	ENSMUSG00000025959	Klf7	Kruppel-like factor 7 (ubiquitous)
chr1	65233189	65233367	179	*	Eu_MYC_Tumor_prdm15_peak_13	Promoter (<=1kb)	1	65233257	65252280	19024	1	18711	uc007bho.1	0	ENSMUSG00000025949	Pikfyve	phosphoinositide kinase, FYVE type zinc finger containing
chr1	74437851	74438248	398	*	Eu_MYC_Tumor_prdm15_peak_14	Promoter (<=1kb)	1	74438183	74443859	5677	1	227292	uc007blz.2	0	ENSMUSG00000026176	Ctdsp1	CTD (carboxy-terminal domain, RNA polymerase II, polypeptide A) small phosphatase 1
chr1	74708386	74708543	158	*	Eu_MYC_Tumor_prdm15_peak_15	Promoter (<=1kb)	1	74708328	74744547	36220	1	67534	uc007bmy.1	58	ENSMUSG00000033257	Ttll4	tubulin tyrosine ligase-like family, member 4
chr1	75164833	75165263	431	*	Eu_MYC_Tumor_prdm15_peak_16	Promoter (<=1kb)	1	75165220	75168200	2981	1	68818	uc011wnf.1	0	ENSMUSG00000026197	Zfand2b	zinc finger, AN1 type domain 2B
chr1	75432514	75432753	240	*	Eu_MYC_Tumor_prdm15_peak_17	Promoter (<=1kb)	1	75432518	75439751	7234	1	69080	uc007bpd.1	0	ENSMUSG00000033021	Gmppa	GDP-mannose pyrophosphorylase A
chr1	77512170	77512392	223	*	Eu_MYC_Tumor_prdm15_peak_18	Promoter (<=1kb)	1	77393372	77511663	118292	2	13838	uc007bqa.1	-507	ENSMUSG00000026235	Epha4	Eph receptor A4
chr1	87778691	87778954	264	*	Eu_MYC_Tumor_prdm15_peak_19	Distal Intergenic	1	87791085	87805273	14189	1	64294	uc011wof.1	-12131	ENSMUSG00000026223	Itm2c	integral membrane protein 2C
chr1	88260431	88260662	232	*	Eu_MYC_Tumor_prdm15_peak_20	Promoter (4-5kb)	1	88256149	88264539	8391	1	319336	uc011woj.1	4282	ENSMUSG00000073627	C130036L24Rik	RIKEN cDNA C130036L24 gene
chr1	88383762	88384423	662	*	Eu_MYC_Tumor_prdm15_peak_21	Distal Intergenic	1	88423311	88427273	3963	1	19231	uc007bvp.1	-38888	ENSMUSG00000026238	Ptma	prothymosin alpha
chr1	88421257	88422111	855	*	Eu_MYC_Tumor_prdm15_peak_22	Promoter (1-2kb)	1	88423311	88427273	3963	1	19231	uc007bvp.1	-1200	ENSMUSG00000026238	Ptma	prothymosin alpha
chr1	88424721	88424909	189	*	Eu_MYC_Tumor_prdm15_peak_23	Promoter (1-2kb)	1	88423311	88427273	3963	1	19231	uc007bvp.1	1410	ENSMUSG00000026238	Ptma	prothymosin alpha
chr1	89534889	89535166	278	*	Eu_MYC_Tumor_prdm15_peak_24	Intron (uc007bxc.2/16331, intron 2 of 26)	1	89516887	89617083	100197	1	16331	uc007bxf.2	18002	ENSMUSG00000026288	Inpp5d	inositol polyphosphate-5-phosphatase D
chr1	89819266	89819508	243	*	Eu_MYC_Tumor_prdm15_peak_25	Intron (uc011wos.1/227333, intron 10 of 29)	1	89831857	89841064	9208	1	227333	uc007bxu.2	-12349	ENSMUSG00000070738	Dgkd	diacylglycerol kinase, delta
chr1	91473791	91473992	202	*	Eu_MYC_Tumor_prdm15_peak_26	Intron (uc007byw.1/347722, intron 1 of 17)	1	91524328	91791857	267530	1	347722	uc007byy.1	-50336	ENSMUSG00000055013	Agap1	ArfGAP with GTPase domain, ankyrin repeat and PH domain 1
chr1	94968154	94968342	189	*	Eu_MYC_Tumor_prdm15_peak_27	Intron (uc007cde.2/16560, intron 9 of 46)	1	94912033	94979057	67025	2	16560	uc007cde.2	10715	ENSMUSG00000014602	Kif1a	kinesin family member 1A
chr1	107331786	107332033	248	*	Eu_MYC_Tumor_prdm15_peak_28	Distal Intergenic	1	107173494	107253287	79794	2	320311	uc011wpz.1	-78499	ENSMUSG00000047496	Rnf152	ring finger protein 152
chr1	108656277	108656789	513	*	Eu_MYC_Tumor_prdm15_peak_29	Promoter (<=1kb)	1	108616987	108656319	39333	2	70750	uc007cgy.2	0	ENSMUSG00000009905	Kdsr	3-ketodihydrosphingosine reductase
chr1	121422203	121422383	181	*	Eu_MYC_Tumor_prdm15_peak_30	Promoter (<=1kb)	1	121422744	121424803	2060	1	226351	uc007ciu.1	-361	ENSMUSG00000098923	Tmem185b	transmembrane protein 185B
chr1	127332131	127332865	735	*	Eu_MYC_Tumor_prdm15_peak_31	Promoter (<=1kb)	1	127289483	127332265	42783	2	74117	uc007ckf.1	0	ENSMUSG00000026341	Actr3	ARP3 actin-related protein 3
chr1	128912536	128912840	305	*	Eu_MYC_Tumor_prdm15_peak_32	Distal Intergenic	1	127810213	128727209	916997	2	210356	uc007ckn.1	-185327	ENSMUSG00000049690	Nckap5	NCK-associated protein 5
chr1	128928744	128929015	272	*	Eu_MYC_Tumor_prdm15_peak_33	Distal Intergenic	1	129101563	129284789	183227	1	107895	uc007ckp.1	-172548	ENSMUSG00000036155	Mgat5	mannoside acetylglucosaminyltransferase 5
chr1	129101208	129101616	409	*	Eu_MYC_Tumor_prdm15_peak_34	Promoter (<=1kb)	1	129101563	129284789	183227	1	107895	uc007ckp.1	0	ENSMUSG00000036155	Mgat5	mannoside acetylglucosaminyltransferase 5
chr1	133422688	133422862	175	*	Eu_MYC_Tumor_prdm15_peak_35	Promoter (<=1kb)	1	133226091	133422170	196080	2	14270	uc011wrq.1	-518	ENSMUSG00000026425	Srgap2	SLIT-ROBO Rho GTPase activating protein 2
chr1	134943264	134943441	178	*	Eu_MYC_Tumor_prdm15_peak_36	Promoter (<=1kb)	1	134942589	135005265	62677	1	240752	uc011wry.1	675	ENSMUSG00000026447	Pik3c2b	phosphatidylinositol-4-phosphate 3-kinase catalytic subunit type 2 beta
chr1	138311763	138312368	606	*	Eu_MYC_Tumor_prdm15_peak_37	Promoter (<=1kb)	1	138308493	138312096	3604	2	320054	uc007cus.1	0	ENSMUSG00000097403	9230116N13Rik	RIKEN cDNA 9230116N13 gene
chr1	153193989	153194172	184	*	Eu_MYC_Tumor_prdm15_peak_38	Promoter (2-3kb)	1	153191628	153211575	19948	1	117198	uc007cyp.1	2361	ENSMUSG00000023150	Ivns1abp	influenza virus NS1A binding protein
chr1	155336506	155336653	148	*	Eu_MYC_Tumor_prdm15_peak_39	Promoter (1-2kb)	1	155323969	155334790	10822	2	13211	uc007dab.1	-1716	ENSMUSG00000042699	Dhx9	DEAH (Asp-Glu-Ala-His) box polypeptide 9
chr1	155543298	155543553	256	*	Eu_MYC_Tumor_prdm15_peak_40	3' UTR	1	155500167	155544795	44629	1	67792	uc007dad.1	43131	ENSMUSG00000042671	Rgs8	regulator of G-protein signaling 8
chr1	157820671	157820850	180	*	Eu_MYC_Tumor_prdm15_peak_41	Promoter (<=1kb)	1	157806850	157820385	13536	2	74081	uc011wty.1	-286	ENSMUSG00000033671	Cep350	centrosomal protein 350
chr1	161975049	161975485	437	*	Eu_MYC_Tumor_prdm15_peak_42	Promoter (<=1kb)	1	161974511	162008717	34207	1	67647	uc007dec.2	538	ENSMUSG00000090394	4930523C07Rik	RIKEN cDNA 4930523C07 gene
chr1	161976948	161977223	276	*	Eu_MYC_Tumor_prdm15_peak_43	Promoter (2-3kb)	1	161974511	162008717	34207	1	67647	uc007dec.2	2437	ENSMUSG00000090394	4930523C07Rik	RIKEN cDNA 4930523C07 gene
chr1	165688096	165688263	168	*	Eu_MYC_Tumor_prdm15_peak_44	Distal Intergenic	1	165709810	165847231	137422	1	16579	uc007dho.1	-21547	ENSMUSG00000026585	Kifap3	kinesin-associated protein 3
chr1	166503905	166504057	153	*	Eu_MYC_Tumor_prdm15_peak_45	Distal Intergenic	1	166367398	166388486	21089	2	11931	uc007dip.1	-115419	ENSMUSG00000026576	Atp1b1	ATPase, Na+/K+ transporting, beta 1 polypeptide
chr1	166951344	166951503	160	*	Eu_MYC_Tumor_prdm15_peak_46	Distal Intergenic	1	166861779	166865641	3863	2	16963	uc007dis.1	-85703	ENSMUSG00000026573	Xcl1	chemokine (C motif) ligand 1
chr1	167084281	167084496	216	*	Eu_MYC_Tumor_prdm15_peak_47	Intron (uc007diw.1/83993, intron 1 of 7)	1	167067984	167090904	22921	2	83993	uc007diw.1	6408	ENSMUSG00000026572	Tbx19	T-box 19
chr1	167389558	167389881	324	*	Eu_MYC_Tumor_prdm15_peak_48	Promoter (<=1kb)	1	167259632	167390594	130963	2	74106	uc007djb.2	713	ENSMUSG00000026571	Dcaf6	DDB1 and CUL4 associated factor 6
chr1	167755577	167756005	429	*	Eu_MYC_Tumor_prdm15_peak_49	Intron (uc007djn.2/12503, intron 1 of 7)	1	167718812	167801284	82473	1	12503	uc007djr.2	36765	ENSMUSG00000005763	Cd247	CD247 antigen
chr1	172105256	172105413	158	*	Eu_MYC_Tumor_prdm15_peak_50	Promoter (<=1kb)	1	172079802	172105077	25276	2	107652	uc007dlz.1	-179	ENSMUSG00000026670	Uap1	UDP-N-acetylglucosamine pyrophosphorylase 1
chr1	173126346	173126502	157	*	Eu_MYC_Tumor_prdm15_peak_51	Promoter (<=1kb)	1	173103395	173126417	23023	2	66425	uc009uzy.1	0	ENSMUSG00000038370	Pcp4l1	Purkinje cell protein 4-like 1
chr1	173200629	173200959	331	*	Eu_MYC_Tumor_prdm15_peak_52	Promoter (<=1kb)	1	173200459	173207026	6568	1	57370	uc007dnr.2	170	ENSMUSG00000052423	B4galt3	UDP-Gal:betaGlcNAc beta 1,4-galactosyltransferase, polypeptide 3
chr1	173476866	173477121	256	*	Eu_MYC_Tumor_prdm15_peak_53	Distal Intergenic	1	173448255	173465424	17170	2	16429	uc007doq.1	-11442	ENSMUSG00000038209	Itln1	intelectin 1 (galactofuranose binding)
chr1	173481374	173481850	477	*	Eu_MYC_Tumor_prdm15_peak_54	Distal Intergenic	1	173489324	173508381	19058	1	18106	uc007dor.1	-7474	ENSMUSG00000004709	Cd244	CD244 natural killer cell receptor 2B4
chr1	174079312	174079782	471	*	Eu_MYC_Tumor_prdm15_peak_55	Promoter (1-2kb)	1	174078309	174126524	48216	1	98193	uc007dpx.2	1003	ENSMUSG00000026554	Dcaf8	DDB1 and CUL4 associated factor 8
chr1	174256321	174256517	197	*	Eu_MYC_Tumor_prdm15_peak_56	Promoter (1-2kb)	1	174255436	174258259	2824	2	16524	uc007dqi.1	1742	ENSMUSG00000038026	Kcnj9	potassium inwardly-rectifying channel, subfamily J, member 9
chr1	174306040	174307013	974	*	Eu_MYC_Tumor_prdm15_peak_57	Promoter (<=1kb)	1	174306662	174314230	7569	1	67556	uc007dqk.2	0	ENSMUSG00000050229	Pigm	phosphatidylinositol glycan anchor biosynthesis, class M
chr1	174455639	174455977	339	*	Eu_MYC_Tumor_prdm15_peak_58	Promoter (4-5kb)	1	174451261	174476001	24741	1	71870	uc007dqq.2	4378	ENSMUSG00000026546	Cfap45	cilia and flagella associated protein 45
chr1	175320209	175320475	267	*	Eu_MYC_Tumor_prdm15_peak_59	Distal Intergenic	1	175274706	175297826	23121	2	94332	uc007drk.1	-22383	ENSMUSG00000005338	Cadm3	cell adhesion molecule 3
chr1	180336435	180336688	254	*	Eu_MYC_Tumor_prdm15_peak_60	Promoter (<=1kb)	1	180336012	180413380	77369	1	68226	uc007dve.1	423	ENSMUSG00000026495	Efcab2	EF-hand calcium binding domain 2
chr1	182834107	182834402	296	*	Eu_MYC_Tumor_prdm15_peak_61	Promoter (<=1kb)	1	182834405	182838219	3815	1	69051	uc007dwv.2	-3	ENSMUSG00000026520	Pycr2	pyrroline-5-carboxylate reductase family, member 2
chr1	182859259	182859451	193	*	Eu_MYC_Tumor_prdm15_peak_62	Distal Intergenic	1	182865170	182868532	3363	1	13590	uc007dww.1	-5719	ENSMUSG00000038793	Lefty1	left right determination factor 1
chr1	186561835	186562011	177	*	Eu_MYC_Tumor_prdm15_peak_63	Distal Intergenic	1	186551024	186556372	5349	2	15284	uc007dyn.2	-5463	ENSMUSG00000039377	Hlx	H2.0-like homeobox
chr1	191170113	191170273	161	*	Eu_MYC_Tumor_prdm15_peak_64	Promoter (2-3kb)	1	191031809	191168071	136263	2	16526	uc007eam.2	-2042	ENSMUSG00000037624	Kcnk2	potassium channel, subfamily K, member 2
chr1	193468359	193468514	156	*	Eu_MYC_Tumor_prdm15_peak_65	Distal Intergenic	1	193399613	193445570	45958	1	77065	uc007ecr.1	68746	ENSMUSG00000037461	Ints7	integrator complex subunit 7
chr1	193960557	193961029	473	*	Eu_MYC_Tumor_prdm15_peak_66	Promoter (<=1kb)	1	193960780	193974907	14128	1	100038712	uc007edm.1	0	ENSMUSG00000097316	Gm10516	predicted gene 10516
chr10	3113443	3113674	232	*	Eu_MYC_Tumor_prdm15_peak_67	Distal Intergenic	10	3134304	3227479	93176	1	215748	uc007efb.1	-20630	ENSMUSG00000015202	Cnksr3	Cnksr family member 3
chr10	3134221	3134502	282	*	Eu_MYC_Tumor_prdm15_peak_68	Promoter (<=1kb)	10	3134304	3227479	93176	1	215748	uc007efb.1	0	ENSMUSG00000015202	Cnksr3	Cnksr family member 3
chr10	6402705	6402995	291	*	Eu_MYC_Tumor_prdm15_peak_69	Intron (uc007ehl.2/213783, intron 10 of 15)	10	6190411	6373466	183056	2	270685	uc007ehk.2	-29239	ENSMUSG00000040675	Mthfd1l	methylenetetrahydrofolate dehydrogenase (NADP+ dependent) 1-like
chr10	6701200	6701398	199	*	Eu_MYC_Tumor_prdm15_peak_70	Distal Intergenic	10	6407962	6606164	198203	2	213783	uc007eho.1	-95036	ENSMUSG00000040624	Plekhg1	pleckstrin homology domain containing, family G (with RhoGef domain) member 1
chr10	8650356	8650513	158	*	Eu_MYC_Tumor_prdm15_peak_71	Distal Intergenic	10	8533520	8605868	72349	2	70097	uc007eiv.1	-44488	ENSMUSG00000015305	Sash1	SAM and SH3 domain containing 1
chr10	11001038	11001295	258	*	Eu_MYC_Tumor_prdm15_peak_72	Promoter (<=1kb)	10	11001128	11017767	16640	1	71865	uc007ejt.2	0	ENSMUSG00000047648	Fbxo30	F-box protein 30
chr10	13103128	13103331	204	*	Eu_MYC_Tumor_prdm15_peak_73	Intron (uc007ekt.2/215789, intron 1 of 12)	10	12927523	13108776	181254	2	215789	uc007ekt.2	5445	ENSMUSG00000062866	Phactr2	phosphatase and actin regulator 2
chr10	17138014	17138175	162	*	Eu_MYC_Tumor_prdm15_peak_74	Distal Intergenic	10	17443034	17445480	2447	1	17684	uc007elt.2	-304859	ENSMUSG00000039910	Cited2	Cbp/p300-interacting transactivator, with Glu/Asp-rich carboxy-terminal domain, 2
chr10	17260965	17261156	192	*	Eu_MYC_Tumor_prdm15_peak_75	Distal Intergenic	10	17443034	17445480	2447	1	17684	uc007elt.2	-181878	ENSMUSG00000039910	Cited2	Cbp/p300-interacting transactivator, with Glu/Asp-rich carboxy-terminal domain, 2
chr10	17441880	17443377	1498	*	Eu_MYC_Tumor_prdm15_peak_76	Promoter (<=1kb)	10	17443034	17445480	2447	1	17684	uc007elt.2	0	ENSMUSG00000039910	Cited2	Cbp/p300-interacting transactivator, with Glu/Asp-rich carboxy-terminal domain, 2
chr10	17774913	17775085	173	*	Eu_MYC_Tumor_prdm15_peak_77	Promoter (<=1kb)	10	17775746	17844961	69216	1	19707	uc007ema.2	-661	ENSMUSG00000019854	Reps1	RalBP1 associated Eps domain containing protein
chr10	19600332	19600569	238	*	Eu_MYC_Tumor_prdm15_peak_78	Intron (uc007enl.2/18634, intron 8 of 9)	10	19579896	19627480	47585	2	18634	uc007enl.2	26911	ENSMUSG00000020003	Pex7	peroxisomal biogenesis factor 7
chr10	20878700	20878967	268	*	Eu_MYC_Tumor_prdm15_peak_79	Promoter (1-2kb)	10	20844736	20880790	36055	2	17863	uc007eog.1	1823	ENSMUSG00000019982	Myb	myeloblastosis oncogene
chr10	21397278	21397443	166	*	Eu_MYC_Tumor_prdm15_peak_80	Distal Intergenic	10	21312951	21342181	29231	1	67692	uc007eos.2	84327	ENSMUSG00000050844	1700020N01Rik	RIKEN cDNA 1700020N01 gene
chr10	33739293	33739511	219	*	Eu_MYC_Tumor_prdm15_peak_81	Promoter (<=1kb)	10	33716361	33739422	23062	2	66521	uc007eun.1	0	ENSMUSG00000019782	Rwdd1	RWD domain containing 1
chr10	39884931	39885203	273	*	Eu_MYC_Tumor_prdm15_peak_82	Distal Intergenic	10	39795208	39862060	66853	2	72472	uc007ewn.2	-22871	ENSMUSG00000019838	Slc16a10	solute carrier family 16 (monocarboxylic acid transporters), member 10
chr10	41105358	41105554	197	*	Eu_MYC_Tumor_prdm15_peak_83	Distal Intergenic	10	41170202	41173274	3073	1	268294	uc007exl.1	-64648	ENSMUSG00000019826	Zbtb24	zinc finger and BTB domain containing 24
chr10	41995892	41996609	718	*	Eu_MYC_Tumor_prdm15_peak_84	Promoter (<=1kb)	10	41905592	41996548	90957	2	56484	uc007eyl.1	0	ENSMUSG00000048756	Foxo3	forkhead box O3
chr10	41997059	41997659	601	*	Eu_MYC_Tumor_prdm15_peak_85	Promoter (<=1kb)	10	41967252	41996548	29297	2	56484	uc007eyp.1	-511	ENSMUSG00000048756	Foxo3	forkhead box O3
chr10	43050785	43050970	186	*	Eu_MYC_Tumor_prdm15_peak_86	Intron (uc007ezh.2/71365, intron 2 of 2)	10	42941292	43184688	243397	1	71365	uc011xdk.1	109493	ENSMUSG00000038240	Pdss2	prenyl (solanesyl) diphosphate synthase, subunit 2
chr10	43443054	43443327	274	*	Eu_MYC_Tumor_prdm15_peak_87	Distal Intergenic	10	43313233	43350719	37487	1	414125	uc007ezm.2	129821	ENSMUSG00000075184	F830002L21Rik	RIKEN cDNA F830002L21 gene
chr10	44355321	44355515	195	*	Eu_MYC_Tumor_prdm15_peak_88	Distal Intergenic	10	44166523	44248307	81785	2	12142	uc007ezw.1	-107014	ENSMUSG00000038151	Prdm1	PR domain containing 1, with ZNF domain
chr10	45541308	45541530	223	*	Eu_MYC_Tumor_prdm15_peak_89	Distal Intergenic	10	45392345	45432151	39807	1	209462	uc007faf.2	148963	ENSMUSG00000038822	Hace1	HECT domain and ankyrin repeat containing, E3 ubiquitin protein ligase 1
chr10	45542128	45542328	201	*	Eu_MYC_Tumor_prdm15_peak_90	Distal Intergenic	10	45392345	45432151	39807	1	209462	uc007faf.2	149783	ENSMUSG00000038822	Hace1	HECT domain and ankyrin repeat containing, E3 ubiquitin protein ligase 1
chr10	45636877	45637106	230	*	Eu_MYC_Tumor_prdm15_peak_91	Distal Intergenic	10	45392345	45432151	39807	1	209462	uc007faf.2	244532	ENSMUSG00000038822	Hace1	HECT domain and ankyrin repeat containing, E3 ubiquitin protein ligase 1
chr10	59543866	59544098	233	*	Eu_MYC_Tumor_prdm15_peak_92	Intron (uc007feh.2/69090, intron 9 of 10)	10	59569005	59590086	21082	1	94214	uc007fek.1	-24907	ENSMUSG00000058297	Spock2	sparc/osteonectin, cwcv and kazal-like domains proteoglycan 2
chr10	59813654	59813861	208	*	Eu_MYC_Tumor_prdm15_peak_93	Promoter (1-2kb)	10	59812071	59893042	80972	1	74048	uc007fey.1	1583	ENSMUSG00000020101	Vsir	V-set immunoregulatory receptor
chr10	62254353	62254607	255	*	Eu_MYC_Tumor_prdm15_peak_94	Promoter (<=1kb)	10	62215922	62254979	39058	2	67500	uc007fjb.1	372	ENSMUSG00000020074	Ccar1	cell division cycle and apoptosis regulator 1
chr10	62254894	62255047	154	*	Eu_MYC_Tumor_prdm15_peak_95	Promoter (<=1kb)	10	62215922	62254979	39058	2	67500	uc007fjb.1	0	ENSMUSG00000020074	Ccar1	cell division cycle and apoptosis regulator 1
chr10	62328088	62328417	330	*	Eu_MYC_Tumor_prdm15_peak_96	Promoter (<=1kb)	10	62275457	62328011	52555	2	52463	uc007fjf.1	-77	ENSMUSG00000047146	Tet1	tet methylcytosine dioxygenase 1
chr10	62349627	62349893	267	*	Eu_MYC_Tumor_prdm15_peak_97	Distal Intergenic	10	62267318	62342762	75445	2	52463	uc011xfg.1	-6865	ENSMUSG00000047146	Tet1	tet methylcytosine dioxygenase 1
chr10	62350025	62350534	510	*	Eu_MYC_Tumor_prdm15_peak_98	Distal Intergenic	10	62267318	62342762	75445	2	52463	uc011xfg.1	-7263	ENSMUSG00000047146	Tet1	tet methylcytosine dioxygenase 1
chr10	66560077	66560234	158	*	Eu_MYC_Tumor_prdm15_peak_99	Promoter (<=1kb)	10	66474256	66559605	85350	2	28193	uc011xfn.1	-472	ENSMUSG00000019873	Reep3	receptor accessory protein 3
chr10	68306677	68306869	193	*	Eu_MYC_Tumor_prdm15_peak_100	Distal Intergenic	10	68186494	68245402	58909	1	327766	uc011xfs.1	120183	ENSMUSG00000060044	Tmem26	transmembrane protein 26
chr10	69502712	69502974	263	*	Eu_MYC_Tumor_prdm15_peak_101	Distal Intergenic	10	69468957	69472091	3135	1	11735	uc007fno.1	33755	ENSMUSG00000069601	Ank3	ankyrin 3, epithelial
chr10	69582884	69583129	246	*	Eu_MYC_Tumor_prdm15_peak_102	Intron (uc011xfv.1/76551, intron 1 of 8)	10	69559869	69655948	96080	1	76551	uc011xfv.1	23015	ENSMUSG00000048701	Ccdc6	coiled-coil domain containing 6
chr10	70721391	70721550	160	*	Eu_MYC_Tumor_prdm15_peak_103	Intron (uc007foo.2/216080, intron 4 of 6)	10	70688225	70701021	12797	2	21780	uc007fon.1	-20370	ENSMUSG00000003923	Tfam	transcription factor A, mitochondrial
chr10	70807605	70807937	333	*	Eu_MYC_Tumor_prdm15_peak_104	Promoter (<=1kb)	10	70793242	70807597	14356	2	52637	uc007foq.1	-8	ENSMUSG00000037710	Cisd1	CDGSH iron sulfur domain 1
chr10	75297124	75297388	265	*	Eu_MYC_Tumor_prdm15_peak_105	Promoter (<=1kb)	10	75294590	75297626	3037	2	14872	uc011xgs.1	238	ENSMUSG00000033318	Gstt2	glutathione S-transferase, theta 2
chr10	75399077	75399343	267	*	Eu_MYC_Tumor_prdm15_peak_106	Promoter (<=1kb)	10	75398160	75400479	2320	1	103172	uc007ftr.1	917	ENSMUSG00000049422	Chchd10	coiled-coil-helix-coiled-coil-helix domain containing 10
chr10	75400869	75401102	234	*	Eu_MYC_Tumor_prdm15_peak_107	Promoter (2-3kb)	10	75398160	75400479	2320	1	103172	uc007ftr.1	2709	ENSMUSG00000049422	Chchd10	coiled-coil-helix-coiled-coil-helix domain containing 10
chr10	76138241	76138388	148	*	Eu_MYC_Tumor_prdm15_peak_108	Distal Intergenic	10	76171537	76188789	17253	2	12833	uc007fux.1	50401	ENSMUSG00000001119	Col6a1	collagen, type VI, alpha 1
chr10	77855124	77855271	148	*	Eu_MYC_Tumor_prdm15_peak_109	Distal Intergenic	10	77863107	77875788	12682	2	18114	uc007fxs.1	20517	ENSMUSG00000061032	Rrp1	ribosomal RNA processing 1 homolog (S. cerevisiae)
chr10	79145707	79146069	363	*	Eu_MYC_Tumor_prdm15_peak_110	Promoter (<=1kb)	10	79144940	79151143	6204	1	216150	uc007fzi.1	767	ENSMUSG00000020307	Cdc34	cell division cycle 34
chr10	79628247	79628612	366	*	Eu_MYC_Tumor_prdm15_peak_111	Promoter (1-2kb)	10	79630586	79634398	3813	1	12696	uc007gce.1	-1974	ENSMUSG00000045193	Cirbp	cold inducible RNA binding protein
chr10	79892568	79893040	473	*	Eu_MYC_Tumor_prdm15_peak_112	Promoter (3-4kb)	10	79871910	79896398	24489	2	21423	uc007gdf.2	3358	ENSMUSG00000020167	Tcf3	transcription factor 3
chr10	80127453	80127702	250	*	Eu_MYC_Tumor_prdm15_peak_113	Downstream (<1kb)	10	80128074	80134760	6687	2	17347	uc007gee.1	7058	ENSMUSG00000020190	Mknk2	MAP kinase-interacting serine/threonine kinase 2
chr10	80162295	80162485	191	*	Eu_MYC_Tumor_prdm15_peak_114	Promoter (2-3kb)	10	80147998	80164565	16568	2	208228	uc007geh.1	2080	ENSMUSG00000003348	Mob3a	MOB kinase activator 3A
chr10	80163535	80163692	158	*	Eu_MYC_Tumor_prdm15_peak_115	Promoter (<=1kb)	10	80147998	80164565	16568	2	208228	uc007geh.1	873	ENSMUSG00000003348	Mob3a	MOB kinase activator 3A
chr10	80270883	80271177	295	*	Eu_MYC_Tumor_prdm15_peak_116	Promoter (2-3kb)	10	80267993	80270393	2401	1	11705	uc007get.1	2890	ENSMUSG00000035262	Amh	anti-Mullerian hormone
chr10	80748009	80749227	1219	*	Eu_MYC_Tumor_prdm15_peak_117	Promoter (4-5kb)	10	80735945	80754012	18068	2	27375	uc007gha.1	4785	ENSMUSG00000034917	Tjp3	tight junction protein 3
chr10	80749378	80749534	157	*	Eu_MYC_Tumor_prdm15_peak_118	Promoter (4-5kb)	10	80735945	80754012	18068	2	27375	uc007gha.1	4478	ENSMUSG00000034917	Tjp3	tight junction protein 3
chr10	83006955	83007237	283	*	Eu_MYC_Tumor_prdm15_peak_119	Promoter (<=1kb)	10	83006686	83059218	52533	1	319277	uc011xkp.1	269	ENSMUSG00000034560	Washc4	WASH complex subunit 4
chr10	90634707	90634858	152	*	Eu_MYC_Tumor_prdm15_peak_120	Promoter (<=1kb)	10	90627677	90634327	6651	2	21917	uc007gtx.1	-380	ENSMUSG00000019961	Tmpo	thymopoietin
chr10	90642474	90643404	931	*	Eu_MYC_Tumor_prdm15_peak_121	Distal Intergenic	10	90627677	90634327	6651	2	21917	uc007gtx.1	-8147	ENSMUSG00000019961	Tmpo	thymopoietin
chr10	90643564	90643734	171	*	Eu_MYC_Tumor_prdm15_peak_122	Distal Intergenic	10	90627677	90634327	6651	2	21917	uc007gtx.1	-9237	ENSMUSG00000019961	Tmpo	thymopoietin
chr10	92612509	92612672	164	*	Eu_MYC_Tumor_prdm15_peak_123	Distal Intergenic	10	92623621	92688113	64493	1	237459	uc007guk.2	-10949	ENSMUSG00000020015	Cdk17	cyclin-dependent kinase 17
chr10	92915860	92916265	406	*	Eu_MYC_Tumor_prdm15_peak_124	Promoter (<=1kb)	10	92916141	92926930	10790	1	16993	uc007guq.1	0	ENSMUSG00000015889	Lta4h	leukotriene A4 hydrolase
chr10	93401554	93401856	303	*	Eu_MYC_Tumor_prdm15_peak_125	Distal Intergenic	10	93426513	93426608	96	2	723908	uc011xly.1	24752	ENSMUSG00000065607	Mir331	microRNA 331
chr10	94537131	94537384	254	*	Eu_MYC_Tumor_prdm15_peak_126	Distal Intergenic	10	94253612	94407212	153601	2	54712	uc007gvz.2	-129919	ENSMUSG00000074785	Plxnc1	plexin C1
chr10	96058500	96058695	196	*	Eu_MYC_Tumor_prdm15_peak_127	Distal Intergenic	10	96079635	96085445	5811	1	12226	uc007gww.2	-20940	ENSMUSG00000036478	Btg1	B cell translocation gene 1, anti-proliferative
chr10	98731106	98731583	478	*	Eu_MYC_Tumor_prdm15_peak_128	Distal Intergenic	10	98725865	98730123	4259	1	67603	uc007gxk.2	5241	ENSMUSG00000019960	Dusp6	dual specificity phosphatase 6
chr10	111489097	111489407	311	*	Eu_MYC_Tumor_prdm15_peak_129	Distal Intergenic	10	111497245	111515566	18322	1	69286	uc007hak.2	-7838	ENSMUSG00000020213	Glipr1l1	GLI pathogenesis-related 1 like 1
chr10	111600227	111600514	288	*	Eu_MYC_Tumor_prdm15_peak_130	Promoter (2-3kb)	10	111602732	111653611	50880	1	353025	uc007han.2	-2218	ENSMUSG00000035694	Caps2	calcyphosphine 2
chr10	116886614	116887233	620	*	Eu_MYC_Tumor_prdm15_peak_131	Distal Intergenic	10	116790861	116814029	23169	2	432508	uc007hdg.2	-72585	ENSMUSG00000055531	Cpsf6	cleavage and polyadenylation specific factor 6
chr10	116996920	116997194	275	*	Eu_MYC_Tumor_prdm15_peak_132	Distal Intergenic	10	117066556	117124408	57853	1	70574	uc007hdi.2	-69362	ENSMUSG00000020183	Cpm	carboxypeptidase M
chr10	117008183	117008394	212	*	Eu_MYC_Tumor_prdm15_peak_133	Distal Intergenic	10	117066556	117124408	57853	1	70574	uc007hdi.2	-58162	ENSMUSG00000020183	Cpm	carboxypeptidase M
chr10	117390328	117390499	172	*	Eu_MYC_Tumor_prdm15_peak_134	Distal Intergenic	10	117251653	117283030	31378	2	215449	uc007hdr.1	-107298	ENSMUSG00000052681	Rap1b	RAS related protein 1b
chr10	118504559	118504713	155	*	Eu_MYC_Tumor_prdm15_peak_135	Distal Intergenic	10	118635868	118677111	41244	2	71902	uc007hec.2	172398	ENSMUSG00000020114	Cand1	cullin associated and neddylation disassociated 1
chr10	122620373	122620565	193	*	Eu_MYC_Tumor_prdm15_peak_136	Promoter (1-2kb)	10	122567282	122618856	51575	2	14479	uc007hgr.1	-1517	ENSMUSG00000020124	Usp15	ubiquitin specific peptidase 15
chr10	124826521	124826820	300	*	Eu_MYC_Tumor_prdm15_peak_137	Distal Intergenic	10	124664541	124765591	101051	2	20503	uc007hgz.1	-60930	ENSMUSG00000020102	Slc16a7	solute carrier family 16 (monocarboxylic acid transporters), member 7
chr10	126415883	126416164	282	*	Eu_MYC_Tumor_prdm15_peak_138	Promoter (<=1kb)	10	126415773	126437031	21259	1	52468	uc011xph.1	110	ENSMUSG00000078429	Ctdsp2	CTD (carboxy-terminal domain, RNA polymerase II, polypeptide A) small phosphatase 2
chr10	126416537	126416847	311	*	Eu_MYC_Tumor_prdm15_peak_139	Promoter (<=1kb)	10	126415773	126437031	21259	1	52468	uc011xph.1	764	ENSMUSG00000078429	Ctdsp2	CTD (carboxy-terminal domain, RNA polymerase II, polypeptide A) small phosphatase 2
chr10	126515712	126516010	299	*	Eu_MYC_Tumor_prdm15_peak_140	Promoter (<=1kb)	10	126515963	126530225	14263	1	216439	uc007hhx.1	0	ENSMUSG00000025422	Agap2	ArfGAP with GTPase domain, ankyrin repeat and PH domain 2
chr10	126776215	126776565	351	*	Eu_MYC_Tumor_prdm15_peak_141	Promoter (1-2kb)	10	126774896	126778374	3479	2	14632	uc007hjg.1	1809	ENSMUSG00000025407	Gli1	GLI-Kruppel family member GLI1
chr10	126778921	126779580	660	*	Eu_MYC_Tumor_prdm15_peak_142	Promoter (<=1kb)	10	126774446	126778942	4497	2	14632	uc011xpr.1	0	ENSMUSG00000025407	Gli1	GLI-Kruppel family member GLI1
chr10	127104411	127104681	271	*	Eu_MYC_Tumor_prdm15_peak_143	Promoter (<=1kb)	10	127104200	127138103	33904	1	210035	uc007hke.1	211	ENSMUSG00000040195	Nemp1	nuclear envelope integral membrane protein 1
chr10	127105209	127105760	552	*	Eu_MYC_Tumor_prdm15_peak_144	Promoter (1-2kb)	10	127104200	127138103	33904	1	210035	uc007hke.1	1009	ENSMUSG00000040195	Nemp1	nuclear envelope integral membrane protein 1
chr10	127669316	127669526	211	*	Eu_MYC_Tumor_prdm15_peak_145	Promoter (<=1kb)	10	127669119	127689997	20879	1	21853	uc011xqc.1	197	ENSMUSG00000039994	Timeless	timeless circadian clock 1
chr10	127707272	127707865	594	*	Eu_MYC_Tumor_prdm15_peak_146	Promoter (<=1kb)	10	127707632	127729905	22274	1	20847	uc007hma.1	0	ENSMUSG00000040033	Stat2	signal transducer and activator of transcription 2
chr10	127740172	127740772	601	*	Eu_MYC_Tumor_prdm15_peak_147	Promoter (<=1kb)	10	127740391	127744464	4074	1	103135	uc007hmd.1	0	ENSMUSG00000005682	Pan2	PAN2 poly(A) specific ribonuclease subunit
chr11	3813907	3814426	520	*	Eu_MYC_Tumor_prdm15_peak_148	Promoter (<=1kb)	11	3807025	3814667	7643	2	103710	uc007htv.1	241	ENSMUSG00000048807	Slc35e4	solute carrier family 35, member E4
chr11	4206164	4206338	175	*	Eu_MYC_Tumor_prdm15_peak_149	Distal Intergenic	11	4167098	4172517	5420	1	16878	uc007huu.1	39066	ENSMUSG00000034394	Lif	leukemia inhibitory factor
chr11	5197147	5197356	210	*	Eu_MYC_Tumor_prdm15_peak_150	Intron (uc007hwj.2/407821, intron 2 of 8)	11	5091556	5161613	70058	2	84035	uc007hwh.1	-35534	ENSMUSG00000020393	Kremen1	kringle containing transmembrane protein 1
chr11	5314883	5316000	1118	*	Eu_MYC_Tumor_prdm15_peak_151	Intron (uc007hwj.2/407821, intron 1 of 8)	11	5176332	5344850	168519	2	407821	uc007hwj.2	28850	ENSMUSG00000041961	Znrf3	zinc and ring finger 3
chr11	5421787	5422258	472	*	Eu_MYC_Tumor_prdm15_peak_152	Promoter (<=1kb)	11	5420970	5425875	4906	1	22433	uc007hwn.1	817	ENSMUSG00000020484	Xbp1	X-box binding protein 1
chr11	5442105	5442327	223	*	Eu_MYC_Tumor_prdm15_peak_153	Promoter (<=1kb)	11	5428891	5442220	13330	2	104479	uc007hwp.2	0	ENSMUSG00000020482	Ccdc117	coiled-coil domain containing 117
chr11	17111252	17111442	191	*	Eu_MYC_Tumor_prdm15_peak_154	Promoter (<=1kb)	11	17103203	17111592	8390	2	66249	uc007icc.1	150	ENSMUSG00000020116	Pno1	partner of NOB1 homolog
chr11	19777358	19777532	175	*	Eu_MYC_Tumor_prdm15_peak_155	Distal Intergenic	11	19824445	19919089	94645	1	114716	uc007icq.1	-46913	ENSMUSG00000045671	Spred2	sprouty-related, EVH1 domain containing 2
chr11	19820368	19820758	391	*	Eu_MYC_Tumor_prdm15_peak_156	Promoter (3-4kb)	11	19824445	19919089	94645	1	114716	uc007icq.1	-3687	ENSMUSG00000045671	Spred2	sprouty-related, EVH1 domain containing 2
chr11	19824036	19824329	294	*	Eu_MYC_Tumor_prdm15_peak_157	Promoter (<=1kb)	11	19824445	19919089	94645	1	114716	uc007icq.1	-116	ENSMUSG00000045671	Spred2	sprouty-related, EVH1 domain containing 2
chr11	20532511	20532758	248	*	Eu_MYC_Tumor_prdm15_peak_158	Promoter (<=1kb)	11	20531980	20553026	21047	1	58172	uc007ide.1	531	ENSMUSG00000049800	Sertad2	SERTA domain containing 2
chr11	22566201	22566361	161	*	Eu_MYC_Tumor_prdm15_peak_159	Distal Intergenic	11	22412286	22419234	6949	1	103765	uc007iee.1	153915	ENSMUSG00000049904	Tmem17	transmembrane protein 17
chr11	23976676	23976850	175	*	Eu_MYC_Tumor_prdm15_peak_160	Promoter (1-2kb)	11	23978056	23990906	12851	1	14025	uc007ifs.2	-1206	ENSMUSG00000000861	Bcl11a	B cell CLL/lymphoma 11A (zinc finger protein)
chr11	23977442	23977693	252	*	Eu_MYC_Tumor_prdm15_peak_161	Promoter (<=1kb)	11	23978056	23990906	12851	1	14025	uc007ifs.2	-363	ENSMUSG00000000861	Bcl11a	B cell CLL/lymphoma 11A (zinc finger protein)
chr11	23977750	23978238	489	*	Eu_MYC_Tumor_prdm15_peak_162	Promoter (<=1kb)	11	23978056	23990906	12851	1	14025	uc007ifs.2	0	ENSMUSG00000000861	Bcl11a	B cell CLL/lymphoma 11A (zinc finger protein)
chr11	33979938	33980120	183	*	Eu_MYC_Tumor_prdm15_peak_163	Intron (uc007iku.1/16822, intron 13 of 19)	11	33873961	33998554	124594	2	70357	uc007ikt.1	18434	ENSMUSG00000053519	Kcnip1	Kv channel-interacting protein 1
chr11	40568181	40568562	382	*	Eu_MYC_Tumor_prdm15_peak_164	Promoter (<=1kb)	11	40562054	40568788	6735	2	12450	uc007ilz.1	226	ENSMUSG00000020326	Ccng1	cyclin G1
chr11	44283980	44284238	259	*	Eu_MYC_Tumor_prdm15_peak_165	Promoter (<=1kb)	11	44268073	44284050	15978	2	79560	uc007ing.2	0	ENSMUSG00000041231	Ublcp1	ubiquitin-like domain containing CTD phosphatase 1
chr11	45939835	45940077	243	*	Eu_MYC_Tumor_prdm15_peak_166	Intron (uc007iny.1/11492, intron 11 of 22)	11	45961657	45979861	18205	2	214112	uc007ioa.1	39784	ENSMUSG00000020411	Nipal4	NIPA-like domain containing 4
chr11	49057688	49057891	204	*	Eu_MYC_Tumor_prdm15_peak_167	Promoter (<=1kb)	11	49057693	49076526	18834	1	17308	uc007iqb.2	0	ENSMUSG00000020346	Mgat1	mannoside acetylglucosaminyltransferase 1
chr11	50173193	50173370	178	*	Eu_MYC_Tumor_prdm15_peak_168	Promoter (1-2kb)	11	50171287	50171381	95	2	100049547	uc011xuh.1	-1812	ENSMUSG00000076450	Mir804	microRNA 804
chr11	51391113	51391288	176	*	Eu_MYC_Tumor_prdm15_peak_169	Intron (uc007itv.2/237759, intron 26 of 27)	11	51398259	51406330	8072	1	72947	uc007itw.1	-6971	ENSMUSG00000020359	Phykpl	5-phosphohydroxy-L-lysine phospholyase
chr11	51432861	51433457	597	*	Eu_MYC_Tumor_prdm15_peak_170	Promoter (<=1kb)	11	51433275	51437216	3942	1	52530	uc007iuc.1	0	ENSMUSG00000001056	Nhp2	NHP2 ribonucleoprotein
chr11	51463928	51464535	608	*	Eu_MYC_Tumor_prdm15_peak_171	Promoter (<=1kb)	11	51464456	51471183	6728	1	97775	uc007iuf.1	0	ENSMUSG00000052563	D930048N14Rik	RIKEN cDNA D930048N14 gene
chr11	51465099	51465279	181	*	Eu_MYC_Tumor_prdm15_peak_172	Promoter (<=1kb)	11	51456591	51464575	7985	2	212706	uc007iue.1	-524	ENSMUSG00000001053	N4bp3	NEDD4 binding protein 3
chr11	51860308	51860585	278	*	Eu_MYC_Tumor_prdm15_peak_173	Intron (uc007iuz.2/213084, intron 13 of 13)	11	51840515	51898169	57655	1	213084	uc011xum.1	19793	ENSMUSG00000020389	Cdkl3	cyclin-dependent kinase-like 3
chr11	57458346	57458989	644	*	Eu_MYC_Tumor_prdm15_peak_174	Promoter (<=1kb)	11	57458944	57540075	81132	1	171212	uc007jaa.1	0	ENSMUSG00000020520	Galnt10	polypeptide N-acetylgalactosaminyltransferase 10
chr11	57917882	57918039	158	*	Eu_MYC_Tumor_prdm15_peak_175	Promoter (<=1kb)	11	57917731	57932096	14366	1	69125	uc007jak.1	151	ENSMUSG00000020515	Cnot8	CCR4-NOT transcription complex, subunit 8
chr11	58037811	58038117	307	*	Eu_MYC_Tumor_prdm15_peak_176	Distal Intergenic	11	58028479	58036285	7807	1	54396	uc007jav.2	9332	ENSMUSG00000069874	Irgm2	immunity-related GTPase family M member 2
chr11	58120523	58120672	150	*	Eu_MYC_Tumor_prdm15_peak_177	Promoter (<=1kb)	11	58120571	58128115	7545	1	103836	uc007jaw.1	0	ENSMUSG00000037243	Zfp692	zinc finger protein 692
chr11	59475764	59475915	152	*	Eu_MYC_Tumor_prdm15_peak_178	Promoter (<=1kb)	11	59475997	59574829	98833	1	26936	uc007jem.2	-82	ENSMUSG00000005417	Mprip	myosin phosphatase Rho interacting protein
chr11	60351017	60351164	148	*	Eu_MYC_Tumor_prdm15_peak_179	Promoter (<=1kb)	11	60351185	60372014	20830	1	268420	uc007jgd.2	-21	ENSMUSG00000042650	Alkbh5	alkB homolog 5, RNA demethylase
chr11	60351473	60351729	257	*	Eu_MYC_Tumor_prdm15_peak_180	Promoter (<=1kb)	11	60351185	60372014	20830	1	268420	uc007jgd.2	288	ENSMUSG00000042650	Alkbh5	alkB homolog 5, RNA demethylase
chr11	60624903	60625155	253	*	Eu_MYC_Tumor_prdm15_peak_181	Promoter (<=1kb)	11	60610747	60624767	14021	2	20425	uc007jgp.1	-136	ENSMUSG00000020534	Shmt1	serine hydroxymethyltransferase 1 (soluble)
chr11	62461241	62461452	212	*	Eu_MYC_Tumor_prdm15_peak_182	Promoter (<=1kb)	11	62418386	62461513	43128	2	192976	uc007jjn.1	61	ENSMUSG00000046417	Lrrc75a	leucine rich repeat containing 75A
chr11	63892942	63893133	192	*	Eu_MYC_Tumor_prdm15_peak_183	Promoter (<=1kb)	11	63892986	63896761	3776	1	66456	uc007jkq.2	0	ENSMUSG00000087497	2810001G20Rik	RIKEN cDNA 2810001G20 gene
chr11	67808567	67808714	148	*	Eu_MYC_Tumor_prdm15_peak_184	Intron (uc007jnj.1/55943, intron 4 of 7)	11	67779985	68020650	240666	1	55943	uc007jnk.1	28582	ENSMUSG00000020903	Stx8	syntaxin 8
chr11	68666477	68666696	220	*	Eu_MYC_Tumor_prdm15_peak_185	Promoter (<=1kb)	11	68634949	68666633	31685	2	83431	uc007joc.2	0	ENSMUSG00000018736	Ndel1	nudE neurodevelopment protein 1 like 1
chr11	69230941	69231258	318	*	Eu_MYC_Tumor_prdm15_peak_186	Promoter (3-4kb)	11	69212020	69227175	15156	2	216850	uc007jqe.1	-3766	ENSMUSG00000018476	Kdm6b	KDM1 lysine (K)-specific demethylase 6B
chr11	69360292	69360690	399	*	Eu_MYC_Tumor_prdm15_peak_187	Promoter (1-2kb)	11	69234311	69362610	128300	2	327954	uc007jqg.1	1920	ENSMUSG00000005237	Dnah2	dynein, axonemal, heavy chain 2
chr11	69393388	69393918	531	*	Eu_MYC_Tumor_prdm15_peak_188	Promoter (<=1kb)	11	69375256	69393758	18503	2	216853	uc007jqk.1	0	ENSMUSG00000041346	Wrap53	WD repeat containing, antisense to Trp53
chr11	69394733	69395072	340	*	Eu_MYC_Tumor_prdm15_peak_189	Promoter (<=1kb)	11	69393861	69405375	11515	1	22059	uc007jqn.2	872	ENSMUSG00000059552	Trp53	transformation related protein 53
chr11	69495015	69495225	211	*	Eu_MYC_Tumor_prdm15_peak_190	Promoter (<=1kb)	11	69486612	69495472	8861	2	80886	uc007jrb.2	247	ENSMUSG00000005204	Senp3	SUMO/sentrin specific peptidase 3
chr11	69793738	69794141	404	*	Eu_MYC_Tumor_prdm15_peak_191	Promoter (<=1kb)	11	69781727	69793745	12019	2	54351	uc007jtc.2	0	ENSMUSG00000018565	Elp5	elongator acetyltransferase complex subunit 5
chr11	70469673	70469820	148	*	Eu_MYC_Tumor_prdm15_peak_192	Promoter (<=1kb)	11	70470715	70471378	664	1	13808	uc007jvw.2	-895	ENSMUSG00000060600	Eno3	enolase 3, beta muscle
chr11	71855263	71855497	235	*	Eu_MYC_Tumor_prdm15_peak_193	Promoter (<=1kb)	11	71856004	71860872	4869	1	109212	uc007jxz.1	-507	ENSMUSG00000020808	Pimreg	PICALM interacting mitotic regulator
chr11	72021159	72021428	270	*	Eu_MYC_Tumor_prdm15_peak_194	Promoter (<=1kb)	11	72021056	72023989	2934	1	52700	uc007jyj.1	103	ENSMUSG00000020803	Txndc17	thioredoxin domain containing 17
chr11	72156030	72156318	289	*	Eu_MYC_Tumor_prdm15_peak_195	Downstream (1-2kb)	11	72158222	72175382	17161	2	21689	uc007jyt.1	19064	ENSMUSG00000020799	Tekt1	tektin 1
chr11	74643496	74644614	1119	*	Eu_MYC_Tumor_prdm15_peak_196	Promoter (<=1kb)	11	74644426	74659227	14802	1	17428	uc011xzb.1	0	ENSMUSG00000000282	Mnt	max binding protein
chr11	75068160	75068322	163	*	Eu_MYC_Tumor_prdm15_peak_197	Intron (uc007kdh.1/237847, intron 1 of 1)	11	75007495	75081264	73770	1	237847	uc007kdh.1	60665	ENSMUSG00000045287	Rtn4rl1	reticulon 4 receptor-like 1
chr11	75751239	75751414	176	*	Eu_MYC_Tumor_prdm15_peak_198	Distal Intergenic	11	75713228	75739393	26166	2	380714	uc007kex.1	-11846	ENSMUSG00000020847	Rph3al	rabphilin 3A-like (without C2 domains)
chr11	76660398	76660628	231	*	Eu_MYC_Tumor_prdm15_peak_199	Promoter (<=1kb)	11	76590710	76660510	69801	2	12874	uc007kga.1	0	ENSMUSG00000020841	Cpd	carboxypeptidase D
chr11	77987804	77988050	247	*	Eu_MYC_Tumor_prdm15_peak_200	Promoter (2-3kb)	11	77979608	77990168	10561	2	140859	uc007kih.2	2118	ENSMUSG00000017405	Nek8	NIMA (never in mitosis gene a)-related expressed kinase 8
chr11	77992125	77992361	237	*	Eu_MYC_Tumor_prdm15_peak_201	Promoter (<=1kb)	11	77992188	77994274	2087	1	68385	uc007kik.1	0	ENSMUSG00000019437	Tlcd1	TLC domain containing 1
chr11	79068141	79068438	298	*	Eu_MYC_Tumor_prdm15_peak_202	Promoter (<=1kb)	11	79052884	79068197	15314	2	78889	uc007kki.1	0	ENSMUSG00000017677	Wsb1	WD repeat and SOCS box-containing 1
chr11	82577366	82577875	510	*	Eu_MYC_Tumor_prdm15_peak_203	Promoter (<=1kb)	11	82532750	82577790	45041	2	12467	uc007kmx.2	0	ENSMUSG00000020698	Cct6b	chaperonin containing Tcp1, subunit 6b (zeta)
chr11	82578499	82578744	246	*	Eu_MYC_Tumor_prdm15_peak_204	Promoter (<=1kb)	11	82577847	82581124	3278	1	66983	uc007kmy.1	652	ENSMUSG00000046010	Zfp830	zinc finger protein 830
chr11	83105080	83105288	209	*	Eu_MYC_Tumor_prdm15_peak_205	Promoter (<=1kb)	11	83105201	83108139	2939	1	613254	uc007kom.2	0	ENSMUSG00000093483	AA465934	expressed sequence AA465934
chr11	83747418	83747726	309	*	Eu_MYC_Tumor_prdm15_peak_206	Distal Intergenic	11	83755592	83776588	20997	1	78394	uc007kpz.2	-7866	ENSMUSG00000020677	Ddx52	DEAD (Asp-Glu-Ala-Asp) box polypeptide 52
chr11	84684702	84684852	151	*	Eu_MYC_Tumor_prdm15_peak_207	Promoter (<=1kb)	11	84682382	84684281	1900	2	217039	uc007kqx.1	-421	ENSMUSG00000020530	Ggnbp2	gametogenetin binding protein 2
chr11	86807095	86807333	239	*	Eu_MYC_Tumor_prdm15_peak_208	Promoter (<=1kb)	11	86749927	86807264	57338	2	77864	uc007ktd.1	0	ENSMUSG00000018427	Ypel2	yippee like 2
chr11	88307301	88307590	290	*	Eu_MYC_Tumor_prdm15_peak_209	Intron (uc007kvl.2/76626, intron 6 of 13)	11	88152884	88180423	27540	2	76626	uc007kvk.1	-126878	ENSMUSG00000069769	Msi2	musashi RNA-binding protein 2
chr11	93856674	93856821	148	*	Eu_MYC_Tumor_prdm15_peak_210	Promoter (<=1kb)	11	93857405	93911963	54559	1	70834	uc007kxv.1	-584	ENSMUSG00000020859	Spag9	sperm associated antigen 9
chr11	94453045	94453232	188	*	Eu_MYC_Tumor_prdm15_peak_211	Intron (uc007kzc.1/264895, intron 1 of 15)	11	94418416	94463100	44685	2	264895	uc007kzc.1	9868	ENSMUSG00000076435	Acsf2	acyl-CoA synthetase family member 2
chr11	95245594	95245789	196	*	Eu_MYC_Tumor_prdm15_peak_212	Promoter (<=1kb)	11	95246236	95252966	6731	1	110172	uc007lah.1	-447	ENSMUSG00000020873	Slc35b1	solute carrier family 35, member B1
chr11	96890999	96891275	277	*	Eu_MYC_Tumor_prdm15_peak_213	Promoter (<=1kb)	11	96891266	96895274	4009	1	217140	uc007ldk.2	0	ENSMUSG00000020877	Scrn2	secernin 2
chr11	97429736	97430632	897	*	Eu_MYC_Tumor_prdm15_peak_214	Intron (uc007lee.1/56013, intron 1 of 19)	11	97370654	97436440	65787	2	56013	uc007lee.1	5808	ENSMUSG00000038453	Srcin1	SRC kinase signaling inhibitor 1
chr11	98310718	98310963	246	*	Eu_MYC_Tumor_prdm15_peak_215	Promoter (2-3kb)	11	98308148	98316687	8540	1	14786	uc011yeb.1	2570	ENSMUSG00000019312	Grb7	growth factor receptor bound protein 7
chr11	98407216	98407393	178	*	Eu_MYC_Tumor_prdm15_peak_216	Promoter (<=1kb)	11	98326007	98407345	81339	2	22780	uc007lgm.1	0	ENSMUSG00000018168	Ikzf3	IKAROS family zinc finger 3
chr11	100389107	100389337	231	*	Eu_MYC_Tumor_prdm15_peak_217	Promoter (<=1kb)	11	100337666	100389314	51649	2	104112	uc007lll.2	0	ENSMUSG00000020917	Acly	ATP citrate lyase
chr11	100436055	100436261	207	*	Eu_MYC_Tumor_prdm15_peak_218	Promoter (<=1kb)	11	100436253	100443053	6801	1	12799	uc007llo.2	0	ENSMUSG00000006782	Cnp	2',3'-cyclic nucleotide 3' phosphodiesterase
chr11	100446850	100447041	192	*	Eu_MYC_Tumor_prdm15_peak_219	Promoter (<=1kb)	11	100444150	100446071	1922	2	56354	uc007llr.1	-779	ENSMUSG00000014195	Dnajc7	DnaJ heat shock protein family (Hsp40) member C7
chr11	100675829	100676389	561	*	Eu_MYC_Tumor_prdm15_peak_220	Intron (uc007lmi.2/20851, intron 1 of 18)	11	100642045	100683884	41840	2	20851	uc007lmi.2	7495	ENSMUSG00000020919	Stat5b	signal transducer and activator of transcription 5B
chr11	100721677	100721970	294	*	Eu_MYC_Tumor_prdm15_peak_221	Promoter (<=1kb)	11	100721798	100738622	16825	1	20850	uc007lmn.1	0	ENSMUSG00000004043	Stat5a	signal transducer and activator of transcription 5A
chr11	100931145	100931575	431	*	Eu_MYC_Tumor_prdm15_peak_222	Promoter (<=1kb)	11	100931191	100938985	7795	1	27419	uc007lmz.2	0	ENSMUSG00000001751	Naglu	alpha-N-acetylglucosaminidase (Sanfilippo disease IIIB)
chr11	100943474	100944021	548	*	Eu_MYC_Tumor_prdm15_peak_223	Promoter (<=1kb)	11	100943931	100947933	4003	1	71743	uc007lnc.1	0	ENSMUSG00000001755	Coasy	Coenzyme A synthase
chr11	100956602	100956780	179	*	Eu_MYC_Tumor_prdm15_peak_224	Promoter (<=1kb)	11	100953471	100956700	3230	2	19183	uc011yfh.1	0	ENSMUSG00000019303	Psmc3ip	proteasome (prosome, macropain) 26S subunit, ATPase 3, interacting protein
chr11	101131107	101131436	330	*	Eu_MYC_Tumor_prdm15_peak_225	Intron (uc007loe.2/69847, intron 11 of 18)	11	101139284	101140262	979	2	52469	uc007log.1	8826	ENSMUSG00000017188	Coa3	cytochrome C oxidase assembly factor 3
chr11	102472437	102472726	290	*	Eu_MYC_Tumor_prdm15_peak_226	Distal Intergenic	11	102465847	102469368	3522	1	57265	uc011yfu.1	6590	ENSMUSG00000050288	Fzd2	frizzled class receptor 2
chr11	102477337	102477500	164	*	Eu_MYC_Tumor_prdm15_peak_227	Distal Intergenic	11	102480821	102485730	4910	2	77132	uc007lse.2	8230	NA	2810433D01Rik	RIKEN cDNA 2810433D01 gene
chr11	102486406	102486715	310	*	Eu_MYC_Tumor_prdm15_peak_228	Promoter (<=1kb)	11	102480821	102485730	4910	2	77132	uc007lse.2	-676	NA	2810433D01Rik	RIKEN cDNA 2810433D01 gene
chr11	103143053	103143280	228	*	Eu_MYC_Tumor_prdm15_peak_229	Distal Intergenic	11	103081078	103128715	47638	2	53859	uc007lua.1	-14338	ENSMUSG00000020941	Map3k14	mitogen-activated protein kinase kinase kinase 14
chr11	106054725	106054919	195	*	Eu_MYC_Tumor_prdm15_peak_230	Promoter (<=1kb)	11	106024650	106054862	30213	2	72149	uc007lyf.1	0	ENSMUSG00000069631	Strada	STE20-related kinase adaptor alpha
chr11	106133388	106134542	1155	*	Eu_MYC_Tumor_prdm15_peak_231	Promoter (<=1kb)	11	106124485	106134286	9802	2	83796	uc007lyp.2	0	ENSMUSG00000078619	Smarcd2	SWI/SNF related, matrix associated, actin dependent regulator of chromatin, subfamily d, member 2
chr11	106187180	106187381	202	*	Eu_MYC_Tumor_prdm15_peak_232	Intron (uc007lyu.1/110880, intron 18 of 23)	11	106172655	106175843	3189	2	15985	uc007lyt.2	-11337	ENSMUSG00000040592	Cd79b	CD79B antigen
chr11	106474146	106474351	206	*	Eu_MYC_Tumor_prdm15_peak_233	Promoter (<=1kb)	11	106363453	106474244	110792	2	21763	uc007lzc.1	0	ENSMUSG00000040548	Tex2	testis expressed gene 2
chr11	108782235	108782394	160	*	Eu_MYC_Tumor_prdm15_peak_234	Promoter (<=1kb)	11	108781663	108812095	30433	1	12006	uc007mbu.2	572	ENSMUSG00000000142	Axin2	axin 2
chr11	109282706	109282921	216	*	Eu_MYC_Tumor_prdm15_peak_235	Promoter (4-5kb)	11	109287260	109292359	5100	1	13929	uc007mcg.1	-4339	ENSMUSG00000020610	Amz2	archaelysin family metallopeptidase 2
chr11	115281648	115282090	443	*	Eu_MYC_Tumor_prdm15_peak_236	Promoter (<=1kb)	11	115281440	115292588	11149	1	70382	uc007mhn.2	208	ENSMUSG00000016940	Kctd2	potassium channel tetramerisation domain containing 2
chr11	115560844	115560998	155	*	Eu_MYC_Tumor_prdm15_peak_237	Promoter (<=1kb)	11	115505458	115560806	55349	2	14784	uc007mij.1	-38	ENSMUSG00000059923	Grb2	growth factor receptor bound protein 2
chr11	116285440	116285695	256	*	Eu_MYC_Tumor_prdm15_peak_238	Distal Intergenic	11	116295408	116300391	4984	1	319370	uc007mlb.1	-9713	ENSMUSG00000050628	Ubald2	UBA-like domain containing 2
chr11	116672960	116673207	248	*	Eu_MYC_Tumor_prdm15_peak_239	Intron (uc007mmf.2/67622, intron 3 of 3)	11	116664714	116689360	24647	2	67622	uc007mmf.2	16153	ENSMUSG00000020814	Mxra7	matrix-remodelling associated 7
chr11	117670808	117670971	164	*	Eu_MYC_Tumor_prdm15_peak_240	Promoter (<=1kb)	11	117670981	117673879	2899	1	20973	uc007mnw.2	-10	ENSMUSG00000048277	Syngr2	synaptogyrin 2
chr11	117687029	117687844	816	*	Eu_MYC_Tumor_prdm15_peak_241	Promoter (<=1kb)	11	117676833	117687328	10496	2	21877	uc007mnz.2	0	ENSMUSG00000025574	Tk1	thymidine kinase 1
chr11	118280362	118280552	191	*	Eu_MYC_Tumor_prdm15_peak_242	Promoter (<=1kb)	11	118267603	118280366	12764	2	76025	uc007mpb.1	0	ENSMUSG00000025575	Cant1	calcium activated nucleotidase 1
chr11	119803688	119803966	279	*	Eu_MYC_Tumor_prdm15_peak_243	Promoter (<=1kb)	11	119804406	119863932	59527	1	108100	uc007mrg.1	-440	ENSMUSG00000025372	Baiap2	brain-specific angiogenesis inhibitor 1-associated protein 2
chr11	120166176	120166323	148	*	Eu_MYC_Tumor_prdm15_peak_244	Distal Intergenic	11	120151107	120153481	2375	1	268515	uc007msh.1	15069	ENSMUSG00000039741	Bahcc1	BAH domain and coiled-coil containing 1
chr11	120434284	120434490	207	*	Eu_MYC_Tumor_prdm15_peak_245	Promoter (<=1kb)	11	120421618	120434250	12633	2	18453	uc007mti.1	-34	ENSMUSG00000025130	P4hb	prolyl 4-hydroxylase, beta polypeptide
chr11	120811970	120812119	150	*	Eu_MYC_Tumor_prdm15_peak_246	Promoter (1-2kb)	11	120810381	120820314	9934	1	80879	uc007muy.1	1589	ENSMUSG00000025161	Slc16a3	solute carrier family 16 (monocarboxylic acid transporters), member 3
chr11	121120664	121121769	1106	*	Eu_MYC_Tumor_prdm15_peak_247	Promoter (<=1kb)	11	121120997	121171210	50214	1	68837	uc007mvs.1	0	ENSMUSG00000039275	Foxk2	forkhead box K2
chr11	121121971	121122131	161	*	Eu_MYC_Tumor_prdm15_peak_248	Promoter (<=1kb)	11	121120997	121171210	50214	1	68837	uc011yjl.1	974	ENSMUSG00000039275	Foxk2	forkhead box K2
chr12	3309830	3309977	148	*	Eu_MYC_Tumor_prdm15_peak_249	Promoter (<=1kb)	12	3247428	3309969	62542	2	19325	uc007mwl.2	0	ENSMUSG00000020671	Rab10	RAB10, member RAS oncogene family
chr12	12183282	12183702	421	*	Eu_MYC_Tumor_prdm15_peak_250	Distal Intergenic	12	12268945	12383167	114223	1	76820	uc007nbc.2	-85243	ENSMUSG00000020589	Fam49a	family with sequence similarity 49, member A
chr12	16807393	16807709	317	*	Eu_MYC_Tumor_prdm15_peak_251	Promoter (<=1kb)	12	16677421	16807692	130272	2	268527	uc007nbz.1	0	ENSMUSG00000036523	Greb1	gene regulated by estrogen in breast cancer protein
chr12	21291501	21292283	783	*	Eu_MYC_Tumor_prdm15_peak_252	Promoter (<=1kb)	12	21275667	21291972	16306	2	16413	uc007ndl.1	0	ENSMUSG00000062352	Itgb1bp1	integrin beta 1 binding protein 1
chr12	21292678	21292851	174	*	Eu_MYC_Tumor_prdm15_peak_253	Promoter (<=1kb)	12	21292158	21320917	28760	1	54451	uc007ndp.2	520	ENSMUSG00000054309	Cpsf3	cleavage and polyadenylation specificity factor 3
chr12	29436454	29436700	247	*	Eu_MYC_Tumor_prdm15_peak_254	Promoter (<=1kb)	12	29436693	29552356	115664	1	380752	uc007ngb.2	0	ENSMUSG00000036613	Eipr1	EARP complex and GARP complex interacting protein 1
chr12	31269255	31269490	236	*	Eu_MYC_Tumor_prdm15_peak_255	Promoter (<=1kb)	12	31269308	31276084	6777	1	211986	uc007ngt.2	0	ENSMUSG00000043061	Tmem18	transmembrane protein 18
chr12	33171248	33171419	172	*	Eu_MYC_Tumor_prdm15_peak_256	Distal Intergenic	12	33063654	33067808	4155	1	72123	uc007nie.2	107594	ENSMUSG00000090946	Ccdc71l	coiled-coil domain containing 71 like
chr12	35688228	35688540	313	*	Eu_MYC_Tumor_prdm15_peak_257	Distal Intergenic	12	35669433	35671108	1676	1	75456	uc007nje.1	18795	ENSMUSG00000092305	Prps1l1	phosphoribosyl pyrophosphate synthetase 1-like 1
chr12	36949538	36949717	180	*	Eu_MYC_Tumor_prdm15_peak_258	Promoter (4-5kb)	12	36934932	36944789	9858	2	71156	uc007njv.1	-4749	ENSMUSG00000020545	Lrrc72	leucine rich repeat containing 72
chr12	40860090	40860464	375	*	Eu_MYC_Tumor_prdm15_peak_259	Promoter (<=1kb)	12	40786358	40860815	74458	2	20259	uc007nkw.2	351	ENSMUSG00000002565	Scin	scinderin
chr12	41172964	41173208	245	*	Eu_MYC_Tumor_prdm15_peak_260	Promoter (<=1kb)	12	41172640	41573075	400436	1	238130	uc007nlk.2	324	ENSMUSG00000035954	Dock4	dedicator of cytokinesis 4
chr12	52793422	52793574	153	*	Eu_MYC_Tumor_prdm15_peak_261	Promoter (<=1kb)	12	52709528	52792901	83374	2	94186	uc007nmu.2	-521	ENSMUSG00000020954	Strn3	striatin, calmodulin binding protein 3
chr12	53107469	53107653	185	*	Eu_MYC_Tumor_prdm15_peak_262	Promoter (<=1kb)	12	53089299	53107488	18190	2	328092	uc007nnd.1	0	ENSMUSG00000020956	Dtd2	D-tyrosyl-tRNA deacylase 2
chr12	60317320	60317469	150	*	Eu_MYC_Tumor_prdm15_peak_263	Promoter (3-4kb)	12	60301642	60320470	18829	2	70611	uc007nqk.2	3001	ENSMUSG00000035329	Fbxo33	F-box protein 33
chr12	66067099	66067442	344	*	Eu_MYC_Tumor_prdm15_peak_264	Promoter (<=1kb)	12	66066729	66123560	56832	1	328108	uc007nqv.2	370	ENSMUSG00000035614	Togaram1	TOG array regulator of axonemal microtubules 1
chr12	66273613	66273769	157	*	Eu_MYC_Tumor_prdm15_peak_265	Promoter (<=1kb)	12	66253771	66273567	19797	2	217653	uc007nri.1	-46	ENSMUSG00000047534	Mis18bp1	MIS18 binding protein 1
chr12	70328850	70329272	423	*	Eu_MYC_Tumor_prdm15_peak_266	Promoter (<=1kb)	12	70302766	70329177	26412	2	18974	uc007nrv.1	0	ENSMUSG00000020974	Pole2	polymerase (DNA directed), epsilon 2 (p59 subunit)
chr12	72115907	72116104	198	*	Eu_MYC_Tumor_prdm15_peak_267	Promoter (<=1kb)	12	72116954	72168325	51372	1	238247	uc011ynm.1	-850	ENSMUSG00000048118	Arid4a	AT rich interactive domain 4A (RBP1-like)
chr12	72116878	72117173	296	*	Eu_MYC_Tumor_prdm15_peak_268	Promoter (<=1kb)	12	72116954	72168325	51372	1	238247	uc011ynm.1	0	ENSMUSG00000048118	Arid4a	AT rich interactive domain 4A (RBP1-like)
chr12	73473806	73474308	503	*	Eu_MYC_Tumor_prdm15_peak_269	Intron (uc007nvk.1/104001, intron 1 of 8)	12	73312739	73509926	197188	2	104001	uc007nvk.1	35618	ENSMUSG00000021087	Rtn1	reticulon 1
chr12	77419976	77420159	184	*	Eu_MYC_Tumor_prdm15_peak_270	Intron (uc007nxz.2/108156, intron 27 of 27)	12	77425878	77435138	9261	1	238276	uc007nya.2	-5719	ENSMUSG00000021057	Akap5	A kinase (PRKA) anchor protein 5
chr12	80053938	80054091	154	*	Eu_MYC_Tumor_prdm15_peak_271	Distal Intergenic	12	80062782	80081785	19004	2	268567	uc007nzm.2	27694	ENSMUSG00000046157	Tmem229b	transmembrane protein 229B
chr12	80107702	80108200	499	*	Eu_MYC_Tumor_prdm15_peak_272	Promoter (<=1kb)	12	80062782	80108264	45483	2	268567	uc007nzp.2	64	ENSMUSG00000046157	Tmem229b	transmembrane protein 229B
chr12	80883651	80883807	157	*	Eu_MYC_Tumor_prdm15_peak_273	Intron (uc007oai.1/19363, intron 9 of 10)	12	81208747	81214000	5254	2	12192	uc007oal.1	330193	ENSMUSG00000021127	Zfp36l1	zinc finger protein 36, C3H type-like 1
chr12	81055284	81055523	240	*	Eu_MYC_Tumor_prdm15_peak_274	Distal Intergenic	12	81208747	81214000	5254	2	12192	uc007oal.1	158477	ENSMUSG00000021127	Zfp36l1	zinc finger protein 36, C3H type-like 1
chr12	81215356	81215595	240	*	Eu_MYC_Tumor_prdm15_peak_275	Promoter (1-2kb)	12	81208747	81214000	5254	2	12192	uc007oal.1	-1356	ENSMUSG00000021127	Zfp36l1	zinc finger protein 36, C3H type-like 1
chr12	82633393	82633558	166	*	Eu_MYC_Tumor_prdm15_peak_276	Promoter (<=1kb)	12	82460013	82633894	173882	2	24071	uc007oca.1	336	ENSMUSG00000090935	Synj2bp	synaptojanin 2 binding protein
chr12	82961321	82962039	719	*	Eu_MYC_Tumor_prdm15_peak_277	Promoter (<=1kb)	12	82961017	83101911	140895	1	54604	uc007ocq.1	304	ENSMUSG00000021140	Pcnx	pecanex homolog
chr12	83385741	83385954	214	*	Eu_MYC_Tumor_prdm15_peak_278	Intron (uc007ocu.2/217692, intron 2 of 22)	12	83412336	83552771	140436	1	217692	uc011yoo.1	-26382	ENSMUSG00000042700	Sipa1l1	signal-induced proliferation-associated 1 like 1
chr12	85292406	85292888	483	*	Eu_MYC_Tumor_prdm15_peak_279	Promoter (<=1kb)	12	85291558	85293903	2346	1	71952	uc007odz.2	848	ENSMUSG00000046791	Riox1	ribosomal oxygenase 1
chr12	85536224	85536375	152	*	Eu_MYC_Tumor_prdm15_peak_280	Promoter (1-2kb)	12	85490123	85534965	44843	2	238317	uc011you.1	-1259	ENSMUSG00000042507	Elmsan1	ELM2 and Myb/SANT-like domain containing 1
chr12	86264978	86265263	286	*	Eu_MYC_Tumor_prdm15_peak_281	Exon (uc007ofy.1/68497, exon 15 of 19)	12	86259099	86287873	28775	2	68497	uc007ofy.1	22610	ENSMUSG00000042350	Arel1	apoptosis resistant E3 ubiquitin protein ligase 1
chr12	86728661	86728852	192	*	Eu_MYC_Tumor_prdm15_peak_282	Distal Intergenic	12	86681564	86715667	34104	2	68581	uc007ogz.1	-12994	ENSMUSG00000021248	Tmed10	transmembrane p24 trafficking protein 10
chr12	87446478	87446774	297	*	Eu_MYC_Tumor_prdm15_peak_283	Intron (uc007oho.2/76411, intron 2 of 7)	12	87423511	87503409	79899	1	76411	uc007ohp.2	22967	ENSMUSG00000007867	Ift43	intraflagellar transport 43
chr12	88232588	88232754	167	*	Eu_MYC_Tumor_prdm15_peak_284	Distal Intergenic	12	88221653	88225764	4112	2	238330	uc007oia.2	-6824	ENSMUSG00000034168	Irf2bpl	interferon regulatory factor 2 binding protein-like
chr12	88488200	88488772	573	*	Eu_MYC_Tumor_prdm15_peak_285	Promoter (<=1kb)	12	88488668	88505673	17006	1	14874	uc007oim.1	0	ENSMUSG00000021033	Gstz1	glutathione transferase zeta 1 (maleylacetoacetate isomerase)
chr12	100631149	100631864	716	*	Eu_MYC_Tumor_prdm15_peak_286	Promoter (<=1kb)	12	100433304	100631282	197979	2	71375	uc007ors.1	0	ENSMUSG00000033713	Foxn3	forkhead box N3
chr12	100866494	100866754	261	*	Eu_MYC_Tumor_prdm15_peak_287	Distal Intergenic	12	100686982	100801792	114811	2	71375	uc007ory.1	-64702	ENSMUSG00000033713	Foxn3	forkhead box N3
chr12	101197631	101197863	233	*	Eu_MYC_Tumor_prdm15_peak_288	Promoter (4-5kb)	12	101202709	101300892	98184	1	217826	uc007osi.2	-4846	ENSMUSG00000045404	Kcnk13	potassium channel, subfamily K, member 13
chr12	101398004	101398205	202	*	Eu_MYC_Tumor_prdm15_peak_289	Promoter (<=1kb)	12	101363662	101397863	34202	2	217827	uc011ypz.1	-141	ENSMUSG00000021179	Nrde2	nrde-2 necessary for RNA interference, domain containing
chr12	101619077	101619236	160	*	Eu_MYC_Tumor_prdm15_peak_290	Intron (uc007oss.2/104718, intron 13 of 19)	12	101538980	101759032	220053	2	104718	uc007oss.2	139796	ENSMUSG00000033530	Ttc7b	tetratricopeptide repeat domain 7B
chr12	103213387	103213541	155	*	Eu_MYC_Tumor_prdm15_peak_291	Promoter (<=1kb)	12	103214184	103244203	30020	1	51786	uc007otx.2	-643	ENSMUSG00000041781	Cpsf2	cleavage and polyadenylation specific factor 2
chr12	103688302	103688987	686	*	Eu_MYC_Tumor_prdm15_peak_292	Distal Intergenic	12	103632308	103677907	45600	2	19141	uc007ouf.1	-10395	ENSMUSG00000021190	Lgmn	legumain
chr12	104116846	104117056	211	*	Eu_MYC_Tumor_prdm15_peak_293	Promoter (<=1kb)	12	104073845	104116616	42772	2	238386	uc007ouu.1	-230	ENSMUSG00000041702	Btbd7	BTB (POZ) domain containing 7
chr12	106247691	106248090	400	*	Eu_MYC_Tumor_prdm15_peak_294	Promoter (<=1kb)	12	106168159	106248019	79861	2	212073	uc007oxs.1	0	ENSMUSG00000054150	Syne3	spectrin repeat containing, nuclear envelope family member 3
chr12	106270727	106271019	293	*	Eu_MYC_Tumor_prdm15_peak_295	Promoter (<=1kb)	12	106270899	106279120	8222	1	73046	uc007oxu.1	0	ENSMUSG00000021102	Glrx5	glutaredoxin 5
chr12	106271576	106271796	221	*	Eu_MYC_Tumor_prdm15_peak_296	Promoter (<=1kb)	12	106270899	106279120	8222	1	73046	uc007oxu.1	677	ENSMUSG00000021102	Glrx5	glutaredoxin 5
chr12	110004084	110004242	159	*	Eu_MYC_Tumor_prdm15_peak_297	Distal Intergenic	12	110031521	110054842	23322	1	22632	uc007pac.1	-27279	ENSMUSG00000021264	Yy1	YY1 transcription factor
chr12	110073981	110074204	224	*	Eu_MYC_Tumor_prdm15_peak_298	Promoter (<=1kb)	12	110064088	110074086	9999	2	214663	uc007pad.1	0	ENSMUSG00000021265	Slc25a29	solute carrier family 25 (mitochondrial carrier, palmitoylcarnitine transporter), member 29
chr12	110464881	110465123	243	*	Eu_MYC_Tumor_prdm15_peak_299	Distal Intergenic	12	110270392	110306427	36036	2	380785	uc007pal.1	-158454	ENSMUSG00000040867	Begain	brain-enriched guanylate kinase-associated
chr12	112398221	112398604	384	*	Eu_MYC_Tumor_prdm15_peak_300	Distal Intergenic	12	112404759	112505359	100601	1	22031	uc007pcl.1	-6155	ENSMUSG00000021277	Traf3	TNF receptor-associated factor 3
chr12	113363526	113364107	582	*	Eu_MYC_Tumor_prdm15_peak_301	Promoter (4-5kb)	12	113359364	113365784	6421	1	104816	uc011yvd.1	4162	ENSMUSG00000037686	Aspg	asparaginase
chr12	114394529	114394731	203	*	Eu_MYC_Tumor_prdm15_peak_302	Promoter (<=1kb)	12	114394632	114403669	9038	1	104732	uc007pga.2	0	ENSMUSG00000037466	Tedc1	tubulin epsilon and delta complex 1
chr12	114479585	114479834	250	*	Eu_MYC_Tumor_prdm15_peak_303	Distal Intergenic	12	114424114	114427733	3620	1	69195	uc007pgc.1	55471	ENSMUSG00000049036	Tmem121	transmembrane protein 121
chr12	116229216	116229391	176	*	Eu_MYC_Tumor_prdm15_peak_304	Exon (uc011yvj.1/uc011yvj.1, exon 133 of 737)	12	117285935	117293483	7549	1	56220	uc007pha.1	-1056544	ENSMUSG00000042063	Zfp386	zinc finger protein 386 (Kruppel-like)
chr12	116293516	116293700	185	*	Eu_MYC_Tumor_prdm15_peak_305	Intron (uc011yvj.1/uc011yvj.1, intron 121 of 711)	12	117285935	117293483	7549	1	56220	uc007pha.1	-992235	ENSMUSG00000042063	Zfp386	zinc finger protein 386 (Kruppel-like)
chr12	116550212	116550429	218	*	Eu_MYC_Tumor_prdm15_peak_306	Exon (uc011yvj.1/uc011yvj.1, exon 86 of 737)	12	117285935	117293483	7549	1	56220	uc007pha.1	-735506	ENSMUSG00000042063	Zfp386	zinc finger protein 386 (Kruppel-like)
chr12	118799449	118799704	256	*	Eu_MYC_Tumor_prdm15_peak_307	Intron (uc007pib.2/217944, intron 3 of 27)	12	118772412	118896876	124465	1	217944	uc007pic.1	27037	ENSMUSG00000041992	Rapgef5	Rap guanine nucleotide exchange factor (GEF) 5
chr13	6646590	6646895	306	*	Eu_MYC_Tumor_prdm15_peak_308	Promoter (1-2kb)	13	6579120	6647970	68851	2	56421	uc007pjz.1	1075	ENSMUSG00000021196	Pfkp	phosphofructokinase, platelet
chr13	6646948	6647110	163	*	Eu_MYC_Tumor_prdm15_peak_309	Promoter (<=1kb)	13	6579120	6647970	68851	2	56421	uc007pjz.1	860	ENSMUSG00000021196	Pfkp	phosphofructokinase, platelet
chr13	8837429	8837579	151	*	Eu_MYC_Tumor_prdm15_peak_310	Intron (uc007pki.1/207615, intron 9 of 13)	13	8849725	8869981	20257	2	207615	uc007pkk.1	32402	ENSMUSG00000021147	Wdr37	WD repeat domain 37
chr13	8995196	8995376	181	*	Eu_MYC_Tumor_prdm15_peak_311	Promoter (<=1kb)	13	8971724	8995258	23535	2	69237	uc007pkp.1	0	ENSMUSG00000021149	Gtpbp4	GTP binding protein 4
chr13	12662097	12662364	268	*	Eu_MYC_Tumor_prdm15_peak_312	Promoter (3-4kb)	13	12658150	12703663	45514	1	67475	uc007plt.1	3947	ENSMUSG00000057069	Ero1lb	ERO1-like beta (S. cerevisiae)
chr13	14156042	14156199	158	*	Eu_MYC_Tumor_prdm15_peak_313	Promoter (<=1kb)	13	14156059	14257949	101891	1	94246	uc007pmy.1	0	ENSMUSG00000039219	Arid4b	AT rich interactive domain 4B (RBP1-like)
chr13	14177821	14178003	183	*	Eu_MYC_Tumor_prdm15_peak_314	Intron (uc007pmy.1/94246, intron 2 of 14)	13	14156059	14291870	135812	1	94246	uc007pna.1	21762	ENSMUSG00000039219	Arid4b	AT rich interactive domain 4B (RBP1-like)
chr13	16419223	16419470	248	*	Eu_MYC_Tumor_prdm15_peak_315	Distal Intergenic	13	16106284	16119044	12761	1	16323	uc007pnw.1	312939	ENSMUSG00000041324	Inhba	inhibin beta-A
chr13	20276113	20276303	191	*	Eu_MYC_Tumor_prdm15_peak_316	Promoter (<=1kb)	13	20277223	20698394	421172	1	140580	uc007ppp.1	-920	ENSMUSG00000041112	Elmo1	engulfment and cell motility 1
chr13	21366917	21367143	227	*	Eu_MYC_Tumor_prdm15_peak_317	Distal Intergenic	13	21378298	21384555	6258	2	14780	uc007ppz.2	17412	ENSMUSG00000004344	Gpx5	glutathione peroxidase 5
chr13	24536642	24536859	218	*	Eu_MYC_Tumor_prdm15_peak_318	Intron (uc007pvq.2/12763, intron 12 of 17)	13	24508772	24569154	60383	1	12763	uc007pvx.2	27870	ENSMUSG00000016756	Cmah	cytidine monophospho-N-acetylneuraminic acid hydroxylase
chr13	24733947	24734234	288	*	Eu_MYC_Tumor_prdm15_peak_319	Promoter (3-4kb)	13	24730517	24825675	95159	1	193385	uc007pwe.1	3430	ENSMUSG00000036006	Ripor2	RHO family interacting cell polarization regulator 2
chr13	30637291	30637555	265	*	Eu_MYC_Tumor_prdm15_peak_320	Promoter (<=1kb)	13	30632181	30637185	5005	2	66694	uc007pyv.2	-106	ENSMUSG00000038462	Uqcrfs1	ubiquinol-cytochrome c reductase, Rieske iron-sulfur polypeptide 1
chr13	30813152	30813299	148	*	Eu_MYC_Tumor_prdm15_peak_321	Distal Intergenic	13	30841127	30858796	17670	1	16364	uc007pyz.1	-27828	ENSMUSG00000021356	Irf4	interferon regulatory factor 4
chr13	31710559	31710767	209	*	Eu_MYC_Tumor_prdm15_peak_322	Intron (uc007pzn.1/71307, intron 1 of 3)	13	31670025	31717661	47637	2	71307	uc007pzn.1	6894	ENSMUSG00000038408	1700018A04Rik	RIKEN cDNA 1700018A04 gene
chr13	32747582	32747767	186	*	Eu_MYC_Tumor_prdm15_peak_323	Distal Intergenic	13	32792696	32873648	80953	2	238564	uc011yya.1	125881	ENSMUSG00000044951	Mylk4	myosin light chain kinase family, member 4
chr13	35832370	35833993	1624	*	Eu_MYC_Tumor_prdm15_peak_324	Promoter (<=1kb)	13	35833271	35965933	132663	1	12593	uc007qcg.2	0	ENSMUSG00000059288	Cdyl	chromodomain protein, Y chromosome-like
chr13	37524718	37524964	247	*	Eu_MYC_Tumor_prdm15_peak_325	Intron (uc007qcs.1/uc007qcs.1, intron 1 of 2)	13	37437214	37510905	73692	1	17084	uc007qcr.2	87504	ENSMUSG00000021423	Ly86	lymphocyte antigen 86
chr13	38247320	38247626	307	*	Eu_MYC_Tumor_prdm15_peak_326	Promoter (4-5kb)	13	38243163	38290446	47284	1	109620	uc007qdk.2	4157	ENSMUSG00000054889	Dsp	desmoplakin
chr13	39050848	39050997	150	*	Eu_MYC_Tumor_prdm15_peak_327	Promoter (1-2kb)	13	39024009	39052406	28398	2	108652	uc007qdy.2	1409	ENSMUSG00000021432	Slc35b3	solute carrier family 35, member B3
chr13	40844593	40844772	180	*	Eu_MYC_Tumor_prdm15_peak_328	Distal Intergenic	13	40811044	40830289	19246	2	21418	uc007qeg.2	-14304	ENSMUSG00000021359	Tfap2a	transcription factor AP-2, alpha
chr13	43460746	43461065	320	*	Eu_MYC_Tumor_prdm15_peak_329	Promoter (<=1kb)	13	43460875	43490572	29698	1	68346	uc007qfz.1	0	ENSMUSG00000054021	Sirt5	sirtuin 5
chr13	52235133	52235297	165	*	Eu_MYC_Tumor_prdm15_peak_330	Distal Intergenic	13	51942044	51943843	1800	1	23882	uc007qmq.2	293089	ENSMUSG00000021453	Gadd45g	growth arrest and DNA-damage-inducible 45 gamma
chr13	52656727	52657012	286	*	Eu_MYC_Tumor_prdm15_peak_331	Distal Intergenic	13	52678806	52709054	30249	1	20963	uc007qmx.1	-21794	ENSMUSG00000021457	Syk	spleen tyrosine kinase
chr13	54788572	54788735	164	*	Eu_MYC_Tumor_prdm15_peak_332	Promoter (<=1kb)	13	54780760	54789169	8410	2	105239	uc007qot.2	434	ENSMUSG00000034928	Rnf44	ring finger protein 44
chr13	55050056	55050876	821	*	Eu_MYC_Tumor_prdm15_peak_333	Promoter (<=1kb)	13	55050793	55107379	56587	1	107448	uc007qpp.1	0	ENSMUSG00000025876	Unc5a	unc-5 netrin receptor A
chr13	55125608	55125879	272	*	Eu_MYC_Tumor_prdm15_peak_334	Promoter (2-3kb)	13	55107347	55122695	15349	2	212032	uc011yzo.1	-2913	ENSMUSG00000025877	Hk3	hexokinase 3
chr13	55548999	55549205	207	*	Eu_MYC_Tumor_prdm15_peak_335	Promoter (2-3kb)	13	55546695	55562288	15594	1	26385	uc011yzt.1	2304	ENSMUSG00000074886	Grk6	G protein-coupled receptor kinase 6
chr13	55574119	55574318	200	*	Eu_MYC_Tumor_prdm15_peak_336	Exon (uc007qrb.2/432763, exon 3 of 3)	13	55565628	55574516	8889	1	432763	uc007qrb.2	8491	ENSMUSG00000034686	Prr7	proline rich 7 (synaptic)
chr13	56266957	56267179	223	*	Eu_MYC_Tumor_prdm15_peak_337	Distal Intergenic	13	56275064	56280246	5183	2	212937	uc007qsj.2	13067	ENSMUSG00000049625	Tifab	TRAF-interacting protein with forkhead-associated domain, family member B
chr13	58249605	58250443	839	*	Eu_MYC_Tumor_prdm15_peak_338	Exon (uc007qtg.1/uc007qtg.1, exon 1 of 2)	13	58259010	58266054	7045	1	75731	uc007qth.2	-8567	ENSMUSG00000050002	Idnk	idnK gluconokinase homolog (E. coli)
chr13	59923948	59924770	823	*	Eu_MYC_Tumor_prdm15_peak_339	Promoter (<=1kb)	13	59873240	59924508	51269	2	214290	uc007qvg.2	0	ENSMUSG00000035248	Zcchc6	zinc finger, CCHC domain containing 6
chr13	65342398	65342605	208	*	Eu_MYC_Tumor_prdm15_peak_340	Distal Intergenic	13	65295294	65307276	11983	2	97895	uc007qzh.1	-35122	ENSMUSG00000032999	Nlrp4f	NLR family, pyrin domain containing 4F
chr13	67522095	67522487	393	*	Eu_MYC_Tumor_prdm15_peak_341	Promoter (<=1kb)	13	67506658	67522354	15697	2	328274	uc007rat.1	0	ENSMUSG00000055560	Zfp459	zinc finger protein 459
chr13	82211533	82211709	177	*	Eu_MYC_Tumor_prdm15_peak_342	Distal Intergenic	13	81922291	81936156	13866	1	12626	uc007rid.1	289242	ENSMUSG00000021537	Cetn3	centrin 3
chr13	83869299	83869578	280	*	Eu_MYC_Tumor_prdm15_peak_343	Promoter (1-2kb)	13	83867711	83875274	7564	1	320203	uc007ril.1	1588	ENSMUSG00000050334	C130071C03Rik	RIKEN cDNA C130071C03 gene
chr13	83872427	83872681	255	*	Eu_MYC_Tumor_prdm15_peak_344	Promoter (<=1kb)	13	83872174	83875274	3101	1	320203	uc007rim.1	253	ENSMUSG00000050334	C130071C03Rik	RIKEN cDNA C130071C03 gene
chr13	90229072	90229287	216	*	Eu_MYC_Tumor_prdm15_peak_345	Promoter (<=1kb)	13	89988519	90229213	240695	2	108138	uc007rjn.2	0	ENSMUSG00000021615	Xrcc4	X-ray repair complementing defective repair in Chinese hamster cells 4
chr13	91510049	91510237	189	*	Eu_MYC_Tumor_prdm15_peak_346	Exon (uc007rjs.1/uc007rjs.1, exon 3 of 3)	13	91600702	91704815	104114	1	66970	uc007rjt.2	-90465	ENSMUSG00000003992	Ssbp2	single-stranded DNA binding protein 2
chr13	91510579	91510846	268	*	Eu_MYC_Tumor_prdm15_peak_347	Exon (uc007rjs.1/uc007rjs.1, exon 3 of 3)	13	91600702	91704815	104114	1	66970	uc007rjt.2	-89856	ENSMUSG00000003992	Ssbp2	single-stranded DNA binding protein 2
chr13	91513771	91514033	263	*	Eu_MYC_Tumor_prdm15_peak_348	Intron (uc007rjs.1/uc007rjs.1, intron 1 of 2)	13	91600702	91704815	104114	1	66970	uc007rjt.2	-86669	ENSMUSG00000003992	Ssbp2	single-stranded DNA binding protein 2
chr13	91599390	91599684	295	*	Eu_MYC_Tumor_prdm15_peak_349	Promoter (1-2kb)	13	91600702	91704815	104114	1	66970	uc007rjt.2	-1018	ENSMUSG00000003992	Ssbp2	single-stranded DNA binding protein 2
chr13	91599817	91600950	1134	*	Eu_MYC_Tumor_prdm15_peak_350	Promoter (<=1kb)	13	91600702	91704815	104114	1	66970	uc007rjt.2	0	ENSMUSG00000003992	Ssbp2	single-stranded DNA binding protein 2
chr13	95054890	95055946	1057	*	Eu_MYC_Tumor_prdm15_peak_351	Promoter (<=1kb)	13	94971388	95055236	83849	2	107767	uc007rls.1	0	ENSMUSG00000021687	Scamp1	secretory carrier membrane protein 1
chr13	95128632	95128969	338	*	Eu_MYC_Tumor_prdm15_peak_352	Promoter (<=1kb)	13	95128915	95336271	207357	1	11774	uc007rlv.2	0	ENSMUSG00000021686	Ap3b1	adaptor-related protein complex 3, beta 1 subunit
chr13	96294088	96294268	181	*	Eu_MYC_Tumor_prdm15_peak_353	Promoter (<=1kb)	13	96281684	96295195	13512	2	14063	uc011zda.1	927	ENSMUSG00000021678	F2rl1	coagulation factor II (thrombin) receptor-like 1
chr13	101439311	101439693	383	*	Eu_MYC_Tumor_prdm15_peak_354	Promoter (<=1kb)	13	101439436	101467195	27760	1	76041	uc007rrj.2	0	ENSMUSG00000048924	Ccdc125	coiled-coil domain containing 125
chr13	101513763	101514619	857	*	Eu_MYC_Tumor_prdm15_peak_355	Promoter (<=1kb)	13	101505895	101514614	8720	2	66128	uc007rrl.2	0	ENSMUSG00000061474	Mrps36	mitochondrial ribosomal protein S36
chr13	102538063	102538277	215	*	Eu_MYC_Tumor_prdm15_peak_356	Promoter (<=1kb)	13	102450718	102538172	87455	2	18708	uc007rrt.1	0	ENSMUSG00000041417	Pik3r1	phosphoinositide-3-kinase regulatory subunit 1
chr13	105393170	105393445	276	*	Eu_MYC_Tumor_prdm15_peak_357	Distal Intergenic	13	105582579	105584573	1995	2	67285	uc007rtl.1	191128	ENSMUSG00000021715	Cwc27	CWC27 spliceosome-associated protein
chr13	110612300	110613023	724	*	Eu_MYC_Tumor_prdm15_peak_358	Intron (uc007rvg.2/238871, intron 7 of 16)	13	110535469	110538057	2589	1	238871	uc007rvk.1	76831	ENSMUSG00000021699	Pde4d	phosphodiesterase 4D, cAMP specific
chr13	110692700	110693055	356	*	Eu_MYC_Tumor_prdm15_peak_359	Promoter (<=1kb)	13	110693510	110746177	52668	1	238871	uc007rvl.2	-455	ENSMUSG00000021699	Pde4d	phosphodiesterase 4D, cAMP specific
chr13	112477394	112477905	512	*	Eu_MYC_Tumor_prdm15_peak_360	Promoter (<=1kb)	13	112476559	112508802	32244	1	218613	uc007rvz.1	835	ENSMUSG00000032727	Mier3	MIER family member 3
chr13	112595798	112596035	238	*	Eu_MYC_Tumor_prdm15_peak_361	Promoter (3-4kb)	13	112536643	112599191	62549	2	26401	uc007rwa.1	3156	ENSMUSG00000021754	Map3k1	mitogen-activated protein kinase kinase kinase 1
chr13	113254039	113254410	372	*	Eu_MYC_Tumor_prdm15_peak_362	Promoter (<=1kb)	13	113254278	113273821	19544	1	16195	uc007rwf.2	0	ENSMUSG00000021756	Il6st	interleukin 6 signal transducer
chr13	113777910	113778067	158	*	Eu_MYC_Tumor_prdm15_peak_363	Promoter (<=1kb)	13	113778010	113780986	2977	1	218630	uc007rwz.1	0	ENSMUSG00000042417	Ccno	cyclin O
chr14	11271880	11272124	245	*	Eu_MYC_Tumor_prdm15_peak_364	Intron (uc007sfj.1/14198, intron 1 of 6)	14	10382608	11285928	903321	2	14198	uc007sfj.1	13804	ENSMUSG00000060579	Fhit	fragile histidine triad gene
chr14	11285507	11285810	304	*	Eu_MYC_Tumor_prdm15_peak_365	Promoter (<=1kb)	14	10382608	11285928	903321	2	14198	uc007sfj.1	118	ENSMUSG00000060579	Fhit	fragile histidine triad gene
chr14	11285898	11286125	228	*	Eu_MYC_Tumor_prdm15_peak_366	Promoter (<=1kb)	14	10382608	11285928	903321	2	14198	uc007sfj.1	0	ENSMUSG00000060579	Fhit	fragile histidine triad gene
chr14	20790117	20790320	204	*	Eu_MYC_Tumor_prdm15_peak_367	Intron (uc007siw.1/14702, intron 2 of 4)	14	20691781	20796471	104691	2	14702	uc007siw.1	6151	ENSMUSG00000043004	Gng2	guanine nucleotide binding protein (G protein), gamma 2
chr14	20853053	20853281	229	*	Eu_MYC_Tumor_prdm15_peak_368	Distal Intergenic	14	20894858	20902394	7537	2	67509	uc007siy.2	49113	ENSMUSG00000045107	Saysd1	SAYSVFN motif domain containing 1
chr14	21199482	21199705	224	*	Eu_MYC_Tumor_prdm15_peak_369	Intron (uc007sjj.1/105428, intron 12 of 13)	14	21203860	21208132	4273	2	108671	uc007sjn.2	8427	ENSMUSG00000021811	Dnajc9	DnaJ heat shock protein family (Hsp40) member C9
chr14	21871074	21871532	459	*	Eu_MYC_Tumor_prdm15_peak_370	Promoter (<=1kb)	14	21852964	21871664	18701	2	55946	uc007sla.2	132	ENSMUSG00000021824	Ap3m1	adaptor-related protein complex 3, mu 1 subunit
chr14	21871715	21871937	223	*	Eu_MYC_Tumor_prdm15_peak_371	Promoter (<=1kb)	14	21871855	21873143	1289	1	11534	uc007slb.1	0	ENSMUSG00000039197	Adk	adenosine kinase
chr14	22810641	22810798	158	*	Eu_MYC_Tumor_prdm15_peak_372	Promoter (1-2kb)	14	22803184	22808823	5640	2	218820	uc007slv.1	-1818	ENSMUSG00000039081	Zfp503	zinc finger protein 503
chr14	26276863	26279077	2215	*	Eu_MYC_Tumor_prdm15_peak_373	Promoter (<=1kb)	14	26278778	26467976	189199	1	328365	uc007srm.1	0	ENSMUSG00000007817	Zmiz1	zinc finger, MIZ-type containing 1
chr14	26279774	26280074	301	*	Eu_MYC_Tumor_prdm15_peak_374	Promoter (<=1kb)	14	26278778	26484195	205418	1	328365	uc007sro.1	996	ENSMUSG00000007817	Zmiz1	zinc finger, MIZ-type containing 1
chr14	26566911	26567099	189	*	Eu_MYC_Tumor_prdm15_peak_375	Intron (uc011zho.1/71918, intron 2 of 3)	14	26531126	26588342	57217	2	71918	uc011zho.1	21243	ENSMUSG00000055538	Zcchc24	zinc finger, CCHC domain containing 24
chr14	26567469	26567814	346	*	Eu_MYC_Tumor_prdm15_peak_376	Intron (uc011zho.1/71918, intron 2 of 3)	14	26531126	26588342	57217	2	71918	uc011zho.1	20528	ENSMUSG00000055538	Zcchc24	zinc finger, CCHC domain containing 24
chr14	27807488	27807888	401	*	Eu_MYC_Tumor_prdm15_peak_377	Distal Intergenic	14	27813548	27815511	1964	1	15209	uc007stj.1	-5660	ENSMUSG00000040726	Hesx1	homeobox gene expressed in ES cells
chr14	28216154	28216359	206	*	Eu_MYC_Tumor_prdm15_peak_378	3' UTR	14	28242033	28296740	54708	1	218850	uc007stu.2	-25674	ENSMUSG00000040651	Fam208a	family with sequence similarity 208, member A
chr14	32126117	32126622	506	*	Eu_MYC_Tumor_prdm15_peak_379	Intron (uc007sxk.2/110084, intron 6 of 77)	14	32073561	32137082	63522	2	110084	uc007sxk.2	10460	ENSMUSG00000019027	Dnah1	dynein, axonemal, heavy chain 1
chr14	32643787	32643980	194	*	Eu_MYC_Tumor_prdm15_peak_380	Promoter (<=1kb)	14	32513201	32643601	130401	2	105522	uc007sya.1	-186	ENSMUSG00000014496	Ankrd28	ankyrin repeat domain 28
chr14	33015070	33015308	239	*	Eu_MYC_Tumor_prdm15_peak_381	Promoter (<=1kb)	14	33015157	33056281	41125	1	26430	uc007syp.1	0	ENSMUSG00000021911	Parg	poly (ADP-ribose) glycohydrolase
chr14	34002467	34002628	162	*	Eu_MYC_Tumor_prdm15_peak_382	Promoter (4-5kb)	14	33772733	33998252	225520	2	545030	uc007szk.2	-4215	ENSMUSG00000051506	Wdfy4	WD repeat and FYVE domain containing 4
chr14	34006696	34006886	191	*	Eu_MYC_Tumor_prdm15_peak_383	Distal Intergenic	14	33772733	33998252	225520	2	545030	uc007szk.2	-8444	ENSMUSG00000051506	Wdfy4	WD repeat and FYVE domain containing 4
chr14	35014353	35014520	168	*	Eu_MYC_Tumor_prdm15_peak_384	Promoter (<=1kb)	14	35007627	35014819	7193	2	432839	uc011zit.1	299	ENSMUSG00000071531	Gprin2	G protein regulated inducer of neurite outgrowth 2
chr14	35123925	35124155	231	*	Eu_MYC_Tumor_prdm15_peak_385	Promoter (<=1kb)	14	35123913	35158219	34307	1	14661	uc007tas.2	12	ENSMUSG00000021794	Glud1	glutamate dehydrogenase 1
chr14	35124253	35124512	260	*	Eu_MYC_Tumor_prdm15_peak_386	Promoter (<=1kb)	14	35123913	35158219	34307	1	14661	uc007tas.2	340	ENSMUSG00000021794	Glud1	glutamate dehydrogenase 1
chr14	38931990	38932224	235	*	Eu_MYC_Tumor_prdm15_peak_387	Distal Intergenic	14	37933632	37948508	14877	2	66092	uc007tby.2	-983482	ENSMUSG00000041028	Ghitm	growth hormone inducible transmembrane protein
chr14	49791467	49791623	157	*	Eu_MYC_Tumor_prdm15_peak_388	Promoter (<=1kb)	14	49791902	49810706	18805	1	70646	uc007tkb.1	-279	ENSMUSG00000036282	Naa30	N(alpha)-acetyltransferase 30, NatC catalytic subunit
chr14	51427098	51427370	273	*	Eu_MYC_Tumor_prdm15_peak_389	Promoter (<=1kb)	14	51427122	51427446	325	1	85029	uc007tlp.1	0	ENSMUSG00000092837	Rpph1	ribonuclease P RNA component H1
chr14	51445684	51445876	193	*	Eu_MYC_Tumor_prdm15_peak_390	Intron (uc007tlt.1/21745, intron 51 of 54)	14	51450750	51453637	2888	2	21745	uc007tlu.1	7761	ENSMUSG00000006281	Tep1	telomerase associated protein 1
chr14	51550813	51551108	296	*	Eu_MYC_Tumor_prdm15_peak_391	Promoter (<=1kb)	14	51545745	51550526	4782	2	219024	uc007tmd.1	-287	ENSMUSG00000035953	Tmem55b	transmembrane protein 55b
chr14	51711953	51712110	158	*	Eu_MYC_Tumor_prdm15_peak_392	Promoter (1-2kb)	14	51710752	51725826	15075	1	58809	uc007tmm.2	1201	ENSMUSG00000021876	Rnase4	ribonuclease, RNase A family 4
chr14	52503726	52504270	545	*	Eu_MYC_Tumor_prdm15_peak_393	Promoter (<=1kb)	14	52504517	52509072	4556	1	52535	uc007tng.1	-247	ENSMUSG00000004561	Mettl17	methyltransferase like 17
chr14	52639217	52639469	253	*	Eu_MYC_Tumor_prdm15_peak_394	Promoter (<=1kb)	14	52625752	52639363	13612	2	69890	uc007tnw.2	0	ENSMUSG00000049295	Zfp219	zinc finger protein 219
chr14	55046689	55046836	148	*	Eu_MYC_Tumor_prdm15_peak_395	Promoter (<=1kb)	14	55045977	55048587	2611	1	68836	uc007twb.1	712	ENSMUSG00000010406	Mrpl52	mitochondrial ribosomal protein L52
chr14	55197048	55197238	191	*	Eu_MYC_Tumor_prdm15_peak_396	Promoter (<=1kb)	14	55186309	55196253	9945	2	16475	uc007twj.1	-795	ENSMUSG00000022178	Ajuba	ajuba LIM protein
chr14	55305709	55306391	683	*	Eu_MYC_Tumor_prdm15_peak_397	Promoter (<=1kb)	14	55260998	55305768	44771	2	56215	uc007twv.2	0	ENSMUSG00000022185	Acin1	apoptotic chromatin condensation inducer 1
chr14	56365183	56365451	269	*	Eu_MYC_Tumor_prdm15_peak_398	Promoter (<=1kb)	14	56364530	56374471	9942	1	67842	uc007uao.2	653	ENSMUSG00000019297	Nop9	NOP9 nucleolar protein
chr14	56379043	56379258	216	*	Eu_MYC_Tumor_prdm15_peak_399	Promoter (1-2kb)	14	56380265	56382066	1802	1	57260	uc007uaq.1	-1007	ENSMUSG00000040432	Ltb4r2	leukotriene B4 receptor 2
chr14	56400237	56400423	187	*	Eu_MYC_Tumor_prdm15_peak_400	Promoter (2-3kb)	14	56387929	56402856	14928	2	104110	uc007uat.1	2433	ENSMUSG00000022220	Adcy4	adenylate cyclase 4
chr14	56442783	56443068	286	*	Eu_MYC_Tumor_prdm15_peak_401	Promoter (<=1kb)	14	56443632	56452780	9149	1	73181	uc007uax.2	-564	ENSMUSG00000023411	Nfatc4	nuclear factor of activated T cells, cytoplasmic, calcineurin dependent 4
chr14	58017746	58018015	270	*	Eu_MYC_Tumor_prdm15_peak_402	Promoter (<=1kb)	14	57960455	58017320	56866	2	68631	uc007uda.1	-426	ENSMUSG00000021947	Cryl1	crystallin, lambda 1
chr14	58365332	58365789	458	*	Eu_MYC_Tumor_prdm15_peak_403	Promoter (<=1kb)	14	58312381	58364960	52580	2	50523	uc007udl.1	-372	ENSMUSG00000021959	Lats2	large tumor suppressor 2
chr14	63796711	63796875	165	*	Eu_MYC_Tumor_prdm15_peak_404	Promoter (<=1kb)	14	63763988	63797328	33341	2	14137	uc007uhi.1	453	ENSMUSG00000021273	Fdft1	farnesyl diphosphate farnesyl transferase 1
chr14	64903345	64903534	190	*	Eu_MYC_Tumor_prdm15_peak_405	3' UTR	14	64741462	65035774	294313	2	110265	uc007uig.1	132240	ENSMUSG00000054733	Msra	methionine sulfoxide reductase A
chr14	65484351	65484920	570	*	Eu_MYC_Tumor_prdm15_peak_406	Intron (uc007uip.1/219150, intron 2 of 8)	14	65430438	65515963	85526	2	219150	uc007uip.1	31043	ENSMUSG00000021972	Hmbox1	homeobox containing 1
chr14	65719908	65720096	189	*	Eu_MYC_Tumor_prdm15_peak_407	Promoter (2-3kb)	14	65670896	65716943	46048	2	54616	uc007uix.2	-2965	ENSMUSG00000021978	Extl3	exostoses (multiple)-like 3
chr14	65962471	65963583	1113	*	Eu_MYC_Tumor_prdm15_peak_408	Distal Intergenic	14	65977513	66017767	40255	1	380912	uc007ujg.2	-13930	ENSMUSG00000034522	Zfp395	zinc finger protein 395
chr14	65977118	65977778	661	*	Eu_MYC_Tumor_prdm15_peak_409	Promoter (<=1kb)	14	65977513	66017767	40255	1	380912	uc007ujg.2	0	ENSMUSG00000034522	Zfp395	zinc finger protein 395
chr14	66851236	66851478	243	*	Eu_MYC_Tumor_prdm15_peak_410	Intron (uc007ujy.2/19229, intron 1 of 29)	14	66772094	66832389	60296	2	19229	uc011znr.1	-18847	ENSMUSG00000059456	Ptk2b	PTK2 protein tyrosine kinase 2 beta
chr14	70204969	70205156	188	*	Eu_MYC_Tumor_prdm15_peak_411	Promoter (<=1kb)	14	70184797	70205352	20556	2	246710	uc011znx.1	196	ENSMUSG00000022075	Rhobtb2	Rho-related BTB domain containing 2
chr14	70205421	70205664	244	*	Eu_MYC_Tumor_prdm15_peak_412	Promoter (<=1kb)	14	70190200	70205352	15153	2	246710	uc007umy.2	-69	ENSMUSG00000022075	Rhobtb2	Rho-related BTB domain containing 2
chr14	70231174	70231324	151	*	Eu_MYC_Tumor_prdm15_peak_413	Distal Intergenic	14	70189582	70224659	35078	2	246710	uc007umx.1	-6515	ENSMUSG00000022075	Rhobtb2	Rho-related BTB domain containing 2
chr14	75323939	75324087	149	*	Eu_MYC_Tumor_prdm15_peak_414	Intron (uc007uqj.1/uc007uqj.1, intron 1 of 1)	14	75154480	75347684	193205	2	380916	uc007uqf.1	23597	ENSMUSG00000068015	Lrch1	leucine-rich repeats and calponin homology (CH) domain containing 1
chr14	77073854	77074032	179	*	Eu_MYC_Tumor_prdm15_peak_415	Promoter (3-4kb)	14	77077375	77080194	2820	1	73272	uc007uro.2	-3343	ENSMUSG00000101009	1700108F19Rik	RIKEN cDNA 1700108F19 gene
chr14	79170548	79170721	174	*	Eu_MYC_Tumor_prdm15_peak_416	Distal Intergenic	14	78969416	79124896	155481	2	380921	uc007uso.1	-45652	ENSMUSG00000034731	Dgkh	diacylglycerol kinase, eta
chr14	79652728	79652883	156	*	Eu_MYC_Tumor_prdm15_peak_417	Distal Intergenic	14	79612162	79647174	35013	2	105590	uc007uss.2	-5554	ENSMUSG00000071262	Zfp957	zinc finger protein 957
chr14	79883677	79883851	175	*	Eu_MYC_Tumor_prdm15_peak_418	Promoter (2-3kb)	14	79859744	79881075	21332	2	22380	uc011zox.1	-2602	ENSMUSG00000022023	Wbp4	WW domain binding protein 4
chr14	87815683	87816825	1143	*	Eu_MYC_Tumor_prdm15_peak_419	Promoter (<=1kb)	14	87816390	87913461	97072	1	219249	uc007uuf.2	0	ENSMUSG00000022019	Tdrd3	tudor domain containing 3
chr14	94289929	94290457	529	*	Eu_MYC_Tumor_prdm15_peak_420	Promoter (<=1kb)	14	93412920	94289888	876969	2	211712	uc007uuo.1	-41	ENSMUSG00000055421	Pcdh9	protocadherin 9
chr14	103745997	103746592	596	*	Eu_MYC_Tumor_prdm15_peak_421	Promoter (<=1kb)	14	103512628	103746017	233390	2	105689	uc007uwl.1	0	ENSMUSG00000033004	Mycbp2	MYC binding protein 2
chr14	103748510	103749102	593	*	Eu_MYC_Tumor_prdm15_peak_422	Promoter (2-3kb)	14	103710912	103746017	35106	2	105689	uc007uwo.1	-2493	ENSMUSG00000033004	Mycbp2	MYC binding protein 2
chr14	103868802	103869211	410	*	Eu_MYC_Tumor_prdm15_peak_423	Intron (uc007uwp.1/uc007uwp.1, intron 2 of 3)	14	103912558	103975911	63354	1	64929	uc007uwq.1	-43347	ENSMUSG00000022123	Scel	sciellin
chr14	104047683	104048408	726	*	Eu_MYC_Tumor_prdm15_peak_424	Promoter (1-2kb)	14	104049460	104104016	54557	1	105439	uc007uws.1	-1052	ENSMUSG00000055717	Slain1	SLAIN motif family, member 1
chr14	104049186	104050414	1229	*	Eu_MYC_Tumor_prdm15_peak_425	Promoter (<=1kb)	14	104049460	104104016	54557	1	105439	uc007uws.1	0	ENSMUSG00000055717	Slain1	SLAIN motif family, member 1
chr14	105574360	105574556	197	*	Eu_MYC_Tumor_prdm15_peak_426	Promoter (1-2kb)	14	105513736	105576544	62809	2	74213	uc007uxk.1	1988	ENSMUSG00000022119	Rbm26	RNA binding motif protein 26
chr14	105576474	105576958	485	*	Eu_MYC_Tumor_prdm15_peak_427	Promoter (<=1kb)	14	105513736	105576544	62809	2	74213	uc007uxk.1	0	ENSMUSG00000022119	Rbm26	RNA binding motif protein 26
chr14	117324321	117324540	220	*	Eu_MYC_Tumor_prdm15_peak_428	Promoter (<=1kb)	14	117324537	118026420	701884	1	23888	uc007uyj.1	0	ENSMUSG00000058571	Gpc6	glypican 6
chr14	119412430	119412670	241	*	Eu_MYC_Tumor_prdm15_peak_429	Intron (uc007uzj.2/66435, intron 31 of 38)	14	119384207	119406687	22481	2	66435	uc007uzh.1	-5743	ENSMUSG00000042104	Uggt2	UDP-glucose glycoprotein glucosyltransferase 2
chr14	120876522	120877203	682	*	Eu_MYC_Tumor_prdm15_peak_430	Promoter (<=1kb)	14	120877683	120906414	28732	1	76108	uc007uzx.1	-480	ENSMUSG00000051615	Rap2a	RAS related protein 2a
chr14	120877490	120877657	168	*	Eu_MYC_Tumor_prdm15_peak_431	Promoter (<=1kb)	14	120877683	120906414	28732	1	76108	uc007uzx.1	-26	ENSMUSG00000051615	Rap2a	RAS related protein 2a
chr14	121399971	121400124	154	*	Eu_MYC_Tumor_prdm15_peak_432	Distal Intergenic	14	121434796	121682948	248153	1	223254	uc007vaa.1	-34672	ENSMUSG00000025555	Farp1	FERM, RhoGEF (Arhgef) and pleckstrin domain protein 1 (chondrocyte-derived)
chr14	121435963	121436126	164	*	Eu_MYC_Tumor_prdm15_peak_433	Promoter (1-2kb)	14	121434796	121682948	248153	1	223254	uc007vaa.1	1167	ENSMUSG00000025555	Farp1	FERM, RhoGEF (Arhgef) and pleckstrin domain protein 1 (chondrocyte-derived)
chr14	122196630	122196828	199	*	Eu_MYC_Tumor_prdm15_peak_434	Promoter (<=1kb)	14	121941261	122196956	255696	2	105445	uc011zqi.1	128	ENSMUSG00000025558	Dock9	dedicator of cytokinesis 9
chr14	122504174	122504477	304	*	Eu_MYC_Tumor_prdm15_peak_435	Promoter (<=1kb)	14	122499721	122505392	5672	2	319727	uc007vat.1	915	NA	A330035P11Rik	RIKEN cDNA A330035P11 gene
chr14	122506081	122506359	279	*	Eu_MYC_Tumor_prdm15_peak_436	Promoter (<=1kb)	14	122497161	122506196	9036	2	319727	uc007vas.1	0	NA	A330035P11Rik	RIKEN cDNA A330035P11 gene
chr15	3945636	3946576	941	*	Eu_MYC_Tumor_prdm15_peak_437	Promoter (<=1kb)	15	3932035	3945752	13718	2	106064	uc007vch.1	0	ENSMUSG00000041935	AW549877	expressed sequence AW549877
chr15	3976336	3976699	364	*	Eu_MYC_Tumor_prdm15_peak_438	Promoter (<=1kb)	15	3976428	4105344	128917	1	67041	uc007vck.2	0	ENSMUSG00000022186	Oxct1	3-oxoacid CoA transferase 1
chr15	3977283	3977665	383	*	Eu_MYC_Tumor_prdm15_peak_439	Promoter (<=1kb)	15	3970111	3977406	7296	2	414066	uc011zqt.1	0	NA	BC037032	cDNA Sequence BC037032
chr15	11967153	11967381	229	*	Eu_MYC_Tumor_prdm15_peak_440	Distal Intergenic	15	11911094	11925762	14669	2	20024	uc007vhj.1	-41391	ENSMUSG00000022205	Sub1	SUB1 homolog (S. cerevisiae)
chr15	25578238	25578422	185	*	Eu_MYC_Tumor_prdm15_peak_441	Intron (uc007vja.1/17909, intron 1 of 2)	15	25552305	25743426	191122	1	17909	uc007vjc.1	25933	ENSMUSG00000022272	Myo10	myosin X
chr15	35300768	35301067	300	*	Eu_MYC_Tumor_prdm15_peak_442	Promoter (<=1kb)	15	35301301	35369226	67926	1	666173	uc007vme.1	-234	ENSMUSG00000037646	Vps13b	vacuolar protein sorting 13B
chr15	36211705	36211911	207	*	Eu_MYC_Tumor_prdm15_peak_443	Promoter (<=1kb)	15	36169689	36212902	43214	2	30945	uc007vmq.1	991	ENSMUSG00000022280	Rnf19a	ring finger protein 19A
chr15	36657068	36657257	190	*	Eu_MYC_Tumor_prdm15_peak_444	Distal Intergenic	15	36700017	36724293	24277	2	22631	uc007vmz.2	67036	ENSMUSG00000022285	Ywhaz	tyrosine 3-monooxygenase/tryptophan 5-monooxygenase activation protein, zeta polypeptide
chr15	37890598	37890831	234	*	Eu_MYC_Tumor_prdm15_peak_445	Promoter (<=1kb)	15	37853708	37890810	37103	2	382985	uc007vnl.1	0	ENSMUSG00000022292	Rrm2b	ribonucleotide reductase M2 B (TP53 inducible)
chr15	37890929	37891223	295	*	Eu_MYC_Tumor_prdm15_peak_446	Promoter (<=1kb)	15	37853708	37890810	37103	2	382985	uc007vnl.1	-119	ENSMUSG00000022292	Rrm2b	ribonucleotide reductase M2 B (TP53 inducible)
chr15	41677912	41678144	233	*	Eu_MYC_Tumor_prdm15_peak_447	Intron (uc007vot.2/170719, intron 11 of 16)	15	41662504	41692593	30090	1	170719	uc011zso.1	15408	ENSMUSG00000022307	Oxr1	oxidation resistance 1
chr15	57637905	57638099	195	*	Eu_MYC_Tumor_prdm15_peak_448	Intron (uc007vsp.1/387609, intron 2 of 3)	15	57701057	57723973	22917	2	67819	uc007vsq.1	85874	ENSMUSG00000022365	Derl1	Der1-like domain family, member 1
chr15	58879331	58879571	241	*	Eu_MYC_Tumor_prdm15_peak_449	Intron (uc007vty.2/211401, intron 3 of 14)	15	58772789	58872152	99364	2	211401	uc007vtx.2	-7179	ENSMUSG00000022353	Mtss1	metastasis suppressor 1
chr15	59112138	59112357	220	*	Eu_MYC_Tumor_prdm15_peak_450	Intron (uc007vwv.1/uc007vwv.1, intron 1 of 3)	15	59146647	59162748	16102	1	20775	uc007vxq.1	-34290	ENSMUSG00000022351	Sqle	squalene epoxidase
chr15	59663054	59663342	289	*	Eu_MYC_Tumor_prdm15_peak_451	Distal Intergenic	15	59480209	59488654	8446	1	211770	uc007vxx.1	182845	ENSMUSG00000032501	Trib1	tribbles pseudokinase 1
chr15	60334392	60334709	318	*	Eu_MYC_Tumor_prdm15_peak_452	Distal Intergenic	15	60654520	60662955	8436	1	320469	uc011zte.1	-319811	NA	9930014A18Rik	RIKEN cDNA 9930014A18 gene
chr15	60656251	60656683	433	*	Eu_MYC_Tumor_prdm15_peak_453	Promoter (<=1kb)	15	60650551	60656635	6085	2	399603	uc007vya.2	0	ENSMUSG00000072568	Fam84b	family with sequence similarity 84, member B
chr15	63829685	63829872	188	*	Eu_MYC_Tumor_prdm15_peak_454	Promoter (<=1kb)	15	63760649	63829524	68876	2	223601	uc007vze.2	-161	ENSMUSG00000022378	Fam49b	family with sequence similarity 49, member B
chr15	64091663	64091845	183	*	Eu_MYC_Tumor_prdm15_peak_455	Intron (uc007vzh.1/13196, intron 1 of 28)	15	63920101	64144037	223937	2	13196	uc007vzh.1	52192	ENSMUSG00000022377	Asap1	ArfGAP with SH3 domain, ankyrin repeat and PH domain1
chr15	66307610	66307763	154	*	Eu_MYC_Tumor_prdm15_peak_456	Intron (uc011ztm.1/54562, intron 3 of 11)	15	66211420	66332472	121053	2	54562	uc011ztm.1	24709	ENSMUSG00000022375	Lrrc6	leucine rich repeat containing 6 (testis)
chr15	66307829	66307981	153	*	Eu_MYC_Tumor_prdm15_peak_457	Intron (uc011ztm.1/54562, intron 3 of 11)	15	66211420	66332472	121053	2	54562	uc011ztm.1	24491	ENSMUSG00000022375	Lrrc6	leucine rich repeat containing 6 (testis)
chr15	67146392	67146543	152	*	Eu_MYC_Tumor_prdm15_peak_458	Distal Intergenic	15	66934437	67008444	74008	2	20442	uc007wbb.1	-137948	ENSMUSG00000013846	St3gal1	ST3 beta-galactoside alpha-2,3-sialyltransferase 1
chr15	68209458	68209612	155	*	Eu_MYC_Tumor_prdm15_peak_459	Distal Intergenic	15	68172770	68172851	82	2	387228	uc011ztq.1	-36607	ENSMUSG00000065437	Mir30d	microRNA 30d
chr15	72891050	72891826	777	*	Eu_MYC_Tumor_prdm15_peak_460	Promoter (<=1kb)	15	72420050	72891634	471585	2	76510	uc007wbm.1	0	ENSMUSG00000047921	Trappc9	trafficking protein particle complex 9
chr15	72897612	72898270	659	*	Eu_MYC_Tumor_prdm15_peak_461	Distal Intergenic	15	72824247	72891634	67388	2	76510	uc011ztt.1	-5978	ENSMUSG00000047921	Trappc9	trafficking protein particle complex 9
chr15	75739513	75739844	332	*	Eu_MYC_Tumor_prdm15_peak_462	Promoter (<=1kb)	15	75725230	75739770	14541	2	66656	uc007whj.1	0	ENSMUSG00000055762	Eef1d	eukaryotic translation elongation factor 1 delta (guanine nucleotide exchange protein)
chr15	76062698	76062914	217	*	Eu_MYC_Tumor_prdm15_peak_463	Promoter (<=1kb)	15	76018894	76063000	44107	2	18810	uc007wjf.1	86	ENSMUSG00000022565	Plec	plectin
chr15	76063024	76063176	153	*	Eu_MYC_Tumor_prdm15_peak_464	Promoter (<=1kb)	15	76018894	76063000	44107	2	18810	uc007wjf.1	-24	ENSMUSG00000022565	Plec	plectin
chr15	76755837	76756070	234	*	Eu_MYC_Tumor_prdm15_peak_465	Promoter (<=1kb)	15	76740800	76755878	15079	2	239546	uc007wmu.2	0	ENSMUSG00000054967	Zfp647	zinc finger protein 647
chr15	77672890	77673105	216	*	Eu_MYC_Tumor_prdm15_peak_466	Promoter (<=1kb)	15	77636893	77672545	35653	2	17886	uc007woe.1	-345	ENSMUSG00000022443	Myh9	myosin, heavy polypeptide 9, non-muscle
chr15	77688401	77688575	175	*	Eu_MYC_Tumor_prdm15_peak_467	Distal Intergenic	15	77636893	77672545	35653	2	17886	uc007woe.1	-15856	ENSMUSG00000022443	Myh9	myosin, heavy polypeptide 9, non-muscle
chr15	78075449	78075650	202	*	Eu_MYC_Tumor_prdm15_peak_468	Promoter (<=1kb)	15	78075241	78093010	17770	1	17972	uc007wow.2	208	ENSMUSG00000071715	Ncf4	neutrophil cytosolic factor 4
chr15	78410714	78410904	191	*	Eu_MYC_Tumor_prdm15_peak_469	Intron (uc007wpq.1/uc007wpq.1, intron 1 of 1)	15	78389599	78403213	13615	2	19354	uc007wpp.1	-7501	ENSMUSG00000033220	Rac2	RAS-related C3 botulinum substrate 2
chr15	79233945	79234202	258	*	Eu_MYC_Tumor_prdm15_peak_470	Promoter (<=1kb)	15	79191114	79233733	42620	2	223693	uc007wtj.1	-212	ENSMUSG00000009035	Tmem184b	transmembrane protein 184b
chr15	79336165	79336795	631	*	Eu_MYC_Tumor_prdm15_peak_471	Promoter (<=1kb)	15	79314144	79335671	21528	2	16520	uc007wtn.2	-494	ENSMUSG00000044216	Kcnj4	potassium inwardly-rectifying channel, subfamily J, member 4
chr15	79341799	79342259	461	*	Eu_MYC_Tumor_prdm15_peak_472	Promoter (4-5kb)	15	79346838	79358169	11332	1	105785	uc007wto.2	-4579	ENSMUSG00000010830	Kdelr3	KDEL (Lys-Asp-Glu-Leu) endoplasmic reticulum protein retention receptor 3
chr15	81633114	81633261	148	*	Eu_MYC_Tumor_prdm15_peak_473	Promoter (<=1kb)	15	81633103	81657293	24191	1	21685	uc007wxj.2	11	ENSMUSG00000022389	Tef	thyrotroph embryonic factor
chr15	82062637	82063000	364	*	Eu_MYC_Tumor_prdm15_peak_474	Downstream (1-2kb)	15	82052175	82054769	2595	2	72049	uc007wyl.1	-7868	ENSMUSG00000068105	Tnfrsf13c	tumor necrosis factor receptor superfamily, member 13c
chr15	82730092	82730333	242	*	Eu_MYC_Tumor_prdm15_peak_475	Promoter (1-2kb)	15	82720913	82728891	7979	2	21378	uc011zwy.1	-1201	NA	Tbrg3	transforming growth factor beta regulated gene 3
chr15	82873190	82873397	208	*	Eu_MYC_Tumor_prdm15_peak_476	Distal Intergenic	15	82828226	82863736	35511	2	74039	uc007wzv.1	-9454	ENSMUSG00000058099	Nfam1	Nfat activating molecule with ITAM motif 1
chr15	82930537	82930738	202	*	Eu_MYC_Tumor_prdm15_peak_477	Promoter (<=1kb)	15	82930635	82947101	16467	1	68607	uc011zwz.1	0	ENSMUSG00000058586	Serhl	serine hydrolase-like
chr15	84238567	84238777	211	*	Eu_MYC_Tumor_prdm15_peak_478	Intron (uc007xca.2/72301, intron 4 of 5)	15	84209633	84276975	67343	2	72301	uc007xca.2	38198	ENSMUSG00000062760	1810041L15Rik	RIKEN cDNA 1810041L15 gene
chr15	84383871	84384139	269	*	Eu_MYC_Tumor_prdm15_peak_479	Promoter (4-5kb)	15	84383828	84388253	4426	2	223732	uc007xcc.1	4114	ENSMUSG00000055745	Rtl6	retrotransposon Gag like 6
chr15	84830436	84830696	261	*	Eu_MYC_Tumor_prdm15_peak_480	Distal Intergenic	15	84776150	84818401	42252	2	223739	uc007xcr.1	-12035	ENSMUSG00000036046	5031439G07Rik	RIKEN cDNA 5031439G07 gene
chr15	88320919	88321103	185	*	Eu_MYC_Tumor_prdm15_peak_481	Distal Intergenic	15	88430732	88431972	1241	1	70073	uc007xeh.1	-109629	ENSMUSG00000054117	Zdhhc25	zinc finger, DHHC domain containing 25
chr15	93426215	93427228	1014	*	Eu_MYC_Tumor_prdm15_peak_482	Promoter (<=1kb)	15	93329545	93426322	96778	2	106042	uc007xjb.1	0	ENSMUSG00000036158	Prickle1	prickle planar cell polarity protein 1
chr15	96545601	96545796	196	*	Eu_MYC_Tumor_prdm15_peak_483	Distal Intergenic	15	96528286	96530129	1844	2	67760	uc007xkn.1	-15472	ENSMUSG00000022462	Slc38a2	solute carrier family 38, member 2
chr15	98661115	98661321	207	*	Eu_MYC_Tumor_prdm15_peak_484	Promoter (<=1kb)	15	98643228	98661939	18712	2	19082	uc007xoa.1	618	ENSMUSG00000067713	Prkag1	protein kinase, AMP-activated, gamma 1 non-catalytic subunit
chr15	98661746	98662039	294	*	Eu_MYC_Tumor_prdm15_peak_485	Promoter (<=1kb)	15	98643228	98661939	18712	2	19082	uc007xoa.1	0	ENSMUSG00000067713	Prkag1	protein kinase, AMP-activated, gamma 1 non-catalytic subunit
chr15	99872410	99872612	203	*	Eu_MYC_Tumor_prdm15_peak_486	Promoter (3-4kb)	15	99869095	100049904	180810	1	239667	uc007xqq.2	3315	ENSMUSG00000023026	Dip2b	disco interacting protein 2 homolog B
chr15	100374161	100374500	340	*	Eu_MYC_Tumor_prdm15_peak_487	Intron (uc007xrl.1/21422, intron 2 of 15)	15	100339963	100382208	42246	2	21422	uc007xrm.1	7708	ENSMUSG00000009733	Tfcp2	transcription factor CP2
chr15	101114699	101114878	180	*	Eu_MYC_Tumor_prdm15_peak_488	Promoter (<=1kb)	15	101114732	101121365	6634	1	68118	uc007xsw.1	0	ENSMUSG00000037204	Atg101	autophagy related 101
chr15	101833410	101833590	181	*	Eu_MYC_Tumor_prdm15_peak_489	Promoter (1-2kb)	15	101827142	101834773	7632	2	16691	uc007xui.1	1183	ENSMUSG00000049382	Krt8	keratin 8
chr16	4586122	4586450	329	*	Eu_MYC_Tumor_prdm15_peak_490	Distal Intergenic	16	4594713	4615957	21245	1	83396	uc007xzw.1	-8263	ENSMUSG00000014303	Glis2	GLIS family zinc finger 2
chr16	4721753	4721928	176	*	Eu_MYC_Tumor_prdm15_peak_491	Promoter (2-3kb)	16	4711318	4719059	7742	2	67824	uc007yaf.1	-2694	ENSMUSG00000063445	Nmral1	NmrA-like family domain containing 1
chr16	4964937	4965349	413	*	Eu_MYC_Tumor_prdm15_peak_492	Promoter (<=1kb)	16	4957734	4964330	6597	2	72615	uc007ybe.2	-607	ENSMUSG00000022515	Anks3	ankyrin repeat and sterile alpha motif domain containing 3
chr16	17646356	17646627	272	*	Eu_MYC_Tumor_prdm15_peak_493	Promoter (<=1kb)	16	17646563	17650831	4269	1	72315	uc012abv.1	0	ENSMUSG00000041617	Ccdc74a	coiled-coil domain containing 74A
chr16	20717722	20717964	243	*	Eu_MYC_Tumor_prdm15_peak_494	Promoter (<=1kb)	16	20705611	20717819	12209	2	12724	uc012adb.1	0	ENSMUSG00000022843	Clcn2	chloride channel, voltage-sensitive 2
chr16	26581690	26581938	249	*	Eu_MYC_Tumor_prdm15_peak_495	Promoter (<=1kb)	16	26581791	26702440	120650	1	16180	uc007yvd.2	0	ENSMUSG00000022514	Il1rap	interleukin 1 receptor accessory protein
chr16	33698144	33698319	176	*	Eu_MYC_Tumor_prdm15_peak_496	Intron (uc007zah.1/77446, intron 1 of 3)	16	33684552	33768281	83730	1	77446	uc007zai.1	13592	ENSMUSG00000075254	Heg1	heart development protein with EGF-like domains 1
chr16	34208857	34209054	198	*	Eu_MYC_Tumor_prdm15_peak_497	Intron (uc012aew.1/545156, intron 21 of 59)	16	34152111	34263051	110941	2	545156	uc007zav.1	53997	ENSMUSG00000061751	Kalrn	kalirin, RhoGEF kinase
chr16	38762700	38762872	173	*	Eu_MYC_Tumor_prdm15_peak_498	Promoter (1-2kb)	16	38760848	38769158	8311	1	56375	uc007zfl.2	1852	ENSMUSG00000022793	B4galt4	UDP-Gal:betaGlcNAc beta 1,4-galactosyltransferase, polypeptide 4
chr16	44139324	44139893	570	*	Eu_MYC_Tumor_prdm15_peak_499	Promoter (<=1kb)	16	44139922	44163477	23556	1	72117	uc007zgy.1	-29	ENSMUSG00000022698	Naa50	N(alpha)-acetyltransferase 50, NatE catalytic subunit
chr16	44724582	44724782	201	*	Eu_MYC_Tumor_prdm15_peak_500	Promoter (<=1kb)	16	44724412	44737243	12832	1	212547	uc007zho.1	170	ENSMUSG00000036208	Nepro	nucleolus and neural progenitor protein
chr16	51937479	51937632	154	*	Eu_MYC_Tumor_prdm15_peak_501	Distal Intergenic	16	52031662	52051018	19357	1	208650	uc007zld.1	-94030	ENSMUSG00000022637	Cblb	Casitas B-lineage lymphoma b
chr16	52002596	52002755	160	*	Eu_MYC_Tumor_prdm15_peak_502	Distal Intergenic	16	52031662	52051018	19357	1	208650	uc007zld.1	-28907	ENSMUSG00000022637	Cblb	Casitas B-lineage lymphoma b
chr16	55838682	55839637	956	*	Eu_MYC_Tumor_prdm15_peak_503	Promoter (<=1kb)	16	55811490	55838754	27265	2	80859	uc007zln.2	0	ENSMUSG00000035356	Nfkbiz	nuclear factor of kappa light polypeptide gene enhancer in B cells inhibitor, zeta
chr16	58476612	58476904	293	*	Eu_MYC_Tumor_prdm15_peak_504	Intron (uc007znt.1/54613, intron 6 of 10)	16	58460356	58469858	9503	1	73379	uc007znr.1	16256	ENSMUSG00000035107	Dcbld2	discoidin, CUB and LCCL domain containing 2
chr16	78576481	78577365	885	*	Eu_MYC_Tumor_prdm15_peak_505	Promoter (<=1kb)	16	78540583	78576892	36310	2	67102	uc012ahi.1	0	ENSMUSG00000022864	D16Ertd472e	DNA segment, Chr 16, ERATO Doi 472, expressed
chr16	78577556	78577727	172	*	Eu_MYC_Tumor_prdm15_peak_506	Promoter (<=1kb)	16	78540583	78576913	36331	2	67102	uc007zss.2	-643	ENSMUSG00000022864	D16Ertd472e	DNA segment, Chr 16, ERATO Doi 472, expressed
chr16	91012157	91012309	153	*	Eu_MYC_Tumor_prdm15_peak_507	Promoter (<=1kb)	16	90936342	91011553	75212	2	104015	uc012aig.1	-604	ENSMUSG00000022973	Synj1	synaptojanin 1
chr16	91044176	91044323	148	*	Eu_MYC_Tumor_prdm15_peak_508	Promoter (<=1kb)	16	91014282	91044624	30343	2	67367	uc007zwz.2	301	ENSMUSG00000022974	Paxbp1	PAX3 and PAX7 binding protein 1
chr16	91598066	91598284	219	*	Eu_MYC_Tumor_prdm15_peak_509	Promoter (<=1kb)	16	91574753	91597925	23173	2	77975	uc007zxr.1	-141	ENSMUSG00000022964	Tmem50b	transmembrane protein 50B
chr16	91688959	91689109	151	*	Eu_MYC_Tumor_prdm15_peak_510	Promoter (<=1kb)	16	91679510	91688973	9464	2	60364	uc007zyc.1	0	ENSMUSG00000022960	Donson	downstream neighbor of SON
chr16	92038144	92038357	214	*	Eu_MYC_Tumor_prdm15_peak_511	Distal Intergenic	16	92058567	92112472	53906	1	121022	uc007zyu.1	-20210	ENSMUSG00000039680	Mrps6	mitochondrial ribosomal protein S6
chr16	93829858	93830139	282	*	Eu_MYC_Tumor_prdm15_peak_512	Promoter (2-3kb)	16	93832366	93845599	13234	1	338467	uc007zzz.2	-2227	ENSMUSG00000039456	Morc3	microrchidia 3
chr16	93832321	93832958	638	*	Eu_MYC_Tumor_prdm15_peak_513	Promoter (<=1kb)	16	93832366	93845599	13234	1	338467	uc007zzz.2	0	ENSMUSG00000039456	Morc3	microrchidia 3
chr16	93884044	93884446	403	*	Eu_MYC_Tumor_prdm15_peak_514	Promoter (<=1kb)	16	93884146	93894533	10388	1	110749	uc008aab.1	0	ENSMUSG00000022945	Chaf1b	chromatin assembly factor 1, subunit B (p60)
chr16	96413726	96414035	310	*	Eu_MYC_Tumor_prdm15_peak_515	Promoter (<=1kb)	16	96380013	96413864	33852	2	385668	uc008acr.1	0	ENSMUSG00000045275	Lca5l	Leber congenital amaurosis 5-like
chr16	96594135	96594359	225	*	Eu_MYC_Tumor_prdm15_peak_516	Intron (uc008acx.2/72058, intron 2 of 7)	16	96583364	96747400	164037	1	72058	uc008ada.2	10771	ENSMUSG00000000159	Igsf5	immunoglobulin superfamily, member 5
chr16	98071994	98073870	1877	*	Eu_MYC_Tumor_prdm15_peak_517	Promoter (<=1kb)	16	98013074	98072834	59761	2	114604	uc012ajc.1	0	ENSMUSG00000014039	Prdm15	PR domain containing 15
chr17	4908023	4908813	791	*	Eu_MYC_Tumor_prdm15_peak_518	Distal Intergenic	17	4995074	5098186	103113	1	239985	uc008aex.1	-86261	ENSMUSG00000069729	Arid1b	AT rich interactive domain 1B (SWI-like)
chr17	4993875	4994524	650	*	Eu_MYC_Tumor_prdm15_peak_519	Promoter (<=1kb)	17	4995074	5098186	103113	1	239985	uc008aex.1	-550	ENSMUSG00000069729	Arid1b	AT rich interactive domain 1B (SWI-like)
chr17	5007498	5007653	156	*	Eu_MYC_Tumor_prdm15_peak_520	Intron (uc008aex.1/239985, intron 1 of 2)	17	4995074	5347656	352583	1	239985	uc008aey.1	12424	ENSMUSG00000069729	Arid1b	AT rich interactive domain 1B (SWI-like)
chr17	5483683	5483834	152	*	Eu_MYC_Tumor_prdm15_peak_521	Distal Intergenic	17	5492600	5753891	261292	1	224454	uc008aff.1	-8766	ENSMUSG00000034265	Zdhhc14	zinc finger, DHHC domain containing 14
chr17	5900278	5900738	461	*	Eu_MYC_Tumor_prdm15_peak_522	Intron (uc008afj.1/66616, intron 5 of 17)	17	5941280	6038555	97276	1	20975	uc008afk.2	-40542	ENSMUSG00000023805	Synj2	synaptojanin 2
chr17	17511092	17511268	177	*	Eu_MYC_Tumor_prdm15_peak_523	Promoter (<=1kb)	17	17511296	17525471	14176	1	67045	uc008apd.2	-28	ENSMUSG00000023852	Riok2	RIO kinase 2 (yeast)
chr17	17761346	17762450	1105	*	Eu_MYC_Tumor_prdm15_peak_524	Promoter (<=1kb)	17	17664687	17761453	96767	2	240028	uc008apk.1	0	ENSMUSG00000023845	Lnpep	leucyl/cystinyl aminopeptidase
chr17	21669383	21669607	225	*	Eu_MYC_Tumor_prdm15_peak_525	Promoter (2-3kb)	17	21672503	21699565	27063	1	22710	uc008arb.1	-2896	ENSMUSG00000051341	Zfp52	zinc finger protein 52
chr17	23813075	23813250	176	*	Eu_MYC_Tumor_prdm15_peak_526	Promoter (1-2kb)	17	23812412	23814416	2005	2	27279	uc008asv.2	1166	ENSMUSG00000023905	Tnfrsf12a	tumor necrosis factor receptor superfamily, member 12a
chr17	23908100	23908866	767	*	Eu_MYC_Tumor_prdm15_peak_527	Promoter (<=1kb)	17	23892390	23908558	16169	2	224613	uc008atj.2	0	ENSMUSG00000040097	Flywch1	FLYWCH-type zinc finger 1
chr17	23923006	23923289	284	*	Eu_MYC_Tumor_prdm15_peak_528	Promoter (<=1kb)	17	23913885	23923044	9160	2	76917	uc008atl.1	0	ENSMUSG00000023911	Flywch2	FLYWCH family member 2
chr17	25097715	25097973	259	*	Eu_MYC_Tumor_prdm15_peak_529	Promoter (<=1kb)	17	25079415	25097568	18154	2	52009	uc008azj.1	-147	ENSMUSG00000024165	Jpt2	Jupiter microtubule associated homolog 2
chr17	25702456	25702614	159	*	Eu_MYC_Tumor_prdm15_peak_530	Downstream (<1kb)	17	25702838	25707631	4794	2	20681	uc008bay.1	5017	ENSMUSG00000024176	Sox8	SRY (sex determining region Y)-box 8
chr17	25864586	25864784	199	*	Eu_MYC_Tumor_prdm15_peak_531	Promoter (<=1kb)	17	25864696	25868401	3706	1	106707	uc008bbl.1	0	ENSMUSG00000041199	Rpusd1	RNA pseudouridylate synthase domain containing 1
chr17	30141976	30142125	150	*	Eu_MYC_Tumor_prdm15_peak_532	Promoter (<=1kb)	17	30142032	30346965	204934	1	21769	uc008btp.1	0	ENSMUSG00000044477	Zfand3	zinc finger, AN1-type domain 3
chr17	31883327	31884143	817	*	Eu_MYC_Tumor_prdm15_peak_533	Distal Intergenic	17	31814890	31818669	3780	1	12954	uc008bvq.1	68437	ENSMUSG00000024041	Cryaa	crystallin, alpha A
chr17	32299514	32299723	210	*	Eu_MYC_Tumor_prdm15_peak_534	Promoter (4-5kb)	17	32257838	32303797	45960	2	18131	uc008bvx.1	4074	ENSMUSG00000038146	Notch3	notch 3
chr17	32302775	32303398	624	*	Eu_MYC_Tumor_prdm15_peak_535	Promoter (<=1kb)	17	32257838	32303797	45960	2	18131	uc008bvx.1	399	ENSMUSG00000038146	Notch3	notch 3
chr17	32529229	32529395	167	*	Eu_MYC_Tumor_prdm15_peak_536	Promoter (2-3kb)	17	32513123	32526384	13262	2	22404	uc008bwt.2	-2845	ENSMUSG00000024050	Wiz	widely-interspaced zinc finger motifs
chr17	32589603	32589750	148	*	Eu_MYC_Tumor_prdm15_peak_537	Promoter (<=1kb)	17	32589668	32630265	40598	1	320997	uc008bxe.1	0	ENSMUSG00000061126	Cyp4f39	cytochrome P450, family 4, subfamily f, polypeptide 39
chr17	33660840	33661089	250	*	Eu_MYC_Tumor_prdm15_peak_538	Promoter (<=1kb)	17	33661141	33667921	6781	1	224697	uc008bym.2	-52	ENSMUSG00000024299	Adamts10	a disintegrin-like and metallopeptidase (reprolysin type) with thrombospondin type 1 motif, 10
chr17	33961555	33961825	271	*	Eu_MYC_Tumor_prdm15_peak_539	Promoter (<=1kb)	17	33961559	33975258	13700	1	66416	uc008bzu.1	0	ENSMUSG00000041881	Ndufa7	NADH dehydrogenase (ubiquinone) 1 alpha subcomplex, 7 (B14.5a)
chr17	34066233	34067083	851	*	Eu_MYC_Tumor_prdm15_peak_540	Promoter (<=1kb)	17	34066839	34074632	7794	1	19732	uc008cag.1	0	ENSMUSG00000041354	Rgl2	ral guanine nucleotide dissociation stimulator-like 2
chr17	34092515	34092832	318	*	Eu_MYC_Tumor_prdm15_peak_541	Promoter (<=1kb)	17	34088944	34092586	3643	2	20084	uc008cal.1	0	ENSMUSG00000008668	Rps18	ribosomal protein S18
chr17	34168995	34169190	196	*	Eu_MYC_Tumor_prdm15_peak_542	Promoter (<=1kb)	17	34169331	34175344	6014	1	20182	uc008caz.1	-141	ENSMUSG00000039656	Rxrb	retinoid X receptor beta
chr17	34334535	34335007	473	*	Eu_MYC_Tumor_prdm15_peak_543	Promoter (<=1kb)	17	34335140	34338399	3260	1	16913	uc012apv.1	-133	ENSMUSG00000024338	Psmb8	proteasome (prosome, macropain) subunit, beta type 8 (large multifunctional peptidase 7)
chr17	35998465	35998623	159	*	Eu_MYC_Tumor_prdm15_peak_544	Promoter (<=1kb)	17	35998263	36002345	4083	1	106582	uc008cis.1	202	ENSMUSG00000059791	Nrm	nurim (nuclear envelope membrane protein)
chr17	48061344	48061515	172	*	Eu_MYC_Tumor_prdm15_peak_545	Promoter (<=1kb)	17	48004082	48061581	57500	2	74123	uc008cwm.2	66	ENSMUSG00000023991	Foxp4	forkhead box P4
chr17	48237809	48238083	275	*	Eu_MYC_Tumor_prdm15_peak_546	Distal Intergenic	17	48226582	48227870	1289	1	68224	uc008cws.1	11227	ENSMUSG00000021545	1700067P10Rik	RIKEN cDNA 1700067P10 gene
chr17	50321936	50322121	186	*	Eu_MYC_Tumor_prdm15_peak_547	Intron (uc008cyr.1/76438, intron 1 of 9)	17	50132632	50329822	197191	2	76438	uc008cyr.1	7701	ENSMUSG00000039316	Rftn1	raftlin lipid raft linker 1
chr17	51950510	51951191	682	*	Eu_MYC_Tumor_prdm15_peak_548	Promoter (<=1kb)	17	51875512	51951379	75868	2	20230	uc008czd.2	188	ENSMUSG00000023927	Satb1	special AT-rich sequence binding protein 1
chr17	51952462	51953137	676	*	Eu_MYC_Tumor_prdm15_peak_549	Promoter (1-2kb)	17	51875512	51951379	75868	2	20230	uc008czd.2	-1083	ENSMUSG00000023927	Satb1	special AT-rich sequence binding protein 1
chr17	56148475	56148622	148	*	Eu_MYC_Tumor_prdm15_peak_550	Promoter (<=1kb)	17	56148624	56156206	7583	1	68047	uc008dap.1	-2	ENSMUSG00000003199	Mpnd	MPN domain containing
chr17	56279575	56280751	1177	*	Eu_MYC_Tumor_prdm15_peak_551	Promoter (<=1kb)	17	56262508	56279766	17259	2	20359	uc008dbe.1	0	ENSMUSG00000001227	Sema6b	sema domain, transmembrane domain (TM), and cytoplasmic domain, (semaphorin) 6B
chr17	56280916	56281746	831	*	Eu_MYC_Tumor_prdm15_peak_552	Promoter (1-2kb)	17	56262508	56279766	17259	2	20359	uc008dbe.1	-1150	ENSMUSG00000001227	Sema6b	sema domain, transmembrane domain (TM), and cytoplasmic domain, (semaphorin) 6B
chr17	56398391	56398614	224	*	Eu_MYC_Tumor_prdm15_peak_553	Promoter (2-3kb)	17	56396216	56403031	6816	1	14154	uc008dbk.2	2175	ENSMUSG00000043683	Fem1a	feminization 1 homolog a (C. elegans)
chr17	56723360	56724000	641	*	Eu_MYC_Tumor_prdm15_peak_554	Promoter (<=1kb)	17	56700396	56724006	23611	2	224902	uc008dcf.1	6	ENSMUSG00000042625	Safb2	scaffold attachment factor B2
chr17	57328376	57328544	169	*	Eu_MYC_Tumor_prdm15_peak_555	Downstream (<1kb)	17	57328915	57333609	4695	2	50930	uc008def.1	5065	ENSMUSG00000005824	Tnfsf14	tumor necrosis factor (ligand) superfamily, member 14
chr17	66426590	66426747	158	*	Eu_MYC_Tumor_prdm15_peak_556	Promoter (<=1kb)	17	66386138	66426386	40249	2	106585	uc008dgv.1	-204	ENSMUSG00000034647	Ankrd12	ankyrin repeat domain 12
chr17	71339855	71340120	266	*	Eu_MYC_Tumor_prdm15_peak_557	Promoter (<=1kb)	17	71323303	71339856	16554	2	67938	uc008dlv.1	0	ENSMUSG00000034868	Myl12b	myosin, light chain 12B, regulatory
chr17	71351409	71351615	207	*	Eu_MYC_Tumor_prdm15_peak_558	Promoter (<=1kb)	17	71343133	71351873	8741	2	67268	uc008dlw.1	258	ENSMUSG00000024048	Myl12a	myosin, light chain 12A, regulatory, non-sarcomeric
chr17	71843843	71844041	199	*	Eu_MYC_Tumor_prdm15_peak_559	Intron (uc008dmi.1/74355, intron 1 of 4)	17	71693834	71824683	130850	2	74355	uc008dmh.1	-19160	ENSMUSG00000024054	Smchd1	SMC hinge domain containing 1
chr17	74694514	74695011	498	*	Eu_MYC_Tumor_prdm15_peak_560	Promoter (<=1kb)	17	74600040	74694203	94164	2	76890	uc012axb.1	-311	ENSMUSG00000058704	Memo1	mediator of cell motility 1
chr17	75842632	75842831	200	*	Eu_MYC_Tumor_prdm15_peak_561	Intron (uc012axi.1/240168, intron 1 of 16)	17	75835245	75928393	93149	1	240168	uc012axi.1	7387	ENSMUSG00000071042	Rasgrp3	RAS, guanyl releasing protein 3
chr17	79754872	79755886	1015	*	Eu_MYC_Tumor_prdm15_peak_562	Promoter (<=1kb)	17	79733365	79754431	21067	2	260409	uc008dpx.1	-441	ENSMUSG00000036533	Cdc42ep3	CDC42 effector protein (Rho GTPase binding) 3
chr17	80878891	80880418	1528	*	Eu_MYC_Tumor_prdm15_peak_563	Promoter (<=1kb)	17	80793092	80879793	86702	2	20662	uc008drg.1	0	ENSMUSG00000024241	Sos1	SOS Ras/Rac guanine nucleotide exchange factor 1
chr17	80882294	80882515	222	*	Eu_MYC_Tumor_prdm15_peak_564	Promoter (2-3kb)	17	80804357	80879793	75437	2	20662	uc008drh.1	-2501	ENSMUSG00000024241	Sos1	SOS Ras/Rac guanine nucleotide exchange factor 1
chr17	80952610	80952761	152	*	Eu_MYC_Tumor_prdm15_peak_565	Intron (uc008dri.2/381113, intron 3 of 9)	17	80922890	80963174	40285	2	381113	uc008dri.2	10413	ENSMUSG00000033966	Cdkl4	cyclin-dependent kinase-like 4
chr17	88374111	88374258	148	*	Eu_MYC_Tumor_prdm15_peak_566	Promoter (<=1kb)	17	88374390	88390232	15843	1	17688	uc008dvd.2	-132	ENSMUSG00000005370	Msh6	mutS homolog 6
chr18	5593415	5593622	208	*	Eu_MYC_Tumor_prdm15_peak_567	Promoter (<=1kb)	18	5594201	5768023	173823	1	21417	uc008dyz.1	-579	ENSMUSG00000024238	Zeb1	zinc finger E-box binding homeobox 1
chr18	6774832	6775276	445	*	Eu_MYC_Tumor_prdm15_peak_568	Intron (uc008dzo.1/19330, intron 2 of 6)	18	6765203	6790229	25027	1	19330	uc008dzo.1	9629	ENSMUSG00000073639	Rab18	RAB18, member RAS oncogene family
chr18	12896811	12897092	282	*	Eu_MYC_Tumor_prdm15_peak_569	Promoter (2-3kb)	18	12899864	12913651	13788	1	71132	uc008eck.1	-2772	ENSMUSG00000024430	Cabyr	calcium-binding tyrosine-(Y)-phosphorylation regulated (fibrousheathin 2)
chr18	12899592	12899865	274	*	Eu_MYC_Tumor_prdm15_peak_570	Promoter (<=1kb)	18	12899864	12913651	13788	1	71132	uc008eck.1	0	ENSMUSG00000024430	Cabyr	calcium-binding tyrosine-(Y)-phosphorylation regulated (fibrousheathin 2)
chr18	14129959	14130153	195	*	Eu_MYC_Tumor_prdm15_peak_571	Promoter (<=1kb)	18	13845868	14130229	284362	2	225207	uc008edc.1	76	ENSMUSG00000024420	Zfp521	zinc finger protein 521
chr18	14131072	14131458	387	*	Eu_MYC_Tumor_prdm15_peak_572	Promoter (<=1kb)	18	13845523	14131242	285720	2	225207	uc008edd.2	0	ENSMUSG00000024420	Zfp521	zinc finger protein 521
chr18	21119934	21120127	194	*	Eu_MYC_Tumor_prdm15_peak_573	Promoter (<=1kb)	18	21119973	21142349	22377	1	67664	uc008efa.1	0	ENSMUSG00000033107	Rnf125	ring finger protein 125
chr18	24155285	24155638	354	*	Eu_MYC_Tumor_prdm15_peak_574	Intron (uc008egk.1/22694, intron 2 of 2)	18	24148135	24163872	15738	1	22694	uc008egk.1	7150	ENSMUSG00000063281	Zfp35	zinc finger protein 35
chr18	24761849	24762543	695	*	Eu_MYC_Tumor_prdm15_peak_575	Promoter (<=1kb)	18	24738382	24762318	23937	2	106957	uc008egv.1	0	ENSMUSG00000024270	Slc39a6	solute carrier family 39 (metal ion transporter), member 6
chr18	31794623	31794871	249	*	Eu_MYC_Tumor_prdm15_peak_576	Promoter (<=1kb)	18	31794037	31882715	88679	1	269003	uc008eid.1	586	ENSMUSG00000024260	Sap130	Sin3A associated protein
chr18	35974491	35974926	436	*	Eu_MYC_Tumor_prdm15_peak_577	Distal Intergenic	18	35989472	36021342	31871	1	67393	uc008emx.1	-14546	ENSMUSG00000046668	Cxxc5	CXXC finger 5
chr18	35988196	35988795	600	*	Eu_MYC_Tumor_prdm15_peak_578	Promoter (<=1kb)	18	35989472	36021342	31871	1	67393	uc008emx.1	-677	ENSMUSG00000046668	Cxxc5	CXXC finger 5
chr18	35988855	35990163	1309	*	Eu_MYC_Tumor_prdm15_peak_579	Promoter (<=1kb)	18	35989472	36021342	31871	1	67393	uc008emx.1	0	ENSMUSG00000046668	Cxxc5	CXXC finger 5
chr18	36047438	36047939	502	*	Eu_MYC_Tumor_prdm15_peak_580	Distal Intergenic	18	36014345	36021342	6998	1	67393	uc008emy.1	33093	ENSMUSG00000046668	Cxxc5	CXXC finger 5
chr18	37844758	37845005	248	*	Eu_MYC_Tumor_prdm15_peak_581	Promoter (<=1kb)	18	37845054	38001526	156473	1	93712	uc008eqp.1	-49	ENSMUSG00000103677	Pcdhga4	protocadherin gamma subfamily A, 4
chr18	37950806	37950996	191	*	Eu_MYC_Tumor_prdm15_peak_582	Intron (uc008eoy.1/100384868, intron 1 of 3)	18	37966064	38001526	35463	1	93706	uc008ere.1	-15068	ENSMUSG00000102918	Pcdhgc3	protocadherin gamma subfamily C, 3
chr18	38456737	38456884	148	*	Eu_MYC_Tumor_prdm15_peak_583	Promoter (<=1kb)	18	38456459	38477503	21045	1	56736	uc008esh.2	278	ENSMUSG00000060450	Rnf14	ring finger protein 14
chr18	39404619	39404875	257	*	Eu_MYC_Tumor_prdm15_peak_584	Intron (uc008esr.1/71302, intron 15 of 22)	18	39387022	39535939	148918	1	71302	uc008ess.1	17597	ENSMUSG00000036452	Arhgap26	Rho GTPase activating protein 26
chr18	39748967	39749366	400	*	Eu_MYC_Tumor_prdm15_peak_585	Distal Intergenic	18	39645652	39650328	4677	2	14815	uc008etb.1	-98639	ENSMUSG00000024431	Nr3c1	nuclear receptor subfamily 3, group C, member 1
chr18	44971864	44972011	148	*	Eu_MYC_Tumor_prdm15_peak_586	Promoter (<=1kb)	18	44584714	44971836	387123	2	328949	uc008euz.1	-28	ENSMUSG00000071856	Mcc	mutated in colorectal cancers
chr18	46357958	46358105	148	*	Eu_MYC_Tumor_prdm15_peak_587	Promoter (<=1kb)	18	46324954	46358472	33519	2	28105	uc012bcp.1	367	ENSMUSG00000033949	Trim36	tripartite motif-containing 36
chr18	46358659	46359143	485	*	Eu_MYC_Tumor_prdm15_peak_588	Promoter (<=1kb)	18	46358675	46359385	711	1	69391	uc012bcq.1	0	NA	1700018A14Rik	RIKEN cDNA 1700018A14 gene
chr18	46733911	46734364	454	*	Eu_MYC_Tumor_prdm15_peak_589	Promoter (<=1kb)	18	46717885	46734187	16303	2	225471	uc008evp.2	0	ENSMUSG00000056130	Ticam2	toll-like receptor adaptor molecule 2
chr18	47528487	47528765	279	*	Eu_MYC_Tumor_prdm15_peak_590	Promoter (<=1kb)	18	47404908	47528522	123615	2	20358	uc008ewa.1	0	ENSMUSG00000019647	Sema6a	sema domain, transmembrane domain (TM), and cytoplasmic domain, (semaphorin) 6A
chr18	49991499	49992192	694	*	Eu_MYC_Tumor_prdm15_peak_591	Promoter (<=1kb)	18	49992667	50124739	132073	1	240283	uc008ewn.1	-475	ENSMUSG00000037416	Dmxl1	Dmx-like 1
chr18	53333119	53333332	214	*	Eu_MYC_Tumor_prdm15_peak_592	Promoter (2-3kb)	18	53336019	53380514	44496	1	67804	uc008exr.1	-2687	ENSMUSG00000034484	Snx2	sorting nexin 2
chr18	57140905	57141109	205	*	Eu_MYC_Tumor_prdm15_peak_593	Distal Intergenic	18	57115485	57135033	19549	2	77422	uc008eyy.2	-5872	ENSMUSG00000024592	C330018D20Rik	RIKEN cDNA C330018D20 gene
chr18	57153870	57154092	223	*	Eu_MYC_Tumor_prdm15_peak_594	Distal Intergenic	18	57115485	57135033	19549	2	77422	uc008eyy.2	-18837	ENSMUSG00000024592	C330018D20Rik	RIKEN cDNA C330018D20 gene
chr18	57467249	57467495	247	*	Eu_MYC_Tumor_prdm15_peak_595	Distal Intergenic	18	57514387	57552373	37987	1	73137	uc008ezb.2	-46892	ENSMUSG00000024594	Prrc1	proline-rich coiled-coil 1
chr18	60965460	60965656	197	*	Eu_MYC_Tumor_prdm15_peak_596	Promoter (1-2kb)	18	60963503	60972306	8804	1	16149	uc008fba.1	1957	ENSMUSG00000024610	Cd74	CD74 antigen (invariant polypeptide of major histocompatibility complex, class II antigen-associated)
chr18	60966228	60966402	175	*	Eu_MYC_Tumor_prdm15_peak_597	Promoter (2-3kb)	18	60963503	60972306	8804	1	16149	uc008fba.1	2725	ENSMUSG00000024610	Cd74	CD74 antigen (invariant polypeptide of major histocompatibility complex, class II antigen-associated)
chr18	61182634	61182821	188	*	Eu_MYC_Tumor_prdm15_peak_598	Intron (uc008fbj.2/12590, intron 1 of 2)	18	61155034	61173853	18820	2	240332	uc008fbi.1	-8781	ENSMUSG00000052026	Slc6a7	solute carrier family 6 (neurotransmitter transporter, L-proline), member 7
chr18	65048110	65048394	285	*	Eu_MYC_Tumor_prdm15_peak_599	Promoter (<=1kb)	18	65048683	65377480	328798	1	83814	uc008fen.2	-289	ENSMUSG00000024589	Nedd4l	neural precursor cell expressed, developmentally down-regulated gene 4-like
chr18	67765755	67766003	249	*	Eu_MYC_Tumor_prdm15_peak_600	Promoter (4-5kb)	18	67678945	67770444	91500	2	68166	uc008fmp.1	4441	ENSMUSG00000024533	Spire1	spire type actin nucleation factor 1
chr18	69745765	69745912	148	*	Eu_MYC_Tumor_prdm15_peak_601	Intron (uc008fnq.1/21413, intron 8 of 19)	18	69753080	69847621	94542	1	21413	uc008fnu.1	-7168	ENSMUSG00000053477	Tcf4	transcription factor 4
chr18	75526548	75526731	184	*	Eu_MYC_Tumor_prdm15_peak_602	Promoter (<=1kb)	18	75527019	75554106	27088	1	17131	uc008fqe.2	-288	ENSMUSG00000025880	Smad7	SMAD family member 7
chr18	79232833	79233009	177	*	Eu_MYC_Tumor_prdm15_peak_603	Intron (uc008fsi.2/240427, intron 2 of 5)	18	78947117	79306130	359014	2	240427	uc008fsi.2	73121	ENSMUSG00000024548	Setbp1	SET binding protein 1
chr18	80243691	80243876	186	*	Eu_MYC_Tumor_prdm15_peak_604	Promoter (<=1kb)	18	80243634	80316379	72746	1	93737	uc008fsj.2	57	ENSMUSG00000056214	Pard6g	par-6 family cell polarity regulator gamma
chr18	80452796	80453124	329	*	Eu_MYC_Tumor_prdm15_peak_605	Promoter (<=1kb)	18	80452965	80471885	18921	1	66943	uc008fsw.2	0	ENSMUSG00000034006	Pqlc1	PQ loop repeat containing 1
chr18	82645509	82645794	286	*	Eu_MYC_Tumor_prdm15_peak_606	Promoter (<=1kb)	18	82644515	82755029	110515	1	17196	uc008fts.1	994	ENSMUSG00000041607	Mbp	myelin basic protein
chr18	82982025	82982172	148	*	Eu_MYC_Tumor_prdm15_peak_607	Distal Intergenic	18	83080271	83174706	94436	1	329003	uc008fuf.2	-98099	ENSMUSG00000058881	Zfp516	zinc finger protein 516
chr18	84554858	84555220	363	*	Eu_MYC_Tumor_prdm15_peak_608	Intron (uc008fuo.2/240476, intron 4 of 8)	18	84449212	84581812	132601	2	240476	uc008fup.1	26592	ENSMUSG00000048410	Zfp407	zinc finger protein 407
chr18	84854461	84854769	309	*	Eu_MYC_Tumor_prdm15_peak_609	Promoter (<=1kb)	18	84836861	84855025	18165	2	66054	uc008fuu.1	256	ENSMUSG00000024644	Cndp2	CNDP dipeptidase 2 (metallopeptidase M20 family)
chr19	4184949	4185123	175	*	Eu_MYC_Tumor_prdm15_peak_610	Promoter (<=1kb)	19	4184357	4185532	1176	2	108995	uc008fzd.1	409	ENSMUSG00000040247	Tbc1d10c	TBC1 domain family, member 10c
chr19	5729518	5730054	537	*	Eu_MYC_Tumor_prdm15_peak_611	Promoter (<=1kb)	19	5728087	5730712	2626	2	17826	uc008gez.1	658	ENSMUSG00000024939	Fam89b	family with sequence similarity 89, member B
chr19	5770786	5771560	775	*	Eu_MYC_Tumor_prdm15_peak_612	Promoter (<=1kb)	19	5758427	5771401	12975	2	78891	uc008gfh.1	0	ENSMUSG00000024941	Scyl1	SCY1-like 1 (S. cerevisiae)
chr19	5924870	5925066	197	*	Eu_MYC_Tumor_prdm15_peak_613	Promoter (<=1kb)	19	5916128	5924816	8689	2	104252	uc008gga.2	-54	ENSMUSG00000045664	Cdc42ep2	CDC42 effector protein (Rho GTPase binding) 2
chr19	6048803	6049043	241	*	Eu_MYC_Tumor_prdm15_peak_614	Promoter (1-2kb)	19	6047145	6053718	6574	1	74126	uc008ggn.2	1658	ENSMUSG00000024807	Syvn1	synovial apoptosis inhibitor 1, synoviolin
chr19	6128059	6128391	333	*	Eu_MYC_Tumor_prdm15_peak_615	Promoter (<=1kb)	19	6119404	6128215	8812	2	69024	uc008ghm.1	0	ENSMUSG00000024787	Snx15	sorting nexin 15
chr19	6383921	6384193	273	*	Eu_MYC_Tumor_prdm15_peak_616	Promoter (<=1kb)	19	6384429	6398459	14031	1	19309	uc008gio.1	-236	ENSMUSG00000032648	Pygm	muscle glycogen phosphorylase
chr19	6389673	6389825	153	*	Eu_MYC_Tumor_prdm15_peak_617	Exon (uc008gio.1/19309, exon 11 of 20)	19	6384429	6398459	14031	1	19309	uc008gio.1	5244	ENSMUSG00000032648	Pygm	muscle glycogen phosphorylase
chr19	7016794	7016943	150	*	Eu_MYC_Tumor_prdm15_peak_618	Promoter (<=1kb)	19	7012560	7016940	4381	2	107173	uc008gjm.1	0	ENSMUSG00000024958	Gpr137	G protein-coupled receptor 137
chr19	8122244	8122520	277	*	Eu_MYC_Tumor_prdm15_peak_619	Distal Intergenic	19	7938879	8040517	101639	2	171405	uc012bhz.1	-81727	ENSMUSG00000067656	Slc22a27	solute carrier family 22, member 27
chr19	8646333	8646545	213	*	Eu_MYC_Tumor_prdm15_peak_620	Distal Intergenic	19	8665744	8686325	20582	1	19879	uc008gmc.2	-19199	ENSMUSG00000063796	Slc22a8	solute carrier family 22 (organic anion transporter), member 8
chr19	8815882	8816206	325	*	Eu_MYC_Tumor_prdm15_peak_621	Promoter (<=1kb)	19	8815914	8830132	14219	1	56389	uc008gmo.2	0	ENSMUSG00000010110	Stx5a	syntaxin 5A
chr19	10462752	10463606	855	*	Eu_MYC_Tumor_prdm15_peak_622	Promoter (<=1kb)	19	10463580	10527671	64092	1	54525	uc008gpp.2	0	ENSMUSG00000024743	Syt7	synaptotagmin VII
chr19	10680231	10680432	202	*	Eu_MYC_Tumor_prdm15_peak_623	Promoter (<=1kb)	19	10680115	10704311	24197	1	13194	uc008gqm.1	116	ENSMUSG00000024740	Ddb1	damage specific DNA binding protein 1
chr19	12647956	12648116	161	*	Eu_MYC_Tumor_prdm15_peak_624	Promoter (<=1kb)	19	12648015	12664186	16172	1	107373	uc008guf.1	0	ENSMUSG00000024691	Fam111a	family with sequence similarity 111, member A
chr19	16509979	16510134	156	*	Eu_MYC_Tumor_prdm15_peak_625	Promoter (<=1kb)	19	16510157	16685308	175152	1	14675	uc008gwu.2	-23	ENSMUSG00000024697	Gna14	guanine nucleotide binding protein, alpha 14
chr19	21111132	21111280	149	*	Eu_MYC_Tumor_prdm15_peak_626	Distal Intergenic	19	20857948	21028692	170745	2	13409	uc008gyp.1	-82440	ENSMUSG00000024749	Tmc1	transmembrane channel-like gene family 1
chr19	25147131	25147381	251	*	Eu_MYC_Tumor_prdm15_peak_627	Intron (uc008haz.1/76088, intron 4 of 10)	19	25154249	25177125	22877	1	76088	uc008hbd.1	-6868	ENSMUSG00000052085	Dock8	dedicator of cytokinesis 8
chr19	26919158	26920630	1473	*	Eu_MYC_Tumor_prdm15_peak_628	Distal Intergenic	19	26960415	26963137	2723	1	329047	uc008hbs.1	-39785	ENSMUSG00000074913	Gm815	predicted gene 815
chr19	27503803	27503965	163	*	Eu_MYC_Tumor_prdm15_peak_629	Promoter (<=1kb)	19	27463192	27504310	41119	2	52874	uc008hby.1	345	ENSMUSG00000041360	Pum3	pumilio RNA-binding family member 3
chr19	29064575	29065083	509	*	Eu_MYC_Tumor_prdm15_peak_630	Promoter (<=1kb)	19	29064984	29083157	18174	1	67072	uc008hcs.1	0	ENSMUSG00000024780	Cdc37l1	cell division cycle 37-like 1
chr19	29175389	29175735	347	*	Eu_MYC_Tumor_prdm15_peak_631	Promoter (<=1kb)	19	29175865	29218333	42469	1	59028	uc008hda.1	-130	ENSMUSG00000024785	Rcl1	RNA terminal phosphate cyclase-like 1
chr19	32462625	32463401	777	*	Eu_MYC_Tumor_prdm15_peak_632	Promoter (<=1kb)	19	32197217	32462944	265728	2	208449	uc008hfg.2	0	ENSMUSG00000040451	Sgms1	sphingomyelin synthase 1
chr19	32463464	32464062	599	*	Eu_MYC_Tumor_prdm15_peak_633	Promoter (<=1kb)	19	32463706	32465674	1969	1	67188	uc008hfi.2	0	ENSMUSG00000097787	2700046G09Rik	RIKEN cDNA 2700046G09 gene
chr19	37444921	37445095	175	*	Eu_MYC_Tumor_prdm15_peak_634	Distal Intergenic	19	37450893	37496349	45457	1	16551	uc008hin.1	-5798	ENSMUSG00000012443	Kif11	kinesin family member 11
chr19	41070186	41070437	252	*	Eu_MYC_Tumor_prdm15_peak_635	Promoter (1-2kb)	19	41003417	41069025	65609	2	17060	uc008hll.1	-1161	ENSMUSG00000061132	Blnk	B cell linker
chr19	43596616	43596852	237	*	Eu_MYC_Tumor_prdm15_peak_636	Promoter (2-3kb)	19	43574243	43599095	24853	2	14718	uc012bmb.1	2243	ENSMUSG00000025190	Got1	glutamic-oxaloacetic transaminase 1, soluble
chr19	43597944	43598233	290	*	Eu_MYC_Tumor_prdm15_peak_637	Promoter (<=1kb)	19	43574243	43599095	24853	2	14718	uc012bmb.1	862	ENSMUSG00000025190	Got1	glutamic-oxaloacetic transaminase 1, soluble
chr19	43598844	43599004	161	*	Eu_MYC_Tumor_prdm15_peak_638	Promoter (<=1kb)	19	43574243	43599095	24853	2	14718	uc012bmb.1	91	ENSMUSG00000025190	Got1	glutamic-oxaloacetic transaminase 1, soluble
chr19	43954190	43954415	226	*	Eu_MYC_Tumor_prdm15_peak_639	Promoter (<=1kb)	19	43922457	43954258	31802	2	71972	uc008hox.1	0	ENSMUSG00000025195	Dnmbp	dynamin binding protein
chr19	46413167	46413330	164	*	Eu_MYC_Tumor_prdm15_peak_640	Promoter (<=1kb)	19	46404302	46413150	8849	2	67116	uc012bmx.1	-17	ENSMUSG00000036748	Cuedc2	CUE domain containing 2
chr19	46681305	46681658	354	*	Eu_MYC_Tumor_prdm15_peak_641	Intron (uc008htw.2/226178, intron 1 of 3)	19	46673596	46731879	58284	1	226178	uc008hty.2	7709	ENSMUSG00000047731	Wbp1l	WW domain binding protein 1 like
chr19	46781912	46782110	199	*	Eu_MYC_Tumor_prdm15_peak_642	Promoter (<=1kb)	19	46781933	46815585	33653	1	57344	uc008huc.1	0	ENSMUSG00000003559	As3mt	arsenic (+3 oxidation state) methyltransferase
chr19	47212457	47212793	337	*	Eu_MYC_Tumor_prdm15_peak_643	Promoter (<=1kb)	19	47179843	47212784	32942	2	72691	uc012bnc.1	0	ENSMUSG00000033033	Calhm2	calcium homeostasis modulator 2
chr19	47911654	47911935	282	*	Eu_MYC_Tumor_prdm15_peak_644	Promoter (<=1kb)	19	47811347	47911851	100505	2	70806	uc012bnf.1	0	NA	NA	NA
chr19	53499106	53499319	214	*	Eu_MYC_Tumor_prdm15_peak_645	Distal Intergenic	19	53518504	53525993	7490	2	381232	uc012bnj.1	26674	ENSMUSG00000097636	Mirt1	myocardial infarction associated transcript 1
chr19	55328289	55328888	600	*	Eu_MYC_Tumor_prdm15_peak_646	Promoter (<=1kb)	19	55327859	55371118	43260	1	433256	uc008hxp.1	430	ENSMUSG00000024981	Acsl5	acyl-CoA synthetase long-chain family member 5
chr19	55329060	55329432	373	*	Eu_MYC_Tumor_prdm15_peak_647	Promoter (1-2kb)	19	55327859	55371118	43260	1	433256	uc008hxp.1	1201	ENSMUSG00000024981	Acsl5	acyl-CoA synthetase long-chain family member 5
chr19	57527893	57528106	214	*	Eu_MYC_Tumor_prdm15_peak_648	Promoter (<=1kb)	19	57527396	57565495	38100	1	72133	uc008iag.2	497	ENSMUSG00000025086	Trub1	TruB pseudouridine (psi) synthase family member 1
chr19	59531898	59532175	278	*	Eu_MYC_Tumor_prdm15_peak_649	Promoter (<=1kb)	19	59499594	59533125	33532	2	329078	uc012bod.1	950	ENSMUSG00000087095	Emx2os	Emx2 opposite strand/antisense transcript (non-protein coding)
chr19	59532955	59533231	277	*	Eu_MYC_Tumor_prdm15_peak_650	Promoter (<=1kb)	19	59533180	59539847	6668	1	13797	uc008ibl.1	0	ENSMUSG00000043969	Emx2	empty spiracles homeobox 2
chr19	60258822	60259820	999	*	Eu_MYC_Tumor_prdm15_peak_651	Distal Intergenic	19	60220578	60238494	17917	1	107376	uc008ibp.1	38244	ENSMUSG00000053117	E330013P04Rik	RIKEN cDNA E330013P04 gene
chr19	60260747	60260944	198	*	Eu_MYC_Tumor_prdm15_peak_652	Distal Intergenic	19	60220578	60238494	17917	1	107376	uc008ibp.1	40169	ENSMUSG00000053117	E330013P04Rik	RIKEN cDNA E330013P04 gene
chr19	60360917	60361152	236	*	Eu_MYC_Tumor_prdm15_peak_653	Distal Intergenic	19	60274489	60302604	28116	2	76539	uc008ibt.1	-58313	ENSMUSG00000057858	Fam204a	family with sequence similarity 204, member A
chr2	11125250	11125428	179	*	Eu_MYC_Tumor_prdm15_peak_654	Intron (uc008iia.1/18761, intron 1 of 11)	2	11094009	11222853	128845	1	18761	uc008iic.1	31241	ENSMUSG00000026778	Prkcq	protein kinase C, theta
chr2	14977079	14977333	255	*	Eu_MYC_Tumor_prdm15_peak_655	Promoter (<=1kb)	2	14976989	15000818	23830	1	75869	uc008iky.1	90	ENSMUSG00000017418	Arl5b	ADP-ribosylation factor-like 5B
chr2	18294240	18294660	421	*	Eu_MYC_Tumor_prdm15_peak_656	Intron (uc008ilt.2/13418, intron 1 of 12)	2	18127960	18314457	186498	2	13418	uc008ilt.2	19797	ENSMUSG00000026740	Dnajc1	DnaJ heat shock protein family (Hsp40) member C1
chr2	18530269	18530481	213	*	Eu_MYC_Tumor_prdm15_peak_657	Distal Intergenic	2	18594089	18597843	3755	1	12238	uc008ilx.1	-63608	ENSMUSG00000051154	Commd3	COMM domain containing 3
chr2	18530566	18530929	364	*	Eu_MYC_Tumor_prdm15_peak_658	Distal Intergenic	2	18594089	18597843	3755	1	12238	uc008ilx.1	-63160	ENSMUSG00000051154	Commd3	COMM domain containing 3
chr2	22923480	22923872	393	*	Eu_MYC_Tumor_prdm15_peak_659	Promoter (<=1kb)	2	22923721	22970032	46312	1	74159	uc008inx.1	0	ENSMUSG00000026781	Acbd5	acyl-Coenzyme A binding domain containing 5
chr2	22924413	22924615	203	*	Eu_MYC_Tumor_prdm15_peak_660	Promoter (<=1kb)	2	22924592	22970032	45441	1	74159	uc008inz.1	0	ENSMUSG00000026781	Acbd5	acyl-Coenzyme A binding domain containing 5
chr2	25217458	25217661	204	*	Eu_MYC_Tumor_prdm15_peak_661	Promoter (3-4kb)	2	25217012	25221146	4135	2	227620	uc008irr.1	3485	ENSMUSG00000026956	Uap1l1	UDP-N-acteylglucosamine pyrophosphorylase 1-like 1
chr2	25876625	25876843	219	*	Eu_MYC_Tumor_prdm15_peak_662	Promoter (<=1kb)	2	25852478	25877280	24803	2	98766	uc008itz.2	437	ENSMUSG00000036352	Ubac1	ubiquitin associated domain containing 1
chr2	26462130	26462407	278	*	Eu_MYC_Tumor_prdm15_peak_663	Promoter (2-3kb)	2	26449107	26459731	10625	2	67512	uc008ivu.1	-2399	ENSMUSG00000026922	Agpat2	1-acylglycerol-3-phosphate O-acyltransferase 2 (lysophosphatidic acid acyltransferase, beta)
chr2	26490183	26490635	453	*	Eu_MYC_Tumor_prdm15_peak_664	Promoter (4-5kb)	2	26493367	26494841	1475	2	100306955	uc012bso.1	4206	ENSMUSG00000097052	Snora43	small nucleolar RNA, H/ACA box 43
chr2	26758387	26758560	174	*	Eu_MYC_Tumor_prdm15_peak_665	Promoter (<=1kb)	2	26746292	26758333	12042	2	20935	uc008iwc.1	-54	ENSMUSG00000036160	Surf6	surfeit gene 6
chr2	27325029	27325216	188	*	Eu_MYC_Tumor_prdm15_peak_666	Intron (uc008ixm.2/67382, intron 1 of 11)	2	27314800	27319713	4914	2	67382	uc008ixq.1	-5316	ENSMUSG00000026918	Brd3	bromodomain containing 3
chr2	27330273	27330722	450	*	Eu_MYC_Tumor_prdm15_peak_667	Promoter (<=1kb)	2	27301101	27330918	29818	2	67382	uc008ixm.2	196	ENSMUSG00000026918	Brd3	bromodomain containing 3
chr2	27331624	27331998	375	*	Eu_MYC_Tumor_prdm15_peak_668	Promoter (<=1kb)	2	27301101	27331193	30093	2	67382	uc008ixn.2	-431	ENSMUSG00000026918	Brd3	bromodomain containing 3
chr2	27532301	27532460	160	*	Eu_MYC_Tumor_prdm15_peak_669	Promoter (<=1kb)	2	27532721	27618839	86119	1	20181	uc008ixs.1	-261	ENSMUSG00000015846	Rxra	retinoid X receptor alpha
chr2	28350746	28350988	243	*	Eu_MYC_Tumor_prdm15_peak_670	Promoter (1-2kb)	2	28352411	28360935	8525	1	227671	uc008iyl.2	-1423	ENSMUSG00000026829	Gbgt1	globoside alpha-1,3-N-acetylgalactosaminyltransferase 1
chr2	29093208	29093358	151	*	Eu_MYC_Tumor_prdm15_peak_671	Intron (uc008izo.1/171171, intron 1 of 8)	2	29050341	29103560	53220	2	171171	uc008izo.1	10202	ENSMUSG00000035513	Ntng2	netrin G2
chr2	29745200	29745447	248	*	Eu_MYC_Tumor_prdm15_peak_672	Promoter (<=1kb)	2	29745240	29778058	32819	1	18286	uc008jaj.2	0	ENSMUSG00000026790	Odf2	outer dense fiber of sperm tails 2
chr2	29745764	29745983	220	*	Eu_MYC_Tumor_prdm15_peak_673	Promoter (<=1kb)	2	29745583	29778058	32476	1	18286	uc008jam.2	181	ENSMUSG00000026790	Odf2	outer dense fiber of sperm tails 2
chr2	29904208	29904490	283	*	Eu_MYC_Tumor_prdm15_peak_674	Promoter (<=1kb)	2	29887078	29904399	17322	2	71820	uc008jau.1	0	ENSMUSG00000039715	Wdr34	WD repeat domain 34
chr2	29949248	29949710	463	*	Eu_MYC_Tumor_prdm15_peak_675	Promoter (<=1kb)	2	29946464	29949155	2692	2	66220	uc008jbe.1	-93	ENSMUSG00000015335	Zdhhc12	zinc finger, DHHC domain containing 12
chr2	30033863	30034060	198	*	Eu_MYC_Tumor_prdm15_peak_676	Promoter (<=1kb)	2	30028967	30033949	4983	2	227695	uc008jbl.2	0	ENSMUSG00000039660	Spout1	SPOUT domain containing methyltransferase 1
chr2	30061259	30061773	515	*	Eu_MYC_Tumor_prdm15_peak_677	Promoter (<=1kb)	2	30040651	30061219	20569	2	70266	uc008jbs.1	-40	ENSMUSG00000039648	Kyat1	kynurenine aminotransferase 1
chr2	30093052	30093720	669	*	Eu_MYC_Tumor_prdm15_peak_678	Promoter (<=1kb)	2	30093289	30119310	26022	1	241296	uc008jbu.2	0	ENSMUSG00000007476	Lrrc8a	leucine rich repeat containing 8A
chr2	30450429	30450724	296	*	Eu_MYC_Tumor_prdm15_peak_679	Promoter (<=1kb)	2	30450564	30464465	13902	1	78617	uc008jcp.1	0	ENSMUSG00000047363	Cstad	CSA-conditional, T cell activation-dependent protein
chr2	30481572	30481830	259	*	Eu_MYC_Tumor_prdm15_peak_680	Distal Intergenic	2	30450564	30464465	13902	1	78617	uc008jcp.1	31008	ENSMUSG00000047363	Cstad	CSA-conditional, T cell activation-dependent protein
chr2	30808446	30808617	172	*	Eu_MYC_Tumor_prdm15_peak_681	Promoter (<=1kb)	2	30808521	30814535	6015	1	30934	uc008jda.1	0	ENSMUSG00000026848	Tor1b	torsin family 1, member B
chr2	32250946	32251217	272	*	Eu_MYC_Tumor_prdm15_peak_682	Promoter (<=1kb)	2	32251410	32258260	6851	1	96979	uc008jfm.2	-193	ENSMUSG00000026820	Ptges2	prostaglandin E synthase 2
chr2	32426298	32426556	259	*	Eu_MYC_Tumor_prdm15_peak_683	Promoter (<=1kb)	2	32426378	32429091	2714	1	13481	uc008jfu.1	0	ENSMUSG00000026810	Dpm2	dolichol-phosphate (beta-D) mannosyltransferase 2
chr2	34912809	34913022	214	*	Eu_MYC_Tumor_prdm15_peak_684	Promoter (3-4kb)	2	34838851	34916961	78111	2	15139	uc008jjn.2	3939	ENSMUSG00000026874	Hc	hemolytic complement
chr2	35476083	35476292	210	*	Eu_MYC_Tumor_prdm15_peak_685	Promoter (1-2kb)	2	35477501	35586514	109014	1	69601	uc008jkr.2	-1209	ENSMUSG00000026883	Dab2ip	disabled 2 interacting protein
chr2	35477272	35477588	317	*	Eu_MYC_Tumor_prdm15_peak_686	Promoter (<=1kb)	2	35477501	35586514	109014	1	69601	uc008jkr.2	0	ENSMUSG00000026883	Dab2ip	disabled 2 interacting protein
chr2	35517646	35517821	176	*	Eu_MYC_Tumor_prdm15_peak_687	Intron (uc008jkx.2/69601, intron 3 of 16)	2	35547514	35586514	39001	1	69601	uc008jkt.2	-29693	ENSMUSG00000026883	Dab2ip	disabled 2 interacting protein
chr2	36058735	36058882	148	*	Eu_MYC_Tumor_prdm15_peak_688	Intron (uc008jlk.1/uc008jlk.1, intron 1 of 4)	2	36085946	36107789	21844	1	19224	uc008jll.1	-27064	ENSMUSG00000047250	Ptgs1	prostaglandin-endoperoxide synthase 1
chr2	37602741	37602889	149	*	Eu_MYC_Tumor_prdm15_peak_689	Distal Intergenic	2	37631769	37654623	22855	1	241324	uc008jnf.2	-28880	ENSMUSG00000035403	Crb2	crumbs family member 2
chr2	38678667	38678911	245	*	Eu_MYC_Tumor_prdm15_peak_690	Intron (uc012buu.1/14536, intron 3 of 10)	2	38708255	38708330	76	1	387176	uc012buv.1	-29344	ENSMUSG00000065423	Mir181a-2	microRNA 181a-2
chr2	43594181	43594330	150	*	Eu_MYC_Tumor_prdm15_peak_691	Distal Intergenic	2	43604344	43747293	142950	1	76117	uc008jou.1	-10014	ENSMUSG00000049744	Arhgap15	Rho GTPase activating protein 15
chr2	44210254	44210480	227	*	Eu_MYC_Tumor_prdm15_peak_692	Intron (uc008jow.1/76117, intron 13 of 13)	2	44419942	44426867	6926	2	227835	uc008joz.1	216387	ENSMUSG00000036890	Gtdc1	glycosyltransferase-like domain containing 1
chr2	44966720	44966919	200	*	Eu_MYC_Tumor_prdm15_peak_693	Promoter (<=1kb)	2	44966658	44969604	2947	1	433424	uc012bvd.1	62	ENSMUSG00000052248	Zeb2os	zinc finger E-box binding homeobox 2, opposite strand
chr2	48669582	48670030	449	*	Eu_MYC_Tumor_prdm15_peak_694	Promoter (<=1kb)	2	48669629	48758784	89156	1	11480	uc008jpn.2	0	ENSMUSG00000052155	Acvr2a	activin receptor IIA
chr2	51456541	51456703	163	*	Eu_MYC_Tumor_prdm15_peak_695	Distal Intergenic	2	51483031	51483927	897	1	387511	uc008jqj.1	-26328	ENSMUSG00000056115	Tas2r134	taste receptor, type 2, member 134
chr2	60715171	60715380	210	*	Eu_MYC_Tumor_prdm15_peak_696	Promoter (4-5kb)	2	60590010	60719495	129486	2	56878	uc008jur.2	4115	ENSMUSG00000026970	Rbms1	RNA binding motif, single stranded interacting protein 1
chr2	71367658	71367839	182	*	Eu_MYC_Tumor_prdm15_peak_697	Promoter (<=1kb)	2	71367502	71372038	4537	1	13390	uc008kav.1	156	ENSMUSG00000041911	Dlx1	distal-less homeobox 1
chr2	80155227	80155734	508	*	Eu_MYC_Tumor_prdm15_peak_698	Promoter (<=1kb)	2	80155623	80164945	9323	1	66861	uc008khi.1	0	ENSMUSG00000027006	Dnajc10	DnaJ heat shock protein family (Hsp40) member C10
chr2	90392549	90392780	232	*	Eu_MYC_Tumor_prdm15_peak_699	Intron (uc008ksv.2/19271, intron 1 of 23)	2	90273046	90420804	147759	2	19271	uc008ksv.2	28024	ENSMUSG00000025314	Ptprj	protein tyrosine phosphatase, receptor type, J
chr2	90417722	90417902	181	*	Eu_MYC_Tumor_prdm15_peak_700	Promoter (2-3kb)	2	90273046	90420804	147759	2	19271	uc008ksv.2	2902	ENSMUSG00000025314	Ptprj	protein tyrosine phosphatase, receptor type, J
chr2	92215155	92215302	148	*	Eu_MYC_Tumor_prdm15_peak_701	Promoter (<=1kb)	2	92215396	92221377	5982	1	18633	uc008kxt.2	-94	ENSMUSG00000027222	Pex16	peroxisomal biogenesis factor 16
chr2	92299292	92299597	306	*	Eu_MYC_Tumor_prdm15_peak_702	Promoter (<=1kb)	2	92292922	92299951	7030	2	228368	uc008kyb.1	354	ENSMUSG00000049922	Slc35c1	solute carrier family 35, member C1
chr2	103774474	103775094	621	*	Eu_MYC_Tumor_prdm15_peak_703	Distal Intergenic	2	103798152	103822035	23884	1	16909	uc012caj.1	-23058	ENSMUSG00000032698	Lmo2	LIM domain only 2
chr2	103775927	103776076	150	*	Eu_MYC_Tumor_prdm15_peak_704	Distal Intergenic	2	103798152	103822035	23884	1	16909	uc012caj.1	-22076	ENSMUSG00000032698	Lmo2	LIM domain only 2
chr2	104333096	104333568	473	*	Eu_MYC_Tumor_prdm15_peak_705	Promoter (1-2kb)	2	104266639	104334646	68008	2	15259	uc008lju.2	1078	ENSMUSG00000027177	Hipk3	homeodomain interacting protein kinase 3
chr2	104333755	104333902	148	*	Eu_MYC_Tumor_prdm15_peak_706	Promoter (<=1kb)	2	104266639	104334646	68008	2	15259	uc008lju.2	744	ENSMUSG00000027177	Hipk3	homeodomain interacting protein kinase 3
chr2	109171904	109172137	234	*	Eu_MYC_Tumor_prdm15_peak_707	Intron (uc008lmc.1/228421, intron 13 of 16)	2	109120895	109181903	61009	1	228421	uc008lmc.1	51009	ENSMUSG00000027115	Kif18a	kinesin family member 18A
chr2	112106546	112106759	214	*	Eu_MYC_Tumor_prdm15_peak_708	Promoter (<=1kb)	2	112106471	112246510	140040	1	107723	uc008lov.2	75	ENSMUSG00000027130	Slc12a6	solute carrier family 12, member 6
chr2	117005018	117005308	291	*	Eu_MYC_Tumor_prdm15_peak_709	3' UTR	2	117010863	117010962	100	1	732489	uc008lrj.2	-5555	ENSMUSG00000076376	Mir674	microRNA 674
chr2	118199480	118199695	216	*	Eu_MYC_Tumor_prdm15_peak_710	Promoter (<=1kb)	2	118102834	118199155	96322	2	381413	uc008lru.2	-325	ENSMUSG00000040133	Gpr176	G protein-coupled receptor 176
chr2	118573302	118573678	377	*	Eu_MYC_Tumor_prdm15_peak_711	Promoter (1-2kb)	2	118571498	118574543	3046	1	100043272	uc012cbk.1	1804	ENSMUSG00000074918	Inafm2	InaF motif containing 2
chr2	118713754	118714047	294	*	Eu_MYC_Tumor_prdm15_peak_712	Distal Intergenic	2	118727351	118750260	22910	1	228536	uc008lsw.1	-13304	ENSMUSG00000040007	Bahd1	bromo adjacent homology domain containing 1
chr2	118860806	118861218	413	*	Eu_MYC_Tumor_prdm15_peak_713	Promoter (<=1kb)	2	118860526	118867933	7408	1	271842	uc008lsz.2	280	ENSMUSG00000027324	Rpusd2	RNA pseudouridylate synthase domain containing 2
chr2	118938276	118938469	194	*	Eu_MYC_Tumor_prdm15_peak_714	Promoter (<=1kb)	2	118938553	118959335	20783	1	19361	uc008ltc.1	-84	ENSMUSG00000027323	Rad51	RAD51 recombinase
chr2	119980158	119980445	288	*	Eu_MYC_Tumor_prdm15_peak_715	Promoter (<=1kb)	2	119915223	119980311	65089	2	98878	uc008lvd.1	0	ENSMUSG00000027293	Ehd4	EH-domain containing 4
chr2	119980514	119980705	192	*	Eu_MYC_Tumor_prdm15_peak_716	Promoter (<=1kb)	2	119915223	119980311	65089	2	98878	uc008lvd.1	-203	ENSMUSG00000027293	Ehd4	EH-domain containing 4
chr2	122456300	122456508	209	*	Eu_MYC_Tumor_prdm15_peak_717	5' UTR	2	122463623	122466812	3190	1	433470	uc008may.1	-7115	ENSMUSG00000033213	AA467197	expressed sequence AA467197
chr2	122527817	122528097	281	*	Eu_MYC_Tumor_prdm15_peak_718	Promoter (<=1kb)	2	122506975	122528399	21425	2	22785	uc008mba.1	302	ENSMUSG00000005802	Slc30a4	solute carrier family 30 (zinc transporter), member 4
chr2	127106815	127107115	301	*	Eu_MYC_Tumor_prdm15_peak_719	Intron (uc008mfd.2/99138, intron 1 of 2)	2	127095965	127124670	28706	1	99138	uc012cdm.1	10850	ENSMUSG00000027367	Stard7	START domain containing 7
chr2	128643586	128643742	157	*	Eu_MYC_Tumor_prdm15_peak_720	Promoter (<=1kb)	2	128644039	128655954	11916	1	72477	uc008mgv.1	-297	ENSMUSG00000014353	Tmem87b	transmembrane protein 87B
chr2	128892028	128892289	262	*	Eu_MYC_Tumor_prdm15_peak_721	Promoter (<=1kb)	2	128891683	128922019	30337	1	69737	uc008mhe.2	345	ENSMUSG00000027394	Ttl	tubulin tyrosine ligase
chr2	129123587	129123784	198	*	Eu_MYC_Tumor_prdm15_peak_722	Promoter (<=1kb)	2	129100162	129122948	22787	2	70466	uc008mhp.2	-639	ENSMUSG00000048327	Ckap2l	cytoskeleton associated protein 2-like
chr2	130298847	130299039	193	*	Eu_MYC_Tumor_prdm15_peak_723	Intron (uc008mjc.2/19262, intron 1 of 21)	2	130276014	130380036	104023	1	19262	uc008mjd.2	22833	ENSMUSG00000027303	Ptpra	protein tyrosine phosphatase, receptor type, A
chr2	131012001	131012160	160	*	Eu_MYC_Tumor_prdm15_peak_724	Promoter (<=1kb)	2	131012687	131024233	11547	1	12531	uc008mky.2	-527	ENSMUSG00000027330	Cdc25b	cell division cycle 25B
chr2	131087913	131088320	408	*	Eu_MYC_Tumor_prdm15_peak_725	Promoter (<=1kb)	2	131088236	131124924	36689	1	74450	uc008mlg.2	0	ENSMUSG00000037514	Pank2	pantothenate kinase 2
chr2	131168860	131169062	203	*	Eu_MYC_Tumor_prdm15_peak_726	Intron (uc008mll.2/51902, intron 1 of 5)	2	131124224	131178628	54405	2	51902	uc008mll.2	9566	ENSMUSG00000048911	Rnf24	ring finger protein 24
chr2	131846694	131846904	211	*	Eu_MYC_Tumor_prdm15_peak_727	Promoter (<=1kb)	2	131826658	131846909	20252	2	215653	uc008mmg.1	5	ENSMUSG00000027339	Rassf2	Ras association (RalGDS/AF-6) domain family member 2
chr2	132109359	132109547	189	*	Eu_MYC_Tumor_prdm15_peak_728	Intron (uc008mmn.1/110911, intron 1 of 3)	2	132088993	132137777	48785	1	110911	uc008mmo.1	20366	ENSMUSG00000058793	Cds2	CDP-diacylglycerol synthase (phosphatidate cytidylyltransferase) 2
chr2	135484232	135484498	267	*	Eu_MYC_Tumor_prdm15_peak_729	Promoter (<=1kb)	2	135485283	135808862	323580	1	18798	uc008mob.1	-785	ENSMUSG00000039943	Plcb4	phospholipase C, beta 4
chr2	142726772	142727644	873	*	Eu_MYC_Tumor_prdm15_peak_730	Promoter (<=1kb)	2	142444081	142727200	283120	2	16558	uc008mpz.1	0	ENSMUSG00000038844	Kif16b	kinesin family member 16B
chr2	142728372	142729202	831	*	Eu_MYC_Tumor_prdm15_peak_731	Promoter (1-2kb)	2	142444081	142727200	283120	2	16558	uc012cfd.1	-1172	ENSMUSG00000038844	Kif16b	kinesin family member 16B
chr2	144425802	144426067	266	*	Eu_MYC_Tumor_prdm15_peak_732	Promoter (<=1kb)	2	144425689	144594483	168795	1	66044	uc008mro.2	113	ENSMUSG00000027430	Dtd1	D-tyrosyl-tRNA deacylase 1
chr2	148385117	148385346	230	*	Eu_MYC_Tumor_prdm15_peak_733	Distal Intergenic	2	148498351	148501762	3412	1	56488	uc008mtf.2	-113005	ENSMUSG00000036992	Nxt1	NTF2-related export protein 1
chr2	148741870	148742067	198	*	Eu_MYC_Tumor_prdm15_peak_734	Distal Intergenic	2	148697468	148701204	3737	2	13010	uc008mtt.1	-40666	ENSMUSG00000027447	Cst3	cystatin C
chr2	150730536	150730788	253	*	Eu_MYC_Tumor_prdm15_peak_735	Promoter (<=1kb)	2	150658251	150730467	72217	2	76192	uc008mup.2	-69	ENSMUSG00000032046	Abhd12	abhydrolase domain containing 12
chr2	150826513	150826782	270	*	Eu_MYC_Tumor_prdm15_peak_736	Intron (uc008mut.2/78177, intron 1 of 23)	2	150760255	150835134	74880	2	78177	uc008mut.2	8352	ENSMUSG00000068115	Ninl	ninein-like
chr2	152157426	152157585	160	*	Eu_MYC_Tumor_prdm15_peak_737	Promoter (<=1kb)	2	152142070	152158161	16092	2	24105	uc008nfd.1	576	ENSMUSG00000027466	Rbck1	RanBP-type and C3HC4-type zinc finger containing 1
chr2	152590061	152590246	186	*	Eu_MYC_Tumor_prdm15_peak_738	Intron (uc008ngg.1/84682, intron 4 of 4)	2	152580830	152590773	9944	1	84682	uc008ngh.1	9231	ENSMUSG00000009876	Cox4i2	cytochrome c oxidase subunit 4I2
chr2	154876341	154876613	273	*	Eu_MYC_Tumor_prdm15_peak_739	3' UTR	2	154885048	154900233	15186	2	269378	uc008nka.2	23620	ENSMUSG00000027597	Ahcy	S-adenosylhomocysteine hydrolase
chr2	156439150	156439333	184	*	Eu_MYC_Tumor_prdm15_peak_740	Promoter (<=1kb)	2	156439441	156590099	150659	1	228836	uc008nnr.1	-108	ENSMUSG00000061689	Dlgap4	DLG associated protein 4
chr2	156703506	156703749	244	*	Eu_MYC_Tumor_prdm15_peak_741	Intron (uc008nod.1/77799, intron 5 of 7)	2	156698658	156712814	14157	2	77799	uc008nod.1	9065	ENSMUSG00000027636	Sla2	Src-like-adaptor 2
chr2	158507902	158508185	284	*	Eu_MYC_Tumor_prdm15_peak_742	Intron (uc012cil.1/228852, intron 1 of 10)	2	158492871	158592070	99200	1	228852	uc008nqp.2	15031	ENSMUSG00000037754	Ppp1r16b	protein phosphatase 1, regulatory (inhibitor) subunit 16B
chr2	160935034	160935387	354	*	Eu_MYC_Tumor_prdm15_peak_743	Promoter (<=1kb)	2	160833770	160934792	101023	2	71389	uc008nrr.1	-242	ENSMUSG00000057133	Chd6	chromodomain helicase DNA binding protein 6
chr2	162842894	162843050	157	*	Eu_MYC_Tumor_prdm15_peak_744	Promoter (<=1kb)	2	162843208	162859283	16076	1	245866	uc008nsi.1	-158	ENSMUSG00000017858	Ift52	intraflagellar transport 52
chr2	163297997	163298474	478	*	Eu_MYC_Tumor_prdm15_peak_745	Promoter (<=1kb)	2	163294439	163298365	3927	2	228859	uc008nsv.1	0	ENSMUSG00000048486	Fitm2	fat storage-inducing transmembrane protein 2
chr2	164736043	164736217	175	*	Eu_MYC_Tumor_prdm15_peak_746	Promoter (1-2kb)	2	164717392	164737250	19859	2	329559	uc008nwr.1	1033	ENSMUSG00000039834	Zfp335	zinc finger protein 335
chr2	165479176	165479391	216	*	Eu_MYC_Tumor_prdm15_peak_747	Promoter (1-2kb)	2	165480798	165597131	116334	1	14049	uc008nxx.1	-1407	ENSMUSG00000017897	Eya2	EYA transcriptional coactivator and phosphatase 2
chr2	165480643	165480940	298	*	Eu_MYC_Tumor_prdm15_peak_748	Promoter (<=1kb)	2	165480798	165597131	116334	1	14049	uc008nxx.1	0	ENSMUSG00000017897	Eya2	EYA transcriptional coactivator and phosphatase 2
chr2	166652642	166652808	167	*	Eu_MYC_Tumor_prdm15_peak_749	Intron (uc008nyr.2/99371, intron 2 of 38)	2	166631081	166723551	92471	1	99371	uc008nyr.2	21561	ENSMUSG00000074582	Arfgef2	ADP-ribosylation factor guanine nucleotide-exchange factor 2 (brefeldin A-inhibited)
chr2	167009900	167010311	412	*	Eu_MYC_Tumor_prdm15_peak_750	Promoter (3-4kb)	2	166928883	167014299	85417	2	16500	uc008nzh.1	3988	ENSMUSG00000050556	Kcnb1	potassium voltage gated channel, Shab-related subfamily, member 1
chr2	167207248	167207423	176	*	Eu_MYC_Tumor_prdm15_peak_751	Distal Intergenic	2	167123945	167174678	50734	2	56336	uc008nzm.1	-32570	ENSMUSG00000017929	B4galt5	UDP-Gal:betaGlcNAc beta 1,4-galactosyltransferase, polypeptide 5
chr2	167750698	167750872	175	*	Eu_MYC_Tumor_prdm15_peak_752	Distal Intergenic	2	167757827	167804885	47059	1	19246	uc008oaj.1	-6955	ENSMUSG00000027540	Ptpn1	protein tyrosine phosphatase, non-receptor type 1
chr2	168100018	168100206	189	*	Eu_MYC_Tumor_prdm15_peak_753	Distal Intergenic	2	168087198	168094831	7634	2	241794	uc008oat.1	-5187	ENSMUSG00000074575	Kcng1	potassium voltage-gated channel, subfamily G, member 1
chr2	169755448	169755682	235	*	Eu_MYC_Tumor_prdm15_peak_754	Intron (uc008obr.1/228911, intron 1 of 1)	2	169710393	169897316	186924	1	228911	uc008obt.1	45055	ENSMUSG00000047907	Tshz2	teashirt zinc finger family member 2
chr2	170001086	170001299	214	*	Eu_MYC_Tumor_prdm15_peak_755	Distal Intergenic	2	169934143	169968175	34033	2	228913	uc008obv.2	-32911	ENSMUSG00000052056	Zfp217	zinc finger protein 217
chr2	170088982	170089204	223	*	Eu_MYC_Tumor_prdm15_peak_756	Distal Intergenic	2	169934143	169968175	34033	2	228913	uc008obv.2	-120807	ENSMUSG00000052056	Zfp217	zinc finger protein 217
chr2	174498146	174498363	218	*	Eu_MYC_Tumor_prdm15_peak_757	Intron (uc008ofh.1/100043757, intron 3 of 4)	2	174469035	174536331	67297	1	100043757	uc008ofh.1	29111	ENSMUSG00000050600	Zfp831	zinc finger protein 831
chr2	180701757	180701904	148	*	Eu_MYC_Tumor_prdm15_peak_758	Promoter (<=1kb)	2	180701930	180717229	15300	1	228998	uc008okj.2	-26	ENSMUSG00000027575	Arfgap1	ADP-ribosylation factor GTPase activating protein 1
chr2	181220541	181220726	186	*	Eu_MYC_Tumor_prdm15_peak_759	Distal Intergenic	2	181227911	181229685	1775	1	241850	uc008omj.2	-7185	ENSMUSG00000055882	Abhd16b	abhydrolase domain containing 16B
chr2	181222284	181222443	160	*	Eu_MYC_Tumor_prdm15_peak_760	Distal Intergenic	2	181227911	181229685	1775	1	241850	uc008omj.2	-5468	ENSMUSG00000055882	Abhd16b	abhydrolase domain containing 16B
chr2	181599062	181599230	169	*	Eu_MYC_Tumor_prdm15_peak_761	Promoter (<=1kb)	2	181599065	181605531	6467	1	67005	uc008onw.1	0	ENSMUSG00000038628	Polr3k	polymerase (RNA) III (DNA directed) polypeptide K
chr3	5575805	5576331	527	*	Eu_MYC_Tumor_prdm15_peak_762	Promoter (<=1kb)	3	5560188	5576239	16052	2	19302	uc008oob.2	0	ENSMUSG00000040374	Pex2	peroxisomal biogenesis factor 2
chr3	9609947	9610792	846	*	Eu_MYC_Tumor_prdm15_peak_763	Promoter (<=1kb)	3	9427010	9610085	183076	2	170753	uc012cnh.1	0	ENSMUSG00000040209	Zfp704	zinc finger protein 704
chr3	9610990	9611286	297	*	Eu_MYC_Tumor_prdm15_peak_764	Promoter (<=1kb)	3	9427010	9610085	183076	2	170753	uc012cnh.1	-905	ENSMUSG00000040209	Zfp704	zinc finger protein 704
chr3	9629851	9630061	211	*	Eu_MYC_Tumor_prdm15_peak_765	Distal Intergenic	3	9427010	9610085	183076	2	170753	uc012cnh.1	-19766	ENSMUSG00000040209	Zfp704	zinc finger protein 704
chr3	27092882	27093126	245	*	Eu_MYC_Tumor_prdm15_peak_766	Intron (uc008otl.1/320024, intron 1 of 4)	3	27081926	27143833	61908	1	320024	uc008otl.1	10956	ENSMUSG00000027698	Nceh1	neutral cholesterol ester hydrolase 1
chr3	30494424	30494586	163	*	Eu_MYC_Tumor_prdm15_peak_767	Promoter (4-5kb)	3	30495995	30498792	2798	2	76652	uc008ouw.1	4206	ENSMUSG00000037737	Actrt3	actin related protein T3
chr3	30960312	30960477	166	*	Eu_MYC_Tumor_prdm15_peak_768	Distal Intergenic	3	30993983	31000315	6333	1	20482	uc008ovt.1	-33506	ENSMUSG00000027660	Skil	SKI-like
chr3	36049858	36050120	263	*	Eu_MYC_Tumor_prdm15_peak_769	Promoter (<=1kb)	3	36050002	36069263	19262	1	241944	uc008ozg.2	0	ENSMUSG00000033883	D3Ertd254e	DNA segment, Chr 3, ERATO Doi 254, expressed
chr3	37538070	37539229	1160	*	Eu_MYC_Tumor_prdm15_peak_770	Promoter (<=1kb)	3	37538869	37543521	4653	1	24063	uc008pax.2	0	ENSMUSG00000037211	Spry1	sprouty RTK signaling antagonist 1
chr3	37623028	37623495	468	*	Eu_MYC_Tumor_prdm15_peak_771	Promoter (<=1kb)	3	37613112	37623282	10171	2	381438	uc008paz.1	0	ENSMUSG00000058174	Gm5148	predicted gene 5148
chr3	37657146	37657780	635	*	Eu_MYC_Tumor_prdm15_peak_772	Distal Intergenic	3	37613112	37623282	10171	2	381438	uc012cpa.1	-33864	ENSMUSG00000058174	Gm5148	predicted gene 5148
chr3	37851822	37852051	230	*	Eu_MYC_Tumor_prdm15_peak_773	Distal Intergenic	3	37613112	37623282	10171	2	381438	uc012cpa.1	-228540	ENSMUSG00000058174	Gm5148	predicted gene 5148
chr3	38182589	38182910	322	*	Eu_MYC_Tumor_prdm15_peak_774	Distal Intergenic	3	38348183	38354769	6587	2	99696	uc008pbc.2	171859	ENSMUSG00000044864	Ankrd50	ankyrin repeat domain 50
chr3	41546196	41546343	148	*	Eu_MYC_Tumor_prdm15_peak_775	Promoter (<=1kb)	3	41430627	41546436	115810	2	67161	uc008pcn.1	93	ENSMUSG00000059834	Sclt1	sodium channel and clathrin linker 1
chr3	51444951	51445136	186	*	Eu_MYC_Tumor_prdm15_peak_776	Distal Intergenic	3	51465115	51486597	21483	1	211666	uc008ped.1	-19979	ENSMUSG00000074604	Mgst2	microsomal glutathione S-transferase 2
chr3	51466552	51466749	198	*	Eu_MYC_Tumor_prdm15_peak_777	Promoter (1-2kb)	3	51465115	51486597	21483	1	211666	uc012cpk.1	1437	ENSMUSG00000074604	Mgst2	microsomal glutathione S-transferase 2
chr3	51574173	51574352	180	*	Eu_MYC_Tumor_prdm15_peak_778	Intron (uc008pee.2/433586, intron 1 of 3)	3	51491535	51600457	108923	2	433586	uc008pee.2	26105	ENSMUSG00000061143	Maml3	mastermind like transcriptional coactivator 3
chr3	51804141	51804307	167	*	Eu_MYC_Tumor_prdm15_peak_779	Intron (uc008pef.2/433586, intron 1 of 4)	3	51491535	51908928	417394	2	433586	uc008pef.2	104621	ENSMUSG00000061143	Maml3	mastermind like transcriptional coactivator 3
chr3	51905701	51906162	462	*	Eu_MYC_Tumor_prdm15_peak_780	Promoter (2-3kb)	3	51491535	51908928	417394	2	433586	uc008pef.2	2766	ENSMUSG00000061143	Maml3	mastermind like transcriptional coactivator 3
chr3	51906313	51906499	187	*	Eu_MYC_Tumor_prdm15_peak_781	Promoter (2-3kb)	3	51491535	51908928	417394	2	433586	uc008pef.2	2429	ENSMUSG00000061143	Maml3	mastermind like transcriptional coactivator 3
chr3	51907534	51907846	313	*	Eu_MYC_Tumor_prdm15_peak_782	Promoter (1-2kb)	3	51491535	51908928	417394	2	433586	uc008pef.2	1082	ENSMUSG00000061143	Maml3	mastermind like transcriptional coactivator 3
chr3	51908547	51909476	930	*	Eu_MYC_Tumor_prdm15_peak_783	Promoter (<=1kb)	3	51491535	51908928	417394	2	433586	uc008pef.2	0	ENSMUSG00000061143	Maml3	mastermind like transcriptional coactivator 3
chr3	51912351	51912498	148	*	Eu_MYC_Tumor_prdm15_peak_784	Promoter (3-4kb)	3	51491535	51908928	417394	2	433586	uc008pef.2	-3423	ENSMUSG00000061143	Maml3	mastermind like transcriptional coactivator 3
chr3	51997103	51997383	281	*	Eu_MYC_Tumor_prdm15_peak_785	Distal Intergenic	3	52072259	52154031	81773	1	56458	uc008pei.2	-74876	ENSMUSG00000044167	Foxo1	forkhead box O1
chr3	52522625	52522772	148	*	Eu_MYC_Tumor_prdm15_peak_786	Distal Intergenic	3	52786045	52798231	12187	2	67542	uc008pem.2	275459	ENSMUSG00000027742	Cog6	component of oligomeric golgi complex 6
chr3	58809493	58809787	295	*	Eu_MYC_Tumor_prdm15_peak_787	Promoter (<=1kb)	3	58809747	58898810	89064	1	329650	uc008pig.1	0	ENSMUSG00000056476	Med12l	mediator complex subunit 12-like
chr3	60303842	60304116	275	*	Eu_MYC_Tumor_prdm15_peak_788	Promoter (1-2kb)	3	60305174	60433670	128497	1	56758	uc008pjc.1	-1058	ENSMUSG00000027763	Mbnl1	muscleblind like splicing factor 1
chr3	61167562	61168824	1263	*	Eu_MYC_Tumor_prdm15_peak_789	Promoter (<=1kb)	3	61168429	61172625	4197	1	74012	uc008pjl.1	0	ENSMUSG00000036894	Rap2b	RAP2B, member of RAS oncogene family
chr3	63703309	63703603	295	*	Eu_MYC_Tumor_prdm15_peak_790	Distal Intergenic	3	63718618	63733307	14690	2	329659	uc008pkb.1	29704	ENSMUSG00000048581	E130311K13Rik	RIKEN cDNA E130311K13 gene
chr3	65195816	65195982	167	*	Eu_MYC_Tumor_prdm15_peak_791	Promoter (<=1kb)	3	65183579	65196475	12897	2	67437	uc008pkn.1	493	ENSMUSG00000027828	Ssr3	signal sequence receptor, gamma
chr3	75777463	75777624	162	*	Eu_MYC_Tumor_prdm15_peak_792	Distal Intergenic	3	75713778	75760753	46976	2	73124	uc008pni.1	-16710	ENSMUSG00000034109	Golim4	golgi integral membrane protein 4
chr3	79554304	79554704	401	*	Eu_MYC_Tumor_prdm15_peak_793	Distal Intergenic	3	79448638	79541716	93079	2	381489	uc008pnv.1	-12588	ENSMUSG00000034009	Rxfp1	relaxin/insulin-like family peptide receptor 1
chr3	83959774	83959971	198	*	Eu_MYC_Tumor_prdm15_peak_794	Promoter (<=1kb)	3	83891856	83959708	67853	2	76915	uc008ppv.2	-66	ENSMUSG00000033752	Mnd1	meiotic nuclear divisions 1
chr3	84141453	84141934	482	*	Eu_MYC_Tumor_prdm15_peak_795	Distal Intergenic	3	83965796	84108663	142868	2	80890	uc008ppz.2	-32790	ENSMUSG00000027993	Trim2	tripartite motif-containing 2
chr3	84386421	84386723	303	*	Eu_MYC_Tumor_prdm15_peak_796	Promoter (<=1kb)	3	84299986	84386547	86562	2	99889	uc008pqe.1	0	ENSMUSG00000074513	Arfip1	ADP-ribosylation factor interacting protein 1
chr3	87285624	87285794	171	*	Eu_MYC_Tumor_prdm15_peak_797	Intron (uc008psf.1/329693, intron 11 of 11)	3	87329500	87334953	5454	1	27049	uc008psg.1	-43706	ENSMUSG00000003382	Etv3	ets variant 3
chr3	88994418	88994566	149	*	Eu_MYC_Tumor_prdm15_peak_798	Distal Intergenic	3	88987147	88993211	6065	1	68521	uc008pya.1	7271	ENSMUSG00000032657	Fam189b	family with sequence similarity 189, member B
chr3	89055373	89055772	400	*	Eu_MYC_Tumor_prdm15_peak_799	Distal Intergenic	3	89050360	89053644	3285	1	66059	uc008pyl.1	5013	ENSMUSG00000042747	Krtcap2	keratinocyte associated protein 2
chr3	89070448	89070654	207	*	Eu_MYC_Tumor_prdm15_peak_800	Promoter (<=1kb)	3	89070474	89070999	526	1	68563	uc008pym.1	0	ENSMUSG00000042737	Dpm3	dolichyl-phosphate mannosyltransferase polypeptide 3
chr3	89072390	89072620	231	*	Eu_MYC_Tumor_prdm15_peak_801	Promoter (1-2kb)	3	89072168	89074492	2325	2	19729	uc008pyn.2	1872	ENSMUSG00000027953	Slc50a1	solute carrier family 50 (sugar transporter), member 1
chr3	89197518	89197890	373	*	Eu_MYC_Tumor_prdm15_peak_802	Promoter (<=1kb)	3	89181568	89197125	15558	2	22724	uc008pzd.1	-393	ENSMUSG00000028042	Zbtb7b	zinc finger and BTB domain containing 7B
chr3	89198131	89199430	1300	*	Eu_MYC_Tumor_prdm15_peak_803	Promoter (1-2kb)	3	89181568	89197125	15558	2	22724	uc008pzd.1	-1006	ENSMUSG00000028042	Zbtb7b	zinc finger and BTB domain containing 7B
chr3	89411395	89411548	154	*	Eu_MYC_Tumor_prdm15_peak_804	Intron (uc012cso.1/140493, intron 2 of 7)	3	89466555	89476416	9862	1	140493	uc012csp.1	-55007	ENSMUSG00000000794	Kcnn3	potassium intermediate/small conductance calcium-activated channel, subfamily N, member 3
chr3	89856721	89856930	210	*	Eu_MYC_Tumor_prdm15_peak_805	Promoter (<=1kb)	3	89856739	89863021	6283	1	99650	uc008qba.2	0	ENSMUSG00000027942	4933434E20Rik	RIKEN cDNA 4933434E20 gene
chr3	90097624	90097893	270	*	Eu_MYC_Tumor_prdm15_peak_806	Promoter (<=1kb)	3	90097106	90156474	59369	1	229542	uc008qca.1	518	ENSMUSG00000042390	Gatad2b	GATA zinc finger domain containing 2B
chr3	90297810	90298098	289	*	Eu_MYC_Tumor_prdm15_peak_807	Promoter (2-3kb)	3	90291948	90294935	2988	2	20615	uc008qcm.2	-2875	ENSMUSG00000001018	Snapin	SNAP-associated protein
chr3	94915147	94915321	175	*	Eu_MYC_Tumor_prdm15_peak_808	Promoter (<=1kb)	3	94914964	94926973	12010	1	21427	uc008qia.1	183	ENSMUSG00000008958	Vps72	vacuolar protein sorting 72
chr3	95021107	95021466	360	*	Eu_MYC_Tumor_prdm15_peak_809	Promoter (<=1kb)	3	94985690	95021864	36175	2	213054	uc008qin.1	398	ENSMUSG00000038766	Gabpb2	GA repeat binding protein, beta 2
chr3	95463304	95463628	325	*	Eu_MYC_Tumor_prdm15_peak_810	Promoter (<=1kb)	3	95462643	95467101	4459	1	17210	uc008qkl.1	661	ENSMUSG00000038612	Mcl1	myeloid cell leukemia sequence 1
chr3	95622979	95623864	886	*	Eu_MYC_Tumor_prdm15_peak_811	Promoter (<=1kb)	3	95590067	95622876	32810	2	75137	uc008qle.1	-103	ENSMUSG00000028106	Rprd2	regulation of nuclear pre-mRNA domain containing 2
chr3	95790922	95791224	303	*	Eu_MYC_Tumor_prdm15_peak_812	Downstream (1-2kb)	3	95792763	95799762	7000	2	67220	uc008qlx.1	8538	ENSMUSG00000015745	Plekho1	pleckstrin homology domain containing, family O member 1
chr3	95791756	95791934	179	*	Eu_MYC_Tumor_prdm15_peak_813	Downstream (<1kb)	3	95792763	95799762	7000	2	67220	uc008qlx.1	7828	ENSMUSG00000015745	Plekho1	pleckstrin homology domain containing, family O member 1
chr3	96269765	96270012	248	*	Eu_MYC_Tumor_prdm15_peak_814	Distal Intergenic	3	96218360	96218756	397	2	21748	uc008qmy.1	-51009	ENSMUSG00000064796	Terc	telomerase RNA component
chr3	101115008	101115310	303	*	Eu_MYC_Tumor_prdm15_peak_815	Distal Intergenic	3	101079831	101091862	12032	2	12481	uc012cuv.1	-23146	ENSMUSG00000027863	Cd2	CD2 antigen
chr3	102519172	102519474	303	*	Eu_MYC_Tumor_prdm15_peak_816	Distal Intergenic	3	102538693	102576215	37523	1	70747	uc008qrw.1	-19219	ENSMUSG00000027858	Tspan2	tetraspanin 2
chr3	102906244	102906840	597	*	Eu_MYC_Tumor_prdm15_peak_817	Distal Intergenic	3	102931479	102973656	42178	1	329727	uc008qsq.1	-24639	ENSMUSG00000007379	Dennd2c	DENN/MADD domain containing 2C
chr3	103305908	103306081	174	*	Eu_MYC_Tumor_prdm15_peak_818	Distal Intergenic	3	103379204	103434892	55689	1	54524	uc008qsy.1	-73123	ENSMUSG00000027849	Syt6	synaptotagmin VI
chr3	103605516	103605796	281	*	Eu_MYC_Tumor_prdm15_peak_819	3' UTR	3	103608172	103613248	5077	2	140917	uc008qto.1	7452	ENSMUSG00000027845	Dclre1b	DNA cross-link repair 1B
chr3	103607440	103607956	517	*	Eu_MYC_Tumor_prdm15_peak_820	Exon (uc008qtn.1/uc008qtn.1, exon 2 of 4)	3	103608172	103613248	5077	2	140917	uc008qto.1	5292	ENSMUSG00000027845	Dclre1b	DNA cross-link repair 1B
chr3	106840641	106840856	216	*	Eu_MYC_Tumor_prdm15_peak_821	Promoter (1-2kb)	3	106839080	106841047	1968	1	16491	uc008qwp.2	1561	ENSMUSG00000047959	Kcna3	potassium voltage-gated channel, shaker-related subfamily, member 3
chr3	107561692	107561846	155	*	Eu_MYC_Tumor_prdm15_peak_822	Promoter (1-2kb)	3	107543966	107563387	19422	2	12977	uc008qxk.2	1541	ENSMUSG00000014599	Csf1	colony stimulating factor 1 (macrophage)
chr3	108003377	108003531	155	*	Eu_MYC_Tumor_prdm15_peak_823	Promoter (<=1kb)	3	107998689	108003354	4666	2	72023	uc008qyi.1	-23	ENSMUSG00000048796	Cyb561d1	cytochrome b-561 domain containing 1
chr3	108204636	108204915	280	*	Eu_MYC_Tumor_prdm15_peak_824	Promoter (2-3kb)	3	108195296	108201891	6596	2	53883	uc008qyz.1	-2745	ENSMUSG00000068740	Celsr2	cadherin, EGF LAG seven-pass G-type receptor 2
chr3	108339594	108340075	482	*	Eu_MYC_Tumor_prdm15_peak_825	Promoter (<=1kb)	3	108260987	108339440	78454	2	229722	uc008qzd.1	-154	ENSMUSG00000040412	5330417C22Rik	RIKEN cDNA 5330417C22 gene
chr3	108394169	108394615	447	*	Eu_MYC_Tumor_prdm15_peak_826	Promoter (<=1kb)	3	108394196	108417878	23683	1	99512	uc008qzi.2	0	ENSMUSG00000040389	Wdr47	WD repeat domain 47
chr3	115677337	115677492	156	*	Eu_MYC_Tumor_prdm15_peak_827	Intron (uc008rbt.2/66500, intron 8 of 10)	3	115641891	115710324	68434	2	66500	uc008rbt.2	32832	ENSMUSG00000054414	Slc30a7	solute carrier family 30 (zinc transporter), member 7
chr3	123172331	123172542	212	*	Eu_MYC_Tumor_prdm15_peak_828	Intron (uc008rfl.2/19142, intron 2 of 10)	3	123149831	123209520	59690	1	19142	uc008rfl.2	22500	ENSMUSG00000027978	Prss12	protease, serine 12 neurotrypsin (motopsin)
chr3	126606460	126606640	181	*	Eu_MYC_Tumor_prdm15_peak_829	Distal Intergenic	3	126624525	126646304	21780	2	109676	uc008rgt.1	39664	ENSMUSG00000032826	Ank2	ankyrin 2, brain
chr3	129239087	129239298	212	*	Eu_MYC_Tumor_prdm15_peak_830	Promoter (3-4kb)	3	129235433	129341411	105979	1	170439	uc008rif.1	3654	ENSMUSG00000041220	Elovl6	ELOVL family member 6, elongation of long chain fatty acids (yeast)
chr3	130495833	130495982	150	*	Eu_MYC_Tumor_prdm15_peak_831	Distal Intergenic	3	130429749	130433247	3499	2	619547	uc008rje.2	-62586	ENSMUSG00000062006	Rpl34-ps1	ribosomal protein L34, pseudogene 1
chr3	130496037	130496220	184	*	Eu_MYC_Tumor_prdm15_peak_832	Distal Intergenic	3	130429749	130433247	3499	2	619547	uc008rje.2	-62790	ENSMUSG00000062006	Rpl34-ps1	ribosomal protein L34, pseudogene 1
chr3	135631337	135631685	349	*	Eu_MYC_Tumor_prdm15_peak_833	Distal Intergenic	3	135547124	135551532	4409	1	67547	uc008rmc.1	84213	ENSMUSG00000053897	Slc39a8	solute carrier family 39 (metal ion transporter), member 8
chr3	137581228	137581462	235	*	Eu_MYC_Tumor_prdm15_peak_834	Promoter (<=1kb)	3	137581519	137591726	10208	1	56692	uc008rms.1	-57	ENSMUSG00000091512	Lamtor3	late endosomal/lysosomal adaptor, MAPK and MTOR activator 3
chr3	137675478	137675629	152	*	Eu_MYC_Tumor_prdm15_peak_835	Distal Intergenic	3	137593970	137644513	50544	2	26377	uc008rmu.1	-30965	ENSMUSG00000028159	Dapp1	dual adaptor for phosphotyrosine and 3-phosphoinositides 1
chr3	142363637	142363980	344	*	Eu_MYC_Tumor_prdm15_peak_836	Promoter (<=1kb)	3	142364044	142407874	43831	1	229905	uc008roz.1	-64	ENSMUSG00000040213	Kyat3	kynurenine aminotransferase 3
chr3	143828047	143828325	279	*	Eu_MYC_Tumor_prdm15_peak_837	Distal Intergenic	3	143851494	143865296	13803	2	16911	uc008rpm.1	36971	ENSMUSG00000028266	Lmo4	LIM domain only 4
chr3	145613071	145613365	295	*	Eu_MYC_Tumor_prdm15_peak_838	Distal Intergenic	3	145600996	145607790	6795	1	66421	uc008rqu.1	12075	ENSMUSG00000036873	2410004B18Rik	RIKEN cDNA 2410004B18 gene
chr3	145874973	145875224	252	*	Eu_MYC_Tumor_prdm15_peak_839	Distal Intergenic	3	145883925	145949178	65254	1	65086	uc008rra.2	-8701	ENSMUSG00000036832	Lpar3	lysophosphatidic acid receptor 3
chr3	145937372	145937658	287	*	Eu_MYC_Tumor_prdm15_peak_840	Intron (uc008rra.2/65086, intron 2 of 2)	3	145883925	145949178	65254	1	65086	uc008rra.2	53447	ENSMUSG00000036832	Lpar3	lysophosphatidic acid receptor 3
chr3	146224286	146224605	320	*	Eu_MYC_Tumor_prdm15_peak_841	Distal Intergenic	3	146244337	146259576	15240	2	56629	uc008rrn.2	34971	ENSMUSG00000028185	Dnase2b	deoxyribonuclease II beta
chr3	148357792	148358050	259	*	Eu_MYC_Tumor_prdm15_peak_842	Distal Intergenic	3	148478550	148486015	7466	2	99633	uc008rry.1	127965	ENSMUSG00000028184	Adgrl2	adhesion G protein-coupled receptor L2
chr3	148456360	148456607	248	*	Eu_MYC_Tumor_prdm15_peak_843	Distal Intergenic	3	148478550	148486015	7466	2	99633	uc008rry.1	29408	ENSMUSG00000028184	Adgrl2	adhesion G protein-coupled receptor L2
chr3	148652317	148653589	1273	*	Eu_MYC_Tumor_prdm15_peak_844	Promoter (<=1kb)	3	148551905	148652444	100540	2	99633	uc008rsc.1	0	ENSMUSG00000028184	Adgrl2	adhesion G protein-coupled receptor L2
chr3	148653665	148653918	254	*	Eu_MYC_Tumor_prdm15_peak_845	Promoter (1-2kb)	3	148551905	148652444	100540	2	99633	uc008rsc.1	-1221	ENSMUSG00000028184	Adgrl2	adhesion G protein-coupled receptor L2
chr3	149015559	149015751	193	*	Eu_MYC_Tumor_prdm15_peak_846	Intron (uc008rse.1/uc008rse.1, intron 2 of 3)	3	148551905	148652444	100540	2	99633	uc008rsc.1	-363115	ENSMUSG00000028184	Adgrl2	adhesion G protein-coupled receptor L2
chr3	151924378	151924681	304	*	Eu_MYC_Tumor_prdm15_peak_847	Promoter (4-5kb)	3	151899948	151929284	29337	2	68810	uc008rtb.2	4603	ENSMUSG00000039103	Nexn	nexilin
chr3	152131832	152132061	230	*	Eu_MYC_Tumor_prdm15_peak_848	Intron (uc008rtq.1/229949, intron 13 of 13)	3	152082979	152125790	42812	1	108946	uc012czm.1	48853	ENSMUSG00000039068	Zzz3	zinc finger, ZZ domain containing 3
chr3	153352514	153352680	167	*	Eu_MYC_Tumor_prdm15_peak_849	Intron (uc008rtw.1/20447, intron 1 of 4)	3	152865473	153388097	522625	2	20447	uc008rtw.1	35417	ENSMUSG00000052544	St6galnac3	ST6 (alpha-N-acetyl-neuraminyl-2,3-beta-galactosyl-1,3)-N-acetylgalactosaminide alpha-2,6-sialyltransferase 3
chr3	157610754	157611143	390	*	Eu_MYC_Tumor_prdm15_peak_850	Promoter (<=1kb)	3	157610430	157669801	59372	1	433667	uc008rvl.1	324	ENSMUSG00000039988	Ankrd13c	ankyrin repeat domain 13c
chr4	8842717	8842864	148	*	Eu_MYC_Tumor_prdm15_peak_851	Distal Intergenic	4	8783818	8793956	10139	1	320790	uc012daj.1	58899	ENSMUSG00000041235	Chd7	chromodomain helicase DNA binding protein 7
chr4	11118343	11118875	533	*	Eu_MYC_Tumor_prdm15_peak_852	Promoter (<=1kb)	4	11118501	11131926	13426	1	12448	uc008rzd.1	0	ENSMUSG00000028212	Ccne2	cyclin E2
chr4	19635786	19636582	797	*	Eu_MYC_Tumor_prdm15_peak_853	Promoter (<=1kb)	4	19536820	19636140	99321	2	107568	uc008scc.1	0	ENSMUSG00000041058	Wwp1	WW domain containing E3 ubiquitin protein ligase 1
chr4	32325397	32325549	153	*	Eu_MYC_Tumor_prdm15_peak_854	Promoter (<=1kb)	4	32325925	32650342	324418	1	12014	uc012dbf.1	-376	ENSMUSG00000040270	Bach2	BTB and CNC homology, basic leucine zipper transcription factor 2
chr4	32331429	32331614	186	*	Eu_MYC_Tumor_prdm15_peak_855	Intron (uc012dbf.1/12014, intron 1 of 4)	4	32325925	32650342	324418	1	12014	uc012dbf.1	5504	ENSMUSG00000040270	Bach2	BTB and CNC homology, basic leucine zipper transcription factor 2
chr4	32702195	32702342	148	*	Eu_MYC_Tumor_prdm15_peak_856	Promoter (<=1kb)	4	32702448	32728533	26086	1	26885	uc012dbh.1	-106	ENSMUSG00000028282	Casp8ap2	caspase 8 associated protein 2
chr4	40800912	40801390	479	*	Eu_MYC_Tumor_prdm15_peak_857	Promoter (<=1kb)	4	40751635	40801031	49397	2	14595	uc008shw.1	0	ENSMUSG00000028413	B4galt1	UDP-Gal:betaGlcNAc beta 1,4- galactosyltransferase, polypeptide 1
chr4	40895334	40895747	414	*	Eu_MYC_Tumor_prdm15_peak_858	Promoter (<=1kb)	4	40895569	40912335	16767	1	76959	uc008sia.1	0	ENSMUSG00000028419	Chmp5	charged multivesicular body protein 5
chr4	43023099	43023408	310	*	Eu_MYC_Tumor_prdm15_peak_859	Promoter (<=1kb)	4	43015209	43023173	7965	2	60534	uc008sos.2	0	ENSMUSG00000028453	Fancg	Fanconi anemia, complementation group G
chr4	43065563	43065790	228	*	Eu_MYC_Tumor_prdm15_peak_860	Intron (uc008spe.1/uc008spe.1, intron 2 of 3)	4	43071856	43181426	109571	1	22249	uc008spf.1	-6066	ENSMUSG00000028456	Unc13b	unc-13 homolog B (C. elegans)
chr4	43470235	43470401	167	*	Eu_MYC_Tumor_prdm15_peak_861	Promoter (2-3kb)	4	43460596	43467498	6903	2	12517	uc008spv.2	-2737	ENSMUSG00000028459	Cd72	CD72 antigen
chr4	44986272	44986885	614	*	Eu_MYC_Tumor_prdm15_peak_862	Distal Intergenic	4	44994283	45003568	9286	1	76238	uc008ssb.1	-7398	ENSMUSG00000035637	Grhpr	glyoxylate reductase/hydroxypyruvate reductase
chr4	45421730	45421893	164	*	Eu_MYC_Tumor_prdm15_peak_863	Promoter (<=1kb)	4	45420044	45421638	1595	2	230125	uc012ddn.1	-92	ENSMUSG00000045973	Slc25a51	solute carrier family 25, member 51
chr4	45543651	45544531	881	*	Eu_MYC_Tumor_prdm15_peak_864	Promoter (<=1kb)	4	45436148	45543700	107553	2	230126	uc008sst.2	0	ENSMUSG00000044813	Shb	src homology 2 domain-containing transforming protein B
chr4	45985120	45985267	148	*	Eu_MYC_Tumor_prdm15_peak_865	Promoter (<=1kb)	4	45985272	46047631	62360	1	100121	uc008stc.1	-5	ENSMUSG00000035517	Tdrd7	tudor domain containing 7
chr4	47783137	47783648	512	*	Eu_MYC_Tumor_prdm15_peak_866	Distal Intergenic	4	48058103	48096224	38122	1	18124	uc008suu.1	-274455	ENSMUSG00000028341	Nr4a3	nuclear receptor subfamily 4, group A, member 3
chr4	47977465	47977781	317	*	Eu_MYC_Tumor_prdm15_peak_867	Distal Intergenic	4	48058103	48096224	38122	1	18124	uc008suu.1	-80322	ENSMUSG00000028341	Nr4a3	nuclear receptor subfamily 4, group A, member 3
chr4	48255428	48255759	332	*	Eu_MYC_Tumor_prdm15_peak_868	Intron (uc008suy.1/76299, intron 2 of 11)	4	48206203	48292461	86259	2	76299	uc008suy.1	36702	ENSMUSG00000028343	Erp44	endoplasmic reticulum protein 44
chr4	49176421	49176588	168	*	Eu_MYC_Tumor_prdm15_peak_869	Intron (uc008svo.1/272031, intron 1 of 3)	4	49072334	49353133	280800	1	272031	uc012dea.1	104087	ENSMUSG00000063446	Plppr1	phospholipid phosphatase related 1
chr4	57314587	57314885	299	*	Eu_MYC_Tumor_prdm15_peak_870	Promoter (<=1kb)	4	57203713	57314709	110997	2	545622	uc008sya.2	0	ENSMUSG00000038764	Ptpn3	protein tyrosine phosphatase, non-receptor type 3
chr4	62070547	62070926	380	*	Eu_MYC_Tumor_prdm15_peak_871	Promoter (<=1kb)	4	62069817	62088024	18208	1	70052	uc008ter.1	730	ENSMUSG00000066148	Prpf4	pre-mRNA processing factor 4
chr4	63071339	63071575	237	*	Eu_MYC_Tumor_prdm15_peak_872	Promoter (<=1kb)	4	63038686	63071748	33063	2	100182	uc008tgc.1	173	ENSMUSG00000039158	Akna	AT-hook transcription factor
chr4	63220691	63220897	207	*	Eu_MYC_Tumor_prdm15_peak_873	Promoter (<=1kb)	4	63221394	63247387	25994	1	230279	uc008tgu.1	-497	ENSMUSG00000045917	Tmem268	transmembrane protein 268
chr4	74443513	74443724	212	*	Eu_MYC_Tumor_prdm15_peak_874	Distal Intergenic	4	74923258	74924190	933	2	66928	uc008tjk.1	480466	ENSMUSG00000028398	Dmac1	distal membrane arm assembly complex 1
chr4	74444067	74444271	205	*	Eu_MYC_Tumor_prdm15_peak_875	Distal Intergenic	4	74923258	74924190	933	2	66928	uc008tjk.1	479919	ENSMUSG00000028398	Dmac1	distal membrane arm assembly complex 1
chr4	86258012	86258214	203	*	Eu_MYC_Tumor_prdm15_peak_876	Promoter (<=1kb)	4	86227189	86257926	30738	2	230376	uc008tly.1	-86	ENSMUSG00000038047	Haus6	HAUS augmin-like complex, subunit 6
chr4	87420447	87420712	266	*	Eu_MYC_Tumor_prdm15_peak_877	Intron (uc008tmn.1/70122, intron 3 of 3)	4	87415829	87435297	19469	2	70122	uc008tmn.1	14585	ENSMUSG00000028496	Mllt3	myeloid/lymphoid or mixed-lineage leukemia; translocated to, 3
chr4	94645778	94645981	204	*	Eu_MYC_Tumor_prdm15_peak_878	Promoter (<=1kb)	4	94608732	94645791	37060	2	320713	uc008tsn.1	0	ENSMUSG00000062627	Mysm1	myb-like, SWIRM and MPN domains 1
chr4	97438774	97439027	254	*	Eu_MYC_Tumor_prdm15_peak_879	Promoter (<=1kb)	4	97439363	97785567	346205	1	18027	uc008tts.2	-336	ENSMUSG00000028565	Nfia	nuclear factor I/A
chr4	101001712	101002051	340	*	Eu_MYC_Tumor_prdm15_peak_880	Distal Intergenic	4	101019550	101019632	83	2	387143	uc012dhk.1	17581	ENSMUSG00000065451	Mir101a	microRNA 101a
chr4	101180447	101180601	155	*	Eu_MYC_Tumor_prdm15_peak_881	Promoter (<=1kb)	4	101180581	101315404	134824	1	72685	uc008tvr.2	0	ENSMUSG00000028528	Dnajc6	DnaJ heat shock protein family (Hsp40) member C6
chr4	102183126	102183889	764	*	Eu_MYC_Tumor_prdm15_peak_882	Intron (uc008twi.1/18578, intron 6 of 6)	4	102242665	102279867	37203	1	18578	uc008twk.2	-58776	ENSMUSG00000028525	Pde4b	phosphodiesterase 4B, cAMP specific
chr4	102241275	102241516	242	*	Eu_MYC_Tumor_prdm15_peak_883	Promoter (1-2kb)	4	102242665	102279867	37203	1	18578	uc008twk.2	-1149	ENSMUSG00000028525	Pde4b	phosphodiesterase 4B, cAMP specific
chr4	102241677	102243046	1370	*	Eu_MYC_Tumor_prdm15_peak_884	Promoter (<=1kb)	4	102242665	102279867	37203	1	18578	uc008twk.2	0	ENSMUSG00000028525	Pde4b	phosphodiesterase 4B, cAMP specific
chr4	102249147	102249348	202	*	Eu_MYC_Tumor_prdm15_peak_885	Intron (uc008twj.2/18578, intron 6 of 14)	4	102242665	102279867	37203	1	18578	uc008twk.2	6482	ENSMUSG00000028525	Pde4b	phosphodiesterase 4B, cAMP specific
chr4	105008633	105008816	184	*	Eu_MYC_Tumor_prdm15_peak_886	Distal Intergenic	4	104829952	104905372	75421	1	67916	uc008tye.1	178681	ENSMUSG00000028517	Plpp3	phospholipid phosphatase 3
chr4	106351482	106351790	309	*	Eu_MYC_Tumor_prdm15_peak_887	Promoter (<=1kb)	4	106334413	106351549	17137	2	72354	uc008tys.2	0	ENSMUSG00000025413	Ttc4	tetratricopeptide repeat domain 4
chr4	106458800	106459008	209	*	Eu_MYC_Tumor_prdm15_peak_888	Intron (uc008tyw.2/329910, intron 1 of 15)	4	106417166	106472436	55271	2	329910	uc008tyw.2	13428	ENSMUSG00000034853	Acot11	acyl-CoA thioesterase 11
chr4	106499983	106500619	637	*	Eu_MYC_Tumor_prdm15_peak_889	Distal Intergenic	4	106417166	106472436	55271	2	329910	uc008tyw.2	-27547	ENSMUSG00000034853	Acot11	acyl-CoA thioesterase 11
chr4	106511440	106511670	231	*	Eu_MYC_Tumor_prdm15_peak_890	Distal Intergenic	4	106417166	106472436	55271	2	329910	uc008tyw.2	-39004	ENSMUSG00000034853	Acot11	acyl-CoA thioesterase 11
chr4	106986737	106987087	351	*	Eu_MYC_Tumor_prdm15_peak_891	Promoter (<=1kb)	4	106987036	106994830	7795	1	230584	uc008tzr.1	0	ENSMUSG00000057375	Yipf1	Yip1 domain family, member 1
chr4	108952362	108953077	716	*	Eu_MYC_Tumor_prdm15_peak_892	Promoter (<=1kb)	4	108952880	109060421	107542	1	13858	uc008ucf.2	0	ENSMUSG00000028552	Eps15	epidermal growth factor receptor pathway substrate 15
chr4	114581521	114581763	243	*	Eu_MYC_Tumor_prdm15_peak_893	Promoter (<=1kb)	4	114578885	114581503	2619	2	17301	uc012dix.1	-18	ENSMUSG00000055210	Foxd2	forkhead box D2
chr4	115680638	115680846	209	*	Eu_MYC_Tumor_prdm15_peak_894	Exon (uc012djg.1/14073, exon 2 of 15)	4	115639750	115690507	50758	2	14073	uc012djg.1	9661	ENSMUSG00000034171	Faah	fatty acid amide hydrolase
chr4	115689080	115689265	186	*	Eu_MYC_Tumor_prdm15_peak_895	Promoter (1-2kb)	4	115639750	115690507	50758	2	14073	uc012djg.1	1242	ENSMUSG00000034171	Faah	fatty acid amide hydrolase
chr4	115689828	115690771	944	*	Eu_MYC_Tumor_prdm15_peak_896	Promoter (<=1kb)	4	115639750	115690507	50758	2	14073	uc012djg.1	0	ENSMUSG00000034171	Faah	fatty acid amide hydrolase
chr4	116479827	116479979	153	*	Eu_MYC_Tumor_prdm15_peak_897	Promoter (<=1kb)	4	116476608	116480164	3557	2	68276	uc008uhk.1	185	ENSMUSG00000028688	Toe1	target of EGR1, member 1 (nuclear)
chr4	120587261	120587514	254	*	Eu_MYC_Tumor_prdm15_peak_898	Distal Intergenic	4	120593807	120597610	3804	2	73172	uc008unt.1	10096	ENSMUSG00000028629	Exo5	exonuclease 5
chr4	123581950	123582128	179	*	Eu_MYC_Tumor_prdm15_peak_899	Promoter (<=1kb)	4	123582256	123588319	6064	1	56309	uc008uqk.1	-128	ENSMUSG00000028647	Mycbp	MYC binding protein
chr4	124793689	124794037	349	*	Eu_MYC_Tumor_prdm15_peak_900	Downstream (1-2kb)	4	124795658	124799764	4107	2	230738	uc008urw.2	5727	ENSMUSG00000042677	Zc3h12a	zinc finger CCCH type containing 12A
chr4	126214632	126214798	167	*	Eu_MYC_Tumor_prdm15_peak_901	Promoter (3-4kb)	4	126166787	126210702	43916	2	76850	uc008utk.2	-3930	ENSMUSG00000042500	Ago4	argonaute RISC catalytic subunit 4
chr4	126429535	126429727	193	*	Eu_MYC_Tumor_prdm15_peak_902	Promoter (<=1kb)	4	126420994	126430671	9678	2	26562	uc008utu.2	944	ENSMUSG00000028833	Ncdn	neurochondrin
chr4	126846238	126846550	313	*	Eu_MYC_Tumor_prdm15_peak_903	Promoter (<=1kb)	4	126846515	126914266	67752	1	242667	uc008uuo.2	0	ENSMUSG00000042388	Dlgap3	DLG associated protein 3
chr4	128922271	128922482	212	*	Eu_MYC_Tumor_prdm15_peak_904	Promoter (3-4kb)	4	128896822	128925687	28866	2	97130	uc008uwn.1	3205	ENSMUSG00000050390	C77080	expressed sequence C77080
chr4	129220037	129220229	193	*	Eu_MYC_Tumor_prdm15_peak_905	Promoter (<=1kb)	4	129193348	129219890	26543	2	433759	uc008uxg.1	-147	ENSMUSG00000028800	Hdac1	histone deacetylase 1
chr4	129254544	129254701	158	*	Eu_MYC_Tumor_prdm15_peak_906	Promoter (1-2kb)	4	129254059	129255824	1766	2	230766	uc008uxl.2	1123	ENSMUSG00000050493	Fam167b	family with sequence similarity 167, member B
chr4	129301120	129301302	183	*	Eu_MYC_Tumor_prdm15_peak_907	Promoter (<=1kb)	4	129296518	129301152	4635	2	66264	uc008uxu.1	0	ENSMUSG00000028795	Ccdc28b	coiled coil domain containing 28B
chr4	129301373	129302535	1163	*	Eu_MYC_Tumor_prdm15_peak_908	Promoter (<=1kb)	4	129297720	129301152	3433	2	66264	uc008uxw.1	-221	ENSMUSG00000028795	Ccdc28b	coiled coil domain containing 28B
chr4	129515059	129515316	258	*	Eu_MYC_Tumor_prdm15_peak_909	Promoter (<=1kb)	4	129516222	129525688	9467	1	19244	uc012dls.1	-906	ENSMUSG00000028788	Ptp4a2	protein tyrosine phosphatase 4a2
chr4	131885045	131885600	556	*	Eu_MYC_Tumor_prdm15_peak_910	Promoter (<=1kb)	4	131867678	131885453	17776	2	71787	uc008vbb.1	0	ENSMUSG00000028898	Trnau1ap	tRNA selenocysteine 1 associated protein 1
chr4	132440255	132440415	161	*	Eu_MYC_Tumor_prdm15_peak_911	Promoter (<=1kb)	4	132409979	132440373	30395	2	100226	uc008vbx.1	0	ENSMUSG00000028879	Stx12	syntaxin 12
chr4	132817676	132817896	221	*	Eu_MYC_Tumor_prdm15_peak_912	Promoter (1-2kb)	4	132809005	132819002	9998	2	269589	uc012dmk.1	1106	ENSMUSG00000028860	Sytl1	synaptotagmin-like 1
chr4	132818941	132819280	340	*	Eu_MYC_Tumor_prdm15_peak_913	Promoter (<=1kb)	4	132809005	132819002	9998	2	269589	uc012dmk.1	0	ENSMUSG00000028860	Sytl1	synaptotagmin-like 1
chr4	133309880	133311256	1377	*	Eu_MYC_Tumor_prdm15_peak_914	Promoter (<=1kb)	4	133234923	133309526	74604	2	93760	uc008vdi.1	-354	ENSMUSG00000007880	Arid1a	AT rich interactive domain 1A (SWI-like)
chr4	133311410	133311585	176	*	Eu_MYC_Tumor_prdm15_peak_915	Promoter (1-2kb)	4	133234923	133312684	77762	2	93760	uc008vdj.1	1099	ENSMUSG00000007880	Arid1a	AT rich interactive domain 1A (SWI-like)
chr4	133311817	133311997	181	*	Eu_MYC_Tumor_prdm15_peak_916	Promoter (<=1kb)	4	133234923	133312684	77762	2	93760	uc008vdj.1	687	ENSMUSG00000007880	Arid1a	AT rich interactive domain 1A (SWI-like)
chr4	133312053	133314172	2120	*	Eu_MYC_Tumor_prdm15_peak_917	Promoter (<=1kb)	4	133234923	133312684	77762	2	93760	uc008vdj.1	0	ENSMUSG00000007880	Arid1a	AT rich interactive domain 1A (SWI-like)
chr4	133369133	133370460	1328	*	Eu_MYC_Tumor_prdm15_peak_918	Distal Intergenic	4	133234923	133312684	77762	2	93760	uc008vdj.1	-56449	ENSMUSG00000007880	Arid1a	AT rich interactive domain 1A (SWI-like)
chr4	133370520	133370698	179	*	Eu_MYC_Tumor_prdm15_peak_919	Distal Intergenic	4	133403206	133428228	25023	2	20111	uc008vdl.2	57530	ENSMUSG00000003644	Rps6ka1	ribosomal protein S6 kinase polypeptide 1
chr4	133397049	133397414	366	*	Eu_MYC_Tumor_prdm15_peak_920	Distal Intergenic	4	133403206	133428228	25023	2	20111	uc008vdl.2	30814	ENSMUSG00000003644	Rps6ka1	ribosomal protein S6 kinase polypeptide 1
chr4	133761904	133762101	198	*	Eu_MYC_Tumor_prdm15_peak_921	Promoter (2-3kb)	4	133746719	133758919	12201	2	665186	uc008veg.1	-2985	ENSMUSG00000073747	Gm7534	predicted gene 7534
chr4	133918501	133918738	238	*	Eu_MYC_Tumor_prdm15_peak_922	Exon (uc008vex.2/56219, exon 4 of 9)	4	133912288	133928462	16175	2	56219	uc008vex.2	9724	ENSMUSG00000028838	Extl1	exostoses (multiple)-like 1
chr4	137933485	137933907	423	*	Eu_MYC_Tumor_prdm15_peak_923	Distal Intergenic	4	137894443	137923870	29428	2	72269	uc008vkw.1	-9615	ENSMUSG00000028755	Cda	cytidine deaminase
chr4	140695039	140695815	777	*	Eu_MYC_Tumor_prdm15_peak_924	Promoter (<=1kb)	4	140668930	140695711	26782	2	213491	uc008vnw.1	0	ENSMUSG00000040842	Szrd1	SUZ RNA binding domain containing 1
chr4	141115652	141115891	240	*	Eu_MYC_Tumor_prdm15_peak_925	Distal Intergenic	4	141102077	141104228	2152	1	320456	uc008vor.2	13575	NA	B330016D10Rik	RIKEN cDNA B330016D10 gene
chr4	141346481	141346663	183	*	Eu_MYC_Tumor_prdm15_peak_926	Promoter (<=1kb)	4	141317913	141346559	28647	2	214063	uc008vpf.1	0	ENSMUSG00000040697	Dnajc16	DnaJ heat shock protein family (Hsp40) member C16
chr4	148178280	148178760	481	*	Eu_MYC_Tumor_prdm15_peak_927	Promoter (<=1kb)	4	148178501	148266045	87545	1	69743	uc008vvk.1	0	ENSMUSG00000028977	Casz1	castor zinc finger 1
chr4	148288918	148289297	380	*	Eu_MYC_Tumor_prdm15_peak_928	Intron (uc008vvl.1/69743, intron 4 of 15)	4	148306867	148314620	7754	1	69743	uc008vvm.1	-17570	ENSMUSG00000028977	Casz1	castor zinc finger 1
chr4	149740895	149741319	425	*	Eu_MYC_Tumor_prdm15_peak_929	Intron (uc008vxr.1/68703, intron 1 of 22)	4	149780305	149996075	215771	1	68703	uc012dpv.1	-38986	ENSMUSG00000039852	Rere	arginine glutamic acid dipeptide (RE) repeats
chr4	149745541	149746384	844	*	Eu_MYC_Tumor_prdm15_peak_930	Intron (uc008vxr.1/68703, intron 1 of 22)	4	149780305	149996075	215771	1	68703	uc012dpv.1	-33921	ENSMUSG00000039852	Rere	arginine glutamic acid dipeptide (RE) repeats
chr4	149942821	149943978	1158	*	Eu_MYC_Tumor_prdm15_peak_931	Intron (uc008vxr.1/68703, intron 11 of 22)	4	149990868	149996075	5208	1	68703	uc008vxs.1	-46890	ENSMUSG00000039852	Rere	arginine glutamic acid dipeptide (RE) repeats
chr4	151675048	151675450	403	*	Eu_MYC_Tumor_prdm15_peak_932	Promoter (3-4kb)	4	151671460	151681231	9772	1	57295	uc008wad.1	3588	ENSMUSG00000039662	Icmt	isoprenylcysteine carboxyl methyltransferase
chr4	151851187	151851728	542	*	Eu_MYC_Tumor_prdm15_peak_933	Promoter (<=1kb)	4	151764853	151851588	86736	2	16498	uc008wan.1	0	ENSMUSG00000028931	Kcnab2	potassium voltage-gated channel, shaker-related subfamily, beta member 2
chr4	154278492	154278999	508	*	Eu_MYC_Tumor_prdm15_peak_934	Distal Intergenic	4	154270539	154273152	2614	2	66469	uc008wch.1	-5340	ENSMUSG00000029059	Fam213b	family with sequence similarity 213, member B
chr4	154460430	154460705	276	*	Eu_MYC_Tumor_prdm15_peak_935	Promoter (<=1kb)	4	154460686	154486290	25605	1	76866	uc008wcv.1	0	ENSMUSG00000029049	Morn1	MORN repeat containing 1
chr4	154719729	154720038	310	*	Eu_MYC_Tumor_prdm15_peak_936	Promoter (<=1kb)	4	154634229	154719881	85653	2	18762	uc008wdc.1	0	ENSMUSG00000029053	Prkcz	protein kinase C, zeta
chr4	154975402	154975661	260	*	Eu_MYC_Tumor_prdm15_peak_937	Promoter (<=1kb)	4	154975525	154997450	21926	1	320541	uc008wdw.1	0	ENSMUSG00000042202	Slc35e2	solute carrier family 35, member E2
chr4	155266522	155266809	288	*	Eu_MYC_Tumor_prdm15_peak_938	Promoter (<=1kb)	4	155265984	155281360	15377	1	140500	uc008wfj.1	538	ENSMUSG00000029033	Acap3	ArfGAP with coiled-coil, ankyrin repeat and PH domains 3
chr4	155571680	155572144	465	*	Eu_MYC_Tumor_prdm15_peak_939	Promoter (<=1kb)	4	155553502	155571597	18096	2	11603	uc008wgh.1	-83	ENSMUSG00000041936	Agrn	agrin
chr5	8798197	8798372	176	*	Eu_MYC_Tumor_prdm15_peak_940	Promoter (<=1kb)	5	8798147	8866314	68168	1	18669	uc008wkp.2	50	ENSMUSG00000028970	Abcb1b	ATP-binding cassette, sub-family B (MDR/TAP), member 1B
chr5	22757732	22757939	208	*	Eu_MYC_Tumor_prdm15_peak_941	Intron (uc008wpv.2/269629, intron 2 of 2)	5	22940247	22992218	51972	1	69188	uc008wpz.2	-182308	ENSMUSG00000029004	Kmt2e	lysine (K)-specific methyltransferase 2E
chr5	23895144	23895379	236	*	Eu_MYC_Tumor_prdm15_peak_942	Promoter (2-3kb)	5	23889999	23897961	7963	2	213948	uc008wrf.1	2582	ENSMUSG00000038295	Atg9b	autophagy related 9B
chr5	24978062	24978235	174	*	Eu_MYC_Tumor_prdm15_peak_943	Intron (uc008wsv.1/231051, intron 1 of 58)	5	24777612	25004601	226990	2	231051	uc008wsv.1	26366	ENSMUSG00000038056	Kmt2c	lysine (K)-specific methyltransferase 2C
chr5	25005257	25006252	996	*	Eu_MYC_Tumor_prdm15_peak_944	Promoter (<=1kb)	5	25005615	25010291	4677	1	320965	uc008wsy.2	0	NA	4831440E17Rik	RIKEN cDNA 4831440E17 gene
chr5	30968586	30969117	532	*	Eu_MYC_Tumor_prdm15_peak_945	Promoter (<=1kb)	5	30969275	30977199	7925	1	12615	uc008wvt.1	-158	ENSMUSG00000029177	Cenpa	centromere protein A
chr5	31262638	31262886	249	*	Eu_MYC_Tumor_prdm15_peak_946	Promoter (<=1kb)	5	31254040	31262734	8695	2	50907	uc008wwr.2	0	ENSMUSG00000045302	Preb	prolactin regulatory element binding
chr5	33196445	33197065	621	*	Eu_MYC_Tumor_prdm15_peak_947	Promoter (<=1kb)	5	33131856	33196879	65024	2	215476	uc008wzy.2	0	ENSMUSG00000054280	Prr14l	proline rich 14-like
chr5	34001092	34001643	552	*	Eu_MYC_Tumor_prdm15_peak_948	Promoter (<=1kb)	5	34000796	34014846	14051	1	21335	uc008xbc.1	296	ENSMUSG00000037313	Tacc3	transforming, acidic coiled-coil containing protein 3
chr5	34185307	34185537	231	*	Eu_MYC_Tumor_prdm15_peak_949	Promoter (<=1kb)	5	34185761	34219932	34172	1	107823	uc012duv.1	-224	ENSMUSG00000057406	Nsd2	nuclear receptor binding SET domain protein 2
chr5	38953024	38953193	170	*	Eu_MYC_Tumor_prdm15_peak_950	Promoter (<=1kb)	5	38928376	38952834	24459	2	22388	uc008xgt.1	-190	ENSMUSG00000005103	Wdr1	WD repeat domain 1
chr5	42235601	42235751	151	*	Eu_MYC_Tumor_prdm15_peak_951	Promoter (<=1kb)	5	42213754	42235554	21801	2	665775	uc008xhg.1	-47	ENSMUSG00000061755	Bod1l	biorientation of chromosomes in cell division 1-like
chr5	46247299	46247488	190	*	Eu_MYC_Tumor_prdm15_peak_952	Promoter (<=1kb)	5	46091682	46247791	156110	2	209707	uc008xjg.2	303	ENSMUSG00000015882	Lcorl	ligand dependent nuclear receptor corepressor-like
chr5	53980469	53982003	1535	*	Eu_MYC_Tumor_prdm15_peak_953	Promoter (<=1kb)	5	53981454	54048684	67231	1	19664	uc008xli.1	0	ENSMUSG00000039191	Rbpj	recombination signal binding protein for immunoglobulin kappa J region
chr5	60258072	60258219	148	*	Eu_MYC_Tumor_prdm15_peak_954	Distal Intergenic	5	62200082	62201716	1635	1	14380	uc008xly.2	-1941863	ENSMUSG00000089992	G6pd2	glucose-6-phosphate dehydrogenase 2
chr5	66156359	66156536	178	*	Eu_MYC_Tumor_prdm15_peak_955	Promoter (<=1kb)	5	66155359	66208536	53178	1	333789	uc008xob.1	1000	ENSMUSG00000037795	N4bp2	NEDD4 binding protein 2
chr5	67009780	67010156	377	*	Eu_MYC_Tumor_prdm15_peak_956	Promoter (<=1kb)	5	66689964	67010056	320093	2	11787	uc008xox.2	0	ENSMUSG00000029207	Apbb2	amyloid beta (A4) precursor protein-binding, family B, member 2
chr5	67011452	67011739	288	*	Eu_MYC_Tumor_prdm15_peak_957	Promoter (1-2kb)	5	66790861	67010056	219196	2	11787	uc008xpd.2	-1396	ENSMUSG00000029207	Apbb2	amyloid beta (A4) precursor protein-binding, family B, member 2
chr5	67923648	67923800	153	*	Eu_MYC_Tumor_prdm15_peak_958	Distal Intergenic	5	67855137	67869138	14002	1	320479	uc008xpx.2	68511	ENSMUSG00000107385	C330024D21Rik	RIKEN cDNA C330024D21 gene
chr5	68021201	68021403	203	*	Eu_MYC_Tumor_prdm15_peak_959	Intron (uc008xqa.1/11980, intron 35 of 36)	5	67999122	68003511	4390	1	330096	uc008xpy.1	22079	ENSMUSG00000050010	Shisa3	shisa family member 3
chr5	73259558	73259820	263	*	Eu_MYC_Tumor_prdm15_peak_960	Promoter (<=1kb)	5	73146962	73259687	112726	2	21682	uc008xsc.2	0	ENSMUSG00000029217	Tec	tec protein tyrosine kinase
chr5	77380161	77381085	925	*	Eu_MYC_Tumor_prdm15_peak_961	Promoter (<=1kb)	5	77342274	77380603	38330	2	231327	uc008xvl.2	0	ENSMUSG00000029246	Ppat	phosphoribosyl pyrophosphate amidotransferase
chr5	77738610	77738842	233	*	Eu_MYC_Tumor_prdm15_peak_962	Promoter (<=1kb)	5	77723194	77739111	15918	2	56412	uc008xwc.2	269	ENSMUSG00000036285	Noa1	nitric oxide associated 1
chr5	77912091	77912272	182	*	Eu_MYC_Tumor_prdm15_peak_963	Distal Intergenic	5	77940220	77940773	554	2	231332	uc008xwh.1	28501	NA	Pea15b	phosphoprotein enriched in astrocytes 15B
chr5	88983267	88983511	245	*	Eu_MYC_Tumor_prdm15_peak_964	Promoter (<=1kb)	5	88983508	88985108	1601	1	65961	uc008xzv.1	0	ENSMUSG00000070697	Utp3	UTP3 small subunit processome component
chr5	89627685	89627836	152	*	Eu_MYC_Tumor_prdm15_peak_965	Intron (uc008yaj.2/54403, intron 17 of 24)	5	89457159	89668681	211523	1	54403	uc012dye.1	170526	ENSMUSG00000060961	Slc4a4	solute carrier family 4 (anion exchanger), member 4
chr5	92511881	92512138	258	*	Eu_MYC_Tumor_prdm15_peak_966	Promoter (<=1kb)	5	92481172	92511943	30772	2	23881	uc008ycg.1	0	ENSMUSG00000029405	G3bp2	GTPase activating protein (SH3 domain) binding protein 2
chr5	92512350	92513126	777	*	Eu_MYC_Tumor_prdm15_peak_967	Promoter (<=1kb)	5	92481172	92512583	31412	2	23881	uc008ych.1	0	ENSMUSG00000029405	G3bp2	GTPase activating protein (SH3 domain) binding protein 2
chr5	92739050	92739262	213	*	Eu_MYC_Tumor_prdm15_peak_968	Promoter (<=1kb)	5	92713036	92739050	26015	2	231452	uc008yct.1	0	ENSMUSG00000029415	Sdad1	SDA1 domain containing 1
chr5	92934445	92934660	216	*	Eu_MYC_Tumor_prdm15_peak_969	Promoter (<=1kb)	5	92872899	92934634	61736	2	12492	uc008ydm.1	0	ENSMUSG00000029426	Scarb2	scavenger receptor class B, member 2
chr5	93696486	93696672	187	*	Eu_MYC_Tumor_prdm15_peak_970	Promoter (<=1kb)	5	93696599	93705257	8659	1	12452	uc008yee.2	0	ENSMUSG00000029385	Ccng2	cyclin G2
chr5	93697129	93697285	157	*	Eu_MYC_Tumor_prdm15_peak_971	Promoter (<=1kb)	5	93697581	93705257	7677	1	12452	uc008yef.2	-296	ENSMUSG00000029385	Ccng2	cyclin G2
chr5	97339985	97340177	193	*	Eu_MYC_Tumor_prdm15_peak_972	Distal Intergenic	5	97426708	97498668	71961	1	140780	uc008yfo.1	-86531	ENSMUSG00000034663	Bmp2k	BMP2 inducible kinase
chr5	101103210	101103505	296	*	Eu_MYC_Tumor_prdm15_peak_973	Promoter (<=1kb)	5	101083745	101103275	19531	2	71883	uc008yhu.2	0	ENSMUSG00000029319	Coq2	coenzyme Q2 4-hydroxybenzoate polyprenyltransferase
chr5	104227956	104228108	153	*	Eu_MYC_Tumor_prdm15_peak_974	Intron (uc008yjs.1/17355, intron 4 of 6)	5	104183592	104284341	100750	1	17355	uc008yju.1	44364	ENSMUSG00000029313	Aff1	AF4/FMR2 family, member 1
chr5	105539595	105539909	315	*	Eu_MYC_Tumor_prdm15_peak_975	Promoter (<=1kb)	5	105507413	105539311	31899	2	236573	uc008ykw.2	-284	ENSMUSG00000029298	Gbp9	guanylate-binding protein 9
chr5	105844357	105844645	289	*	Eu_MYC_Tumor_prdm15_peak_976	Promoter (<=1kb)	5	105844794	105915208	70415	1	433926	uc008yle.1	-149	ENSMUSG00000070639	Lrrc8b	leucine rich repeat containing 8 family, member B
chr5	109079739	109080042	304	*	Eu_MYC_Tumor_prdm15_peak_977	Promoter (2-3kb)	5	109076063	109082805	6743	2	110524	uc012eau.1	2763	ENSMUSG00000004815	Dgkq	diacylglycerol kinase, theta
chr5	114278625	114278918	294	*	Eu_MYC_Tumor_prdm15_peak_978	Promoter (1-2kb)	5	114267807	114280510	12704	2	20345	uc008yys.2	1592	ENSMUSG00000048163	Selplg	selectin, platelet (p-selectin) ligand
chr5	114280337	114280525	189	*	Eu_MYC_Tumor_prdm15_peak_979	Promoter (<=1kb)	5	114267807	114280510	12704	2	20345	uc008yys.2	0	ENSMUSG00000048163	Selplg	selectin, platelet (p-selectin) ligand
chr5	114282341	114282855	515	*	Eu_MYC_Tumor_prdm15_peak_980	Promoter (1-2kb)	5	114269642	114280510	10869	2	20345	uc008yyt.2	-1831	ENSMUSG00000048163	Selplg	selectin, platelet (p-selectin) ligand
chr5	114577535	114577771	237	*	Eu_MYC_Tumor_prdm15_peak_981	Promoter (<=1kb)	5	114573943	114578185	4243	2	231642	uc008yzd.1	414	ENSMUSG00000044339	Alkbh2	alkB homolog 2, alpha-ketoglutarate-dependent dioxygenase
chr5	115145802	115146057	256	*	Eu_MYC_Tumor_prdm15_peak_982	Promoter (4-5kb)	5	115119511	115140944	21434	2	56356	uc008yzw.1	-4858	ENSMUSG00000011884	Gltp	glycolipid transfer protein
chr5	115605980	115606196	217	*	Eu_MYC_Tumor_prdm15_peak_983	Promoter (1-2kb)	5	115592990	115608185	15196	2	109154	uc008zdf.2	1989	ENSMUSG00000048578	Mlec	malectin
chr5	118695209	118695479	271	*	Eu_MYC_Tumor_prdm15_peak_984	Promoter (<=1kb)	5	118695236	118713123	17888	1	76792	uc008zgj.1	0	ENSMUSG00000032840	2410131K14Rik	RIKEN cDNA 2410131K14 gene
chr5	119083134	119083369	236	*	Eu_MYC_Tumor_prdm15_peak_985	Intron (uc008zgk.1/76199, intron 2 of 4)	5	119010728	119215446	204719	1	76199	uc008zgm.1	72406	ENSMUSG00000018076	Med13l	mediator complex subunit 13-like
chr5	120976228	120976552	325	*	Eu_MYC_Tumor_prdm15_peak_986	Intron (uc008zhj.2/170756, intron 11 of 15)	5	120961201	120984033	22833	1	170756	uc012ecp.1	15027	ENSMUSG00000032754	Slc8b1	solute carrier family 8 (sodium/lithium/calcium exchanger), member B1
chr5	121262208	121262705	498	*	Eu_MYC_Tumor_prdm15_peak_987	Promoter (<=1kb)	5	121250208	121262523	12316	2	114643	uc008zid.1	0	ENSMUSG00000001166	Oas1c	2'-5' oligoadenylate synthetase 1C
chr5	122163308	122163500	193	*	Eu_MYC_Tumor_prdm15_peak_988	Promoter (1-2kb)	5	122161618	122264959	103342	1	20239	uc008zke.1	1690	ENSMUSG00000042605	Atxn2	ataxin 2
chr5	122500029	122500386	358	*	Eu_MYC_Tumor_prdm15_peak_989	Promoter (2-3kb)	5	122310225	122497834	187610	2	13048	uc008zkm.1	-2195	ENSMUSG00000042589	Cux2	cut-like homeobox 2
chr5	123064126	123064285	160	*	Eu_MYC_Tumor_prdm15_peak_990	Promoter (<=1kb)	5	123000213	123064527	64315	2	12589	uc008zlm.2	242	ENSMUSG00000029469	Ift81	intraflagellar transport 81
chr5	123157569	123157785	217	*	Eu_MYC_Tumor_prdm15_peak_991	Promoter (<=1kb)	5	123157578	123161472	3895	1	18438	uc008zlw.1	0	ENSMUSG00000029470	P2rx4	purinergic receptor P2X, ligand-gated ion channel 4
chr5	123464946	123465390	445	*	Eu_MYC_Tumor_prdm15_peak_992	Promoter (<=1kb)	5	123465083	123480165	15083	1	109305	uc008zmx.1	0	ENSMUSG00000049686	Orai1	ORAI calcium release-activated calcium modulator 1
chr5	123474947	123475223	277	*	Eu_MYC_Tumor_prdm15_peak_993	Intron (uc008zmx.1/109305, intron 1 of 2)	5	123465083	123480461	15379	1	109305	uc008zmy.1	9864	ENSMUSG00000049686	Orai1	ORAI calcium release-activated calcium modulator 1
chr5	123764170	123764582	413	*	Eu_MYC_Tumor_prdm15_peak_994	Intron (uc008znm.1/uc008znm.1, intron 6 of 8)	5	123794457	123810285	15829	1	77045	uc008znn.2	-29875	ENSMUSG00000029438	Bcl7a	B cell CLL/lymphoma 7A
chr5	123765284	123765541	258	*	Eu_MYC_Tumor_prdm15_peak_995	Intron (uc008znm.1/uc008znm.1, intron 6 of 8)	5	123794457	123810285	15829	1	77045	uc008znn.2	-28916	ENSMUSG00000029438	Bcl7a	B cell CLL/lymphoma 7A
chr5	123844447	123844672	226	*	Eu_MYC_Tumor_prdm15_peak_996	Promoter (<=1kb)	5	123844828	123896495	51668	1	208104	uc008znq.2	-156	ENSMUSG00000038342	Mlxip	MLX interacting protein
chr5	125658749	125659022	274	*	Eu_MYC_Tumor_prdm15_peak_997	Promoter (<=1kb)	5	125497525	125659584	162060	2	20602	uc008zqy.1	562	ENSMUSG00000029478	Ncor2	nuclear receptor co-repressor 2
chr5	125869959	125870930	972	*	Eu_MYC_Tumor_prdm15_peak_998	Promoter (<=1kb)	5	125866335	125870124	3790	2	22190	uc008zro.2	0	ENSMUSG00000008348	Ubc	ubiquitin C
chr5	125873005	125873888	884	*	Eu_MYC_Tumor_prdm15_peak_999	Promoter (2-3kb)	5	125866335	125870387	4053	2	22190	uc012edr.1	-2618	ENSMUSG00000008348	Ubc	ubiquitin C
chr5	128091672	128092012	341	*	Eu_MYC_Tumor_prdm15_peak_1000	Intron (uc008zsb.1/100561, intron 1 of 7)	5	128076036	128097762	21727	2	100561	uc008zsb.1	5750	ENSMUSG00000029416	Slc15a4	solute carrier family 15, member 4
chr5	130698109	130698365	257	*	Eu_MYC_Tumor_prdm15_peak_1001	Promoter (<=1kb)	5	130698205	130719635	21431	1	71667	uc008zui.2	0	ENSMUSG00000053094	Tmem248	transmembrane protein 248
chr5	134575608	134575755	148	*	Eu_MYC_Tumor_prdm15_peak_1002	Promoter (<=1kb)	5	134575618	134617628	42011	1	80909	uc008zva.1	0	ENSMUSG00000015944	Gatsl2	GATS protein-like 2
chr5	135553777	135554356	580	*	Eu_MYC_Tumor_prdm15_peak_1003	Promoter (<=1kb)	5	135548770	135554136	5367	2	194309	uc008zxq.2	0	ENSMUSG00000043614	Vps37d	vacuolar protein sorting 37D
chr5	135664093	135664244	152	*	Eu_MYC_Tumor_prdm15_peak_1004	Promoter (<=1kb)	5	135663193	135721999	58807	1	22385	uc012eeo.1	900	ENSMUSG00000002748	Baz1b	bromodomain adjacent to zinc finger domain, 1B
chr5	136466480	136466699	220	*	Eu_MYC_Tumor_prdm15_peak_1005	Promoter (4-5kb)	5	136470747	136508734	37988	1	74198	uc008zzm.1	-4048	ENSMUSG00000004947	Dtx2	deltex 2, E3 ubiquitin ligase
chr5	136724127	136724417	291	*	Eu_MYC_Tumor_prdm15_peak_1006	Promoter (3-4kb)	5	136699631	136720773	21143	2	23921	uc009aai.1	-3354	ENSMUSG00000005057	Sh2b2	SH2B adaptor protein 2
chr5	137043062	137043307	246	*	Eu_MYC_Tumor_prdm15_peak_1007	Promoter (<=1kb)	5	136724005	137043301	319297	2	13047	uc009aal.1	0	ENSMUSG00000029705	Cux1	cut-like homeobox 1
chr5	137059555	137059815	261	*	Eu_MYC_Tumor_prdm15_peak_1008	Distal Intergenic	5	136838165	137043301	205137	2	13047	uc009aat.1	-16254	ENSMUSG00000029705	Cux1	cut-like homeobox 1
chr5	137098621	137099473	853	*	Eu_MYC_Tumor_prdm15_peak_1009	Distal Intergenic	5	136838165	137043301	205137	2	13047	uc009aat.1	-55320	ENSMUSG00000029705	Cux1	cut-like homeobox 1
chr5	137774333	137774507	175	*	Eu_MYC_Tumor_prdm15_peak_1010	Promoter (<=1kb)	5	137755786	137774810	19025	2	83704	uc009ace.2	303	ENSMUSG00000037344	Slc12a9	solute carrier family 12 (potassium/chloride transporters), member 9
chr5	138187537	138187704	168	*	Eu_MYC_Tumor_prdm15_peak_1011	Promoter (<=1kb)	5	138187224	138209621	22398	1	78829	uc009adv.1	313	ENSMUSG00000029723	Tsc22d4	TSC22 domain family, member 4
chr5	138883082	138883234	153	*	Eu_MYC_Tumor_prdm15_peak_1012	Promoter (<=1kb)	5	138882704	138901922	19219	1	72154	uc009afo.2	378	ENSMUSG00000036898	Zfp157	zinc finger protein 157
chr5	141138198	141138641	444	*	Eu_MYC_Tumor_prdm15_peak_1013	Downstream (<1kb)	5	141096532	141124985	28454	2	78339	uc012egc.1	-13213	ENSMUSG00000036565	Ttyh3	tweety family member 3
chr5	142843212	142843788	577	*	Eu_MYC_Tumor_prdm15_peak_1014	Distal Intergenic	5	142877451	142937969	60519	1	17425	uc009aio.1	-33663	ENSMUSG00000056493	Foxk1	forkhead box K1
chr5	142876723	142877767	1045	*	Eu_MYC_Tumor_prdm15_peak_1015	Promoter (<=1kb)	5	142877451	142937969	60519	1	17425	uc009aio.1	0	ENSMUSG00000056493	Foxk1	forkhead box K1
chr5	143556655	143556818	164	*	Eu_MYC_Tumor_prdm15_peak_1016	Intron (uc009aja.2/231861, intron 2 of 18)	5	143524732	143538123	13392	2	231861	uc009ajh.1	-18532	ENSMUSG00000039477	Tnrc18	trinucleotide repeat containing 18
chr5	143582865	143583683	819	*	Eu_MYC_Tumor_prdm15_peak_1017	Promoter (3-4kb)	5	143516534	143579066	62533	2	231861	uc009ajg.1	-3799	ENSMUSG00000039477	Tnrc18	trinucleotide repeat containing 18
chr5	144763866	144764013	148	*	Eu_MYC_Tumor_prdm15_peak_1018	Intron (uc009ale.1/231874, intron 7 of 14)	5	144748778	144775722	26945	2	231874	uc009ale.1	11709	ENSMUSG00000029617	Ccz1	CCZ1 vacuolar protein trafficking and biogenesis associated
chr5	147641086	147641272	187	*	Eu_MYC_Tumor_prdm15_peak_1019	Promoter (3-4kb)	5	147644466	147648608	4143	1	19933	uc009ank.2	-3194	ENSMUSG00000041453	Rpl21	ribosomal protein L21
chr5	147887648	147888541	894	*	Eu_MYC_Tumor_prdm15_peak_1020	Promoter (<=1kb)	5	147828231	147888148	59918	2	140887	uc009ant.2	0	ENSMUSG00000016520	Lnx2	ligand of numb-protein X 2
chr5	147888806	147889179	374	*	Eu_MYC_Tumor_prdm15_peak_1021	Promoter (<=1kb)	5	147889117	147890656	1540	1	20018	uc009anu.1	0	ENSMUSG00000029642	Polr1d	polymerase (RNA) I polypeptide D
chr5	149191140	149191419	280	*	Eu_MYC_Tumor_prdm15_peak_1022	Intron (uc009aos.2/11987, intron 1 of 12)	5	149146068	149204391	58324	2	11987	uc009aot.1	12972	ENSMUSG00000041313	Slc7a1	solute carrier family 7 (cationic amino acid transporter, y+ system), member 1
chr5	149863669	149863959	291	*	Eu_MYC_Tumor_prdm15_peak_1023	Promoter (<=1kb)	5	149858804	149863026	4223	2	15289	uc009apc.1	-643	ENSMUSG00000066551	Hmgb1	high mobility group box 1
chr6	8435913	8436124	212	*	Eu_MYC_Tumor_prdm15_peak_1024	Intron (uc009axn.2/170772, intron 4 of 10)	6	8459596	8547548	87953	1	170772	uc009axt.1	-23472	ENSMUSG00000029638	Glcci1	glucocorticoid induced transcript 1
chr6	18798216	18798582	367	*	Eu_MYC_Tumor_prdm15_peak_1025	Promoter (<=1kb)	6	18798635	18804052	5418	1	76522	uc009bao.1	-53	ENSMUSG00000044155	Lsm8	LSM8 homolog, U6 small nuclear RNA associated
chr6	34906140	34906321	182	*	Eu_MYC_Tumor_prdm15_peak_1026	Intron (uc012ejv.1/243753, intron 4 of 7)	6	34895295	34927999	32705	2	243753	uc012ejv.1	21678	ENSMUSG00000029847	Slc23a4	solute carrier family 23 member 4
chr6	41259508	41259698	191	*	Eu_MYC_Tumor_prdm15_peak_1027	Intron (uc009bnt.1/386551, intron 1 of 2)	6	41261231	41264709	3479	2	103964	uc009bot.2	5011	ENSMUSG00000036938	Try5	trypsin 5
chr6	47193953	47194534	582	*	Eu_MYC_Tumor_prdm15_peak_1028	Promoter (<=1kb)	6	47194395	47251370	56976	1	66797	uc009bsx.2	0	ENSMUSG00000039419	Cntnap2	contactin associated protein-like 2
chr6	47403666	47404463	798	*	Eu_MYC_Tumor_prdm15_peak_1029	Promoter (<=1kb)	6	47403903	47473803	69901	1	26965	uc009bsz.1	0	ENSMUSG00000029686	Cul1	cullin 1
chr6	48695827	48696005	179	*	Eu_MYC_Tumor_prdm15_peak_1030	Promoter (<=1kb)	6	48696196	48697484	1289	1	317757	uc009bvr.1	-191	ENSMUSG00000043505	Gimap5	GTPase, IMAP family member 5
chr6	54544939	54545282	344	*	Eu_MYC_Tumor_prdm15_peak_1031	Promoter (<=1kb)	6	54545105	54595816	50712	1	231999	uc009cab.2	0	ENSMUSG00000005225	Plekha8	pleckstrin homology domain containing, family A (phosphoinositide binding specific) member 8
chr6	57774301	57774525	225	*	Eu_MYC_Tumor_prdm15_peak_1032	Promoter (<=1kb)	6	57702258	57775119	72862	2	232023	uc009cco.1	594	ENSMUSG00000037788	Vopp1	vesicular, overexpressed in cancer, prosurvival protein 1
chr6	68546639	68546830	192	*	Eu_MYC_Tumor_prdm15_peak_1033	Intron (uc012enb.1/uc012enb.1, intron 36 of 81)	6	69276677	69277511	835	2	19783	uc012end.1	730681	ENSMUSG00000106222	Rprl1	ribonuclease P RNA-like 1
chr6	69074888	69075160	273	*	Eu_MYC_Tumor_prdm15_peak_1034	Intron (uc012enb.1/uc012enb.1, intron 37 of 81)	6	69276677	69277511	835	2	19783	uc012end.1	202351	ENSMUSG00000106222	Rprl1	ribonuclease P RNA-like 1
chr6	69366737	69366907	171	*	Eu_MYC_Tumor_prdm15_peak_1035	Exon (uc012enc.1/19783, exon 59 of 103)	6	69276677	69277511	835	2	19783	uc012end.1	-89226	ENSMUSG00000106222	Rprl1	ribonuclease P RNA-like 1
chr6	69581459	69581662	204	*	Eu_MYC_Tumor_prdm15_peak_1036	Exon (uc012enc.1/19783, exon 46 of 103)	6	69276677	69277511	835	2	19783	uc012end.1	-303948	ENSMUSG00000106222	Rprl1	ribonuclease P RNA-like 1
chr6	72548102	72548272	171	*	Eu_MYC_Tumor_prdm15_peak_1037	Promoter (<=1kb)	6	72515921	72548336	32416	2	232089	uc009ciu.1	64	ENSMUSG00000056698	Elmod3	ELMO/CED-12 domain containing 3
chr6	83745090	83745349	260	*	Eu_MYC_Tumor_prdm15_peak_1038	Promoter (<=1kb)	6	83745152	83752550	7399	1	56174	uc009coi.2	0	ENSMUSG00000034744	Nagk	N-acetylglucosamine kinase
chr6	83781485	83781799	315	*	Eu_MYC_Tumor_prdm15_peak_1039	Promoter (<=1kb)	6	83756053	83781735	25683	2	232164	uc009cok.2	0	ENSMUSG00000045896	Paip2b	poly(A) binding protein interacting protein 2B
chr6	83794980	83795180	201	*	Eu_MYC_Tumor_prdm15_peak_1040	Distal Intergenic	6	83756053	83781735	25683	2	232164	uc009cok.2	-13245	ENSMUSG00000045896	Paip2b	poly(A) binding protein interacting protein 2B
chr6	85087758	85087905	148	*	Eu_MYC_Tumor_prdm15_peak_1041	Promoter (<=1kb)	6	85083674	85087758	4085	2	20751	uc009cpg.2	0	ENSMUSG00000033735	Spr	sepiapterin reductase
chr6	85283436	85284157	722	*	Eu_MYC_Tumor_prdm15_peak_1042	Promoter (<=1kb)	6	85249077	85283416	34340	2	94282	uc009cpm.2	-20	ENSMUSG00000033720	Sfxn5	sideroflexin 5
chr6	85886794	85886945	152	*	Eu_MYC_Tumor_prdm15_peak_1043	Distal Intergenic	6	85871417	85878514	7098	1	69786	uc009cqo.1	15377	ENSMUSG00000054226	Tprkb	Tp53rk binding protein
chr6	86354057	86354316	260	*	Eu_MYC_Tumor_prdm15_peak_1044	Promoter (<=1kb)	6	86354213	86367985	13773	1	21841	uc012eok.1	0	ENSMUSG00000071337	Tia1	cytotoxic granule-associated RNA binding protein 1
chr6	89238348	89238596	249	*	Eu_MYC_Tumor_prdm15_peak_1045	Distal Intergenic	6	89162191	89166173	3983	2	330379	uc009cwe.2	-72175	NA	Gm839	predicted gene 839
chr6	97171484	97171648	165	*	Eu_MYC_Tumor_prdm15_peak_1046	Intron (uc009dar.1/65106, intron 1 of 2)	6	97160786	97183309	22524	1	65106	uc009dar.1	10698	ENSMUSG00000035199	Arl6ip5	ADP-ribosylation factor-like 6 interacting protein 5
chr6	99616847	99617103	257	*	Eu_MYC_Tumor_prdm15_peak_1047	Promoter (<=1kb)	6	99575131	99616765	41635	2	66892	uc009dbr.1	-82	ENSMUSG00000093661	Eif4e3	eukaryotic translation initiation factor 4E member 3
chr6	108277471	108277628	158	*	Eu_MYC_Tumor_prdm15_peak_1048	Intron (uc009ddg.1/16438, intron 4 of 5)	6	108202952	108342994	140043	1	16438	uc009ddi.1	74519	ENSMUSG00000030102	Itpr1	inositol 1,4,5-trisphosphate receptor 1
chr6	108668862	108669015	154	*	Eu_MYC_Tumor_prdm15_peak_1049	Distal Intergenic	6	108610623	108616919	6297	1	20893	uc009ddn.1	58239	ENSMUSG00000030103	Bhlhe40	basic helix-loop-helix family, member e40
chr6	113555488	113555681	194	*	Eu_MYC_Tumor_prdm15_peak_1050	Promoter (<=1kb)	6	113554766	113566945	12180	1	101314	uc009dgz.1	722	ENSMUSG00000033940	Brk1	BRICK1, SCAR/WAVE actin-nucleating complex subunit
chr6	114593018	114593735	718	*	Eu_MYC_Tumor_prdm15_peak_1051	Promoter (<=1kb)	6	114593143	114809954	216812	1	74244	uc009dhz.1	0	ENSMUSG00000030314	Atg7	autophagy related 7
chr6	114593830	114594076	247	*	Eu_MYC_Tumor_prdm15_peak_1052	Promoter (<=1kb)	6	114593143	114809954	216812	1	74244	uc009dic.1	687	ENSMUSG00000030314	Atg7	autophagy related 7
chr6	115600882	115601200	319	*	Eu_MYC_Tumor_prdm15_peak_1053	Intron (uc009dix.1/110157, intron 1 of 16)	6	115568591	115625876	57286	2	110157	uc009dix.1	24676	ENSMUSG00000000441	Raf1	v-raf-leukemia viral oncogene 1
chr6	115797183	115797354	172	*	Eu_MYC_Tumor_prdm15_peak_1054	Intron (uc009dje.2/17193, intron 3 of 7)	6	115790715	115803359	12645	2	17193	uc009dje.2	6005	ENSMUSG00000030322	Mbd4	methyl-CpG binding domain protein 4
chr6	115799037	115799290	254	*	Eu_MYC_Tumor_prdm15_peak_1055	Promoter (4-5kb)	6	115790715	115803359	12645	2	17193	uc009dje.2	4069	ENSMUSG00000030322	Mbd4	methyl-CpG binding domain protein 4
chr6	116626539	116626787	249	*	Eu_MYC_Tumor_prdm15_peak_1056	Promoter (2-3kb)	6	116592953	116623854	30902	2	213391	uc009dko.2	-2685	ENSMUSG00000042129	Rassf4	Ras association (RalGDS/AF-6) domain family member 4
chr6	117791010	117791237	228	*	Eu_MYC_Tumor_prdm15_peak_1057	Promoter (<=1kb)	6	117791260	117795974	4715	1	232337	uc009dky.1	-23	ENSMUSG00000059689	Zfp637	zinc finger protein 637
chr6	119428623	119428930	308	*	Eu_MYC_Tumor_prdm15_peak_1058	Promoter (<=1kb)	6	119429686	119433904	4219	1	101358	uc009dmj.2	-756	ENSMUSG00000030019	Fbxl14	F-box and leucine-rich repeat protein 14
chr6	120443835	120444216	382	*	Eu_MYC_Tumor_prdm15_peak_1059	Promoter (<=1kb)	6	120438957	120443825	4869	2	94047	uc009dnk.1	-10	ENSMUSG00000094626	Tmem121b	transmembrane protein 121B
chr6	124708002	124708417	416	*	Eu_MYC_Tumor_prdm15_peak_1060	Promoter (1-2kb)	6	124692562	124706505	13944	2	13498	uc009drr.1	-1497	ENSMUSG00000004263	Atn1	atrophin 1
chr6	124778899	124779046	148	*	Eu_MYC_Tumor_prdm15_peak_1061	Promoter (<=1kb)	6	124765037	124779465	14429	2	22225	uc009dsa.1	419	ENSMUSG00000038429	Usp5	ubiquitin specific peptidase 5 (isopeptidase T)
chr6	125114915	125115172	258	*	Eu_MYC_Tumor_prdm15_peak_1062	Promoter (<=1kb)	6	125111870	125115601	3732	2	14433	uc009dts.1	429	ENSMUSG00000057666	Gapdh	glyceraldehyde-3-phosphate dehydrogenase
chr6	128783190	128783386	197	*	Eu_MYC_Tumor_prdm15_peak_1063	Distal Intergenic	6	128763724	128776333	12610	2	80782	uc012etf.1	-6857	ENSMUSG00000079298	Klrb1b	killer cell lectin-like receptor subfamily B member 1B
chr6	131243224	131243382	159	*	Eu_MYC_Tumor_prdm15_peak_1064	Promoter (<=1kb)	6	131234407	131243262	8856	2	66441	uc009eiq.1	0	ENSMUSG00000030188	Magohb	mago homolog B, exon junction complex core component
chr6	131335593	131335799	207	*	Eu_MYC_Tumor_prdm15_peak_1065	Promoter (2-3kb)	6	131314876	131338468	23593	2	56449	uc009eis.1	2669	ENSMUSG00000030189	Ybx3	Y box protein 3
chr6	136416894	136417484	591	*	Eu_MYC_Tumor_prdm15_peak_1066	Distal Intergenic	6	136467372	136509960	42589	1	54343	uc009elu.1	-49888	ENSMUSG00000030213	Atf7ip	activating transcription factor 7 interacting protein
chr6	136419494	136419691	198	*	Eu_MYC_Tumor_prdm15_peak_1067	Distal Intergenic	6	136467372	136509960	42589	1	54343	uc009elu.1	-47681	ENSMUSG00000030213	Atf7ip	activating transcription factor 7 interacting protein
chr6	136481008	136481578	571	*	Eu_MYC_Tumor_prdm15_peak_1068	Promoter (<=1kb)	6	136481471	136536204	54734	1	54343	uc009elw.1	0	ENSMUSG00000030213	Atf7ip	activating transcription factor 7 interacting protein
chr6	136491684	136492011	328	*	Eu_MYC_Tumor_prdm15_peak_1069	Intron (uc009elu.1/54343, intron 1 of 2)	6	136481471	136536204	54734	1	54343	uc009elw.1	10213	ENSMUSG00000030213	Atf7ip	activating transcription factor 7 interacting protein
chr6	143103828	143104019	192	*	Eu_MYC_Tumor_prdm15_peak_1070	Distal Intergenic	6	143115750	143140802	25053	1	75320	uc009eqe.1	-11731	ENSMUSG00000030275	Etnk1	ethanolamine kinase 1
chr6	145024415	145024764	350	*	Eu_MYC_Tumor_prdm15_peak_1071	Promoter (<=1kb)	6	144942355	145024677	82323	2	12035	uc009eqt.2	0	ENSMUSG00000030268	Bcat1	branched chain aminotransferase 1, cytosolic
chr6	146156096	146156315	220	*	Eu_MYC_Tumor_prdm15_peak_1072	Intron (uc009erw.1/16439, intron 45 of 56)	6	145882667	145913745	31079	1	16651	uc009eru.1	273429	ENSMUSG00000030255	Sspn	sarcospan
chr7	4605511	4605751	241	*	Eu_MYC_Tumor_prdm15_peak_1073	Promoter (4-5kb)	7	4583097	4610552	27456	2	243819	uc009eyb.1	4801	ENSMUSG00000052296	Ppp6r1	protein phosphatase 6, regulatory subunit 1
chr7	4610642	4611137	496	*	Eu_MYC_Tumor_prdm15_peak_1074	Promoter (<=1kb)	7	4583097	4610552	27456	2	243819	uc009eyb.1	-90	ENSMUSG00000052296	Ppp6r1	protein phosphatase 6, regulatory subunit 1
chr7	4965807	4965954	148	*	Eu_MYC_Tumor_prdm15_peak_1075	Promoter (<=1kb)	7	4958658	4965855	7198	2	23877	uc009ezf.2	0	ENSMUSG00000061374	Fiz1	Flt3 interacting zinc finger protein 1
chr7	4972011	4972158	148	*	Eu_MYC_Tumor_prdm15_peak_1076	Promoter (<=1kb)	7	4971978	4984825	12848	1	319748	uc009ezl.1	33	ENSMUSG00000074405	Zfp865	zinc finger protein 865
chr7	5004103	5004381	279	*	Eu_MYC_Tumor_prdm15_peak_1077	Promoter (<=1kb)	7	5003134	5005325	2192	1	68992	uc009ezp.2	969	ENSMUSG00000055633	Zfp580	zinc finger protein 580
chr7	5034663	5035254	592	*	Eu_MYC_Tumor_prdm15_peak_1078	Promoter (2-3kb)	7	5031907	5049778	17872	1	13854	uc009ezy.1	2756	ENSMUSG00000035203	Epn1	epsin 1
chr7	6102336	6102519	184	*	Eu_MYC_Tumor_prdm15_peak_1079	Promoter (<=1kb)	7	6093888	6102650	8763	2	67109	uc009faq.1	131	ENSMUSG00000046792	Zfp787	zinc finger protein 787
chr7	13419904	13420090	187	*	Eu_MYC_Tumor_prdm15_peak_1080	Promoter (<=1kb)	7	13420159	13435933	15775	1	65020	uc009fej.2	-69	ENSMUSG00000058638	Zfp110	zinc finger protein 110
chr7	13608550	13609206	657	*	Eu_MYC_Tumor_prdm15_peak_1081	Promoter (<=1kb)	7	13609501	13616381	6881	1	21849	uc009ffb.2	-295	ENSMUSG00000005566	Trim28	tripartite motif-containing 28
chr7	16637788	16638237	450	*	Eu_MYC_Tumor_prdm15_peak_1082	Distal Intergenic	7	16657291	16681677	24387	1	666528	uc009fgv.1	-19054	ENSMUSG00000078796	Zfp541	zinc finger protein 541
chr7	16985290	16985543	254	*	Eu_MYC_Tumor_prdm15_peak_1083	Promoter (1-2kb)	7	16986545	17005729	19185	1	330474	uc009fhs.2	-1002	ENSMUSG00000059273	Zc3h4	zinc finger CCCH-type containing 4
chr7	19761045	19761302	258	*	Eu_MYC_Tumor_prdm15_peak_1084	Distal Intergenic	7	19766519	19791831	25313	1	72205	uc009fkz.2	-5217	ENSMUSG00000040811	Eml2	echinoderm microtubule associated protein like 2
chr7	25689263	25689541	279	*	Eu_MYC_Tumor_prdm15_peak_1085	Promoter (<=1kb)	7	25689365	25711610	22246	1	16801	uc009fqz.2	0	ENSMUSG00000040940	Arhgef1	Rho guanine nucleotide exchange factor (GEF) 1
chr7	26180504	26180757	254	*	Eu_MYC_Tumor_prdm15_peak_1086	Promoter (<=1kb)	7	26164546	26181006	16461	2	16890	uc009fsr.1	249	ENSMUSG00000003123	Lipe	lipase, hormone sensitive
chr7	29157412	29157604	193	*	Eu_MYC_Tumor_prdm15_peak_1087	Promoter (<=1kb)	7	29144623	29157618	12996	2	101497	uc009fyo.1	14	ENSMUSG00000037552	Plekhg2	pleckstrin homology domain containing, family G (with RhoGef domain) member 2
chr7	29551375	29551785	411	*	Eu_MYC_Tumor_prdm15_peak_1088	Promoter (<=1kb)	7	29543270	29551543	8274	2	18036	uc009fzr.1	0	ENSMUSG00000030595	Nfkbib	nuclear factor of kappa light polypeptide gene enhancer in B cells inhibitor, beta
chr7	29996442	29996951	510	*	Eu_MYC_Tumor_prdm15_peak_1089	Promoter (<=1kb)	7	29981769	29996514	14746	2	320225	uc009gbe.1	0	ENSMUSG00000049676	Catsperg1	cation channel sperm associated auxiliary subunit gamma 1
chr7	30569203	30569506	304	*	Eu_MYC_Tumor_prdm15_peak_1090	Promoter (<=1kb)	7	30569809	30576931	7123	1	22693	uc009gca.1	-303	ENSMUSG00000047473	Zfp30	zinc finger protein 30
chr7	31065002	31065527	526	*	Eu_MYC_Tumor_prdm15_peak_1091	Promoter (<=1kb)	7	31025157	31065440	40284	2	233064	uc009gdw.2	0	ENSMUSG00000037020	Wdr62	WD repeat domain 62
chr7	31787671	31787894	224	*	Eu_MYC_Tumor_prdm15_peak_1092	Distal Intergenic	7	31762062	31774744	12683	1	76415	uc009ghn.2	25609	ENSMUSG00000046826	Fam187b	family with sequence similarity 187, member B
chr7	36625643	36625802	160	*	Eu_MYC_Tumor_prdm15_peak_1093	Distal Intergenic	7	36557369	36588008	30640	2	668501	uc009gkh.2	-37635	ENSMUSG00000044452	Zfp507	zinc finger protein 507
chr7	38354023	38354230	208	*	Eu_MYC_Tumor_prdm15_peak_1094	Promoter (<=1kb)	7	38103662	38355010	251349	2	243937	uc009gkk.1	780	ENSMUSG00000043456	Zfp536	zinc finger protein 536
chr7	39013129	39013276	148	*	Eu_MYC_Tumor_prdm15_peak_1095	Promoter (<=1kb)	7	39005673	39013013	7341	2	72287	uc009gku.2	-116	ENSMUSG00000074170	Plekhf1	pleckstrin homology domain containing, family F (with FYVE domain) member 1
chr7	52003943	52004121	179	*	Eu_MYC_Tumor_prdm15_peak_1096	Promoter (<=1kb)	7	52003999	52032884	28886	1	101568	uc009gqr.1	0	ENSMUSG00000002205	Vrk3	vaccinia related kinase 3
chr7	52252972	52253438	467	*	Eu_MYC_Tumor_prdm15_peak_1097	Promoter (<=1kb)	7	52253030	52258218	5189	1	54131	uc009gsm.1	0	ENSMUSG00000003184	Irf3	interferon regulatory factor 3
chr7	52588665	52589281	617	*	Eu_MYC_Tumor_prdm15_peak_1098	Promoter (<=1kb)	7	52558525	52589026	30502	2	68667	uc009gun.2	0	ENSMUSG00000038260	Trpm4	transient receptor potential cation channel, subfamily M, member 4
chr7	52961361	52961542	182	*	Eu_MYC_Tumor_prdm15_peak_1099	Promoter (<=1kb)	7	52960617	52965573	4957	1	13170	uc009gws.2	744	ENSMUSG00000059824	Dbp	D site albumin promoter binding protein
chr7	52962069	52962362	294	*	Eu_MYC_Tumor_prdm15_peak_1100	Promoter (1-2kb)	7	52960617	52965573	4957	1	13170	uc009gws.2	1452	ENSMUSG00000059824	Dbp	D site albumin promoter binding protein
chr7	53055897	53056399	503	*	Eu_MYC_Tumor_prdm15_peak_1101	Exon (uc009gxd.1/381983, exon 14 of 16)	7	53065497	53069248	3752	2	19158	uc009gxg.1	12849	ENSMUSG00000003269	Cyth2	cytohesin 2
chr7	53069226	53069406	181	*	Eu_MYC_Tumor_prdm15_peak_1102	Promoter (<=1kb)	7	53065497	53069248	3752	2	19158	uc009gxg.1	0	ENSMUSG00000003269	Cyth2	cytohesin 2
chr7	53285432	53285584	153	*	Eu_MYC_Tumor_prdm15_peak_1103	Promoter (<=1kb)	7	53231750	53285656	53907	2	27421	uc009gya.1	72	ENSMUSG00000030834	Abcc6	ATP-binding cassette, sub-family C (CFTR/MRP), member 6
chr7	53649272	53649523	252	*	Eu_MYC_Tumor_prdm15_peak_1104	Promoter (2-3kb)	7	53651838	53688723	36886	1	16502	uc009gyo.2	-2315	ENSMUSG00000058975	Kcnc1	potassium voltage gated channel, Shaw-related subfamily, member 1
chr7	71041375	71041600	226	*	Eu_MYC_Tumor_prdm15_peak_1105	Intron (uc009hfm.2/50794, intron 1 of 1)	7	71031237	71069756	38520	2	50794	uc009hfm.2	28156	ENSMUSG00000052040	Klf13	Kruppel-like factor 13
chr7	75096025	75096833	809	*	Eu_MYC_Tumor_prdm15_peak_1106	Promoter (<=1kb)	7	75097143	75378553	281411	1	16001	uc009hja.1	-310	ENSMUSG00000005533	Igf1r	insulin-like growth factor I receptor
chr7	75274180	75275389	1210	*	Eu_MYC_Tumor_prdm15_peak_1107	Intron (uc009hja.1/16001, intron 2 of 20)	7	75293457	75332855	39399	1	16001	uc009hjb.1	-18068	ENSMUSG00000005533	Igf1r	insulin-like growth factor I receptor
chr7	75275507	75275665	159	*	Eu_MYC_Tumor_prdm15_peak_1108	Intron (uc009hja.1/16001, intron 2 of 20)	7	75293457	75332855	39399	1	16001	uc009hjb.1	-17792	ENSMUSG00000005533	Igf1r	insulin-like growth factor I receptor
chr7	80740835	80741021	187	*	Eu_MYC_Tumor_prdm15_peak_1109	Distal Intergenic	7	80649874	80686632	36759	2	244059	uc012fmw.1	-54203	ENSMUSG00000078671	Chd2	chromodomain helicase DNA binding protein 2
chr7	87342373	87342600	228	*	Eu_MYC_Tumor_prdm15_peak_1110	Promoter (<=1kb)	7	87343327	87371410	28084	1	20352	uc009hzq.1	-727	ENSMUSG00000030539	Sema4b	sema domain, immunoglobulin domain (Ig), transmembrane domain (TM) and short cytoplasmic domain, (semaphorin) 4B
chr7	87532713	87532929	217	*	Eu_MYC_Tumor_prdm15_peak_1111	Promoter (<=1kb)	7	87522644	87532832	10189	2	14159	uc009iat.1	0	ENSMUSG00000053158	Fes	feline sarcoma oncogene
chr7	87788223	87788452	230	*	Eu_MYC_Tumor_prdm15_peak_1112	Exon (uc009iba.1/uc009iba.1, exon 5 of 5)	7	87731518	87833763	102246	2	70461	uc009iaz.1	45311	ENSMUSG00000030527	Crtc3	CREB regulated transcription coactivator 3
chr7	87825273	87825420	148	*	Eu_MYC_Tumor_prdm15_peak_1113	Intron (uc009iaz.1/70461, intron 1 of 14)	7	87731518	87833763	102246	2	70461	uc009iaz.1	8343	ENSMUSG00000030527	Crtc3	CREB regulated transcription coactivator 3
chr7	87832696	87832977	282	*	Eu_MYC_Tumor_prdm15_peak_1114	Promoter (<=1kb)	7	87731518	87833763	102246	2	70461	uc009iaz.1	786	ENSMUSG00000030527	Crtc3	CREB regulated transcription coactivator 3
chr7	87898948	87899401	454	*	Eu_MYC_Tumor_prdm15_peak_1115	Intron (uc009ibe.1/uc009ibe.1, intron 1 of 2)	7	87856469	87948217	91749	2	29875	uc009ibc.2	48816	ENSMUSG00000030536	Iqgap1	IQ motif containing GTPase activating protein 1
chr7	87924333	87924579	247	*	Eu_MYC_Tumor_prdm15_peak_1116	Intron (uc009ibc.2/29875, intron 2 of 37)	7	87856469	87948217	91749	2	29875	uc009ibc.2	23638	ENSMUSG00000030536	Iqgap1	IQ motif containing GTPase activating protein 1
chr7	87994655	87994841	187	*	Eu_MYC_Tumor_prdm15_peak_1117	Distal Intergenic	7	88005865	88021399	15535	1	22691	uc009ibh.1	-11024	ENSMUSG00000038797	Zscan2	zinc finger and SCAN domain containing 2
chr7	88265980	88266184	205	*	Eu_MYC_Tumor_prdm15_peak_1118	Intron (uc009ibs.1/434203, intron 4 of 17)	7	88259685	88315302	55618	1	434203	uc009ibs.1	6295	ENSMUSG00000025726	Slc28a1	solute carrier family 28 (sodium-coupled nucleoside transporter), member 1
chr7	88356732	88358551	1820	*	Eu_MYC_Tumor_prdm15_peak_1119	Promoter (<=1kb)	7	88358690	88478508	119819	1	18584	uc009ibt.1	-139	ENSMUSG00000025584	Pde8a	phosphodiesterase 8A
chr7	88472347	88472867	521	*	Eu_MYC_Tumor_prdm15_peak_1120	Intron (uc009ibt.1/18584, intron 19 of 21)	7	88487619	88489992	2374	2	20068	uc009ibu.1	17125	ENSMUSG00000061787	Rps17	ribosomal protein S17
chr7	96552837	96552991	155	*	Eu_MYC_Tumor_prdm15_peak_1121	Promoter (<=1kb)	7	96552876	96558620	5745	1	14366	uc009ifx.2	0	ENSMUSG00000049791	Fzd4	frizzled class receptor 4
chr7	97605657	97605922	266	*	Eu_MYC_Tumor_prdm15_peak_1122	Promoter (<=1kb)	7	97599222	97605718	6497	2	66271	uc009ihn.1	0	ENSMUSG00000030615	Tmem126a	transmembrane protein 126A
chr7	97625019	97625209	191	*	Eu_MYC_Tumor_prdm15_peak_1123	Promoter (<=1kb)	7	97617339	97624505	7167	2	68472	uc009ihp.1	-514	ENSMUSG00000030614	Tmem126b	transmembrane protein 126B
chr7	100023592	100023778	187	*	Eu_MYC_Tumor_prdm15_peak_1124	Promoter (<=1kb)	7	100023763	100050257	26495	1	72461	uc009iij.2	0	ENSMUSG00000061119	Prcp	prolylcarboxypeptidase (angiotensinase C)
chr7	104628850	104629865	1016	*	Eu_MYC_Tumor_prdm15_peak_1125	Promoter (<=1kb)	7	104629466	104644493	15028	1	101861	uc009ijg.2	0	ENSMUSG00000025133	Ints4	integrator complex subunit 4
chr7	104727890	104728183	294	*	Eu_MYC_Tumor_prdm15_peak_1126	Promoter (<=1kb)	7	104698841	104728007	29167	2	66273	uc009ijj.2	0	ENSMUSG00000035642	Aamdc	adipogenesis associated Mth938 domain containing
chr7	106529906	106530533	628	*	Eu_MYC_Tumor_prdm15_peak_1127	Promoter (<=1kb)	7	106530059	106609494	79436	1	233552	uc009ilo.1	0	ENSMUSG00000035314	Gdpd5	glycerophosphodiester phosphodiesterase domain containing 5
chr7	108956974	108957121	148	*	Eu_MYC_Tumor_prdm15_peak_1128	Distal Intergenic	7	108966827	108971240	4414	1	11859	uc009ipe.2	-9706	ENSMUSG00000007946	Phox2a	paired-like homeobox 2a
chr7	114188041	114188235	195	*	Eu_MYC_Tumor_prdm15_peak_1129	Distal Intergenic	7	114179650	114180624	975	1	259036	uc009jas.1	8391	ENSMUSG00000073898	Olfr713	olfactory receptor 713
chr7	116073533	116073791	259	*	Eu_MYC_Tumor_prdm15_peak_1130	Promoter (<=1kb)	7	116065367	116073672	8306	2	244202	uc009jdb.1	0	ENSMUSG00000049709	Nlrp10	NLR family, pyrin domain containing 10
chr7	117265484	117265719	236	*	Eu_MYC_Tumor_prdm15_peak_1131	Promoter (<=1kb)	7	117265573	117286813	21241	1	22390	uc009jey.1	0	ENSMUSG00000031016	Wee1	WEE 1 homolog 1 (S. pombe)
chr7	123586578	123587440	863	*	Eu_MYC_Tumor_prdm15_peak_1132	Promoter (<=1kb)	7	123480790	123586972	106183	2	18704	uc009jjg.1	0	ENSMUSG00000030660	Pik3c2a	phosphatidylinositol-4-phosphate 3-kinase catalytic subunit type 2 alpha
chr7	123608574	123608740	167	*	Eu_MYC_Tumor_prdm15_peak_1133	Distal Intergenic	7	123532586	123586972	54387	2	18704	uc009jji.1	-21602	ENSMUSG00000030660	Pik3c2a	phosphatidylinositol-4-phosphate 3-kinase catalytic subunit type 2 alpha
chr7	123845128	123845305	178	*	Eu_MYC_Tumor_prdm15_peak_1134	Distal Intergenic	7	123647888	123684102	36215	1	53322	uc009jjk.2	197240	ENSMUSG00000030659	Nucb2	nucleobindin 2
chr7	127245920	127246169	250	*	Eu_MYC_Tumor_prdm15_peak_1135	Promoter (<=1kb)	7	127245940	127264500	18561	1	233806	uc009jmh.1	0	ENSMUSG00000030917	Tmem159	transmembrane protein 159
chr7	127821296	127821446	151	*	Eu_MYC_Tumor_prdm15_peak_1136	Promoter (<=1kb)	7	127821134	127878368	57235	1	233812	uc009jmx.2	162	ENSMUSG00000046096	BC030336	cDNA sequence BC030336
chr7	129531819	129531985	167	*	Eu_MYC_Tumor_prdm15_peak_1137	Intron (uc009jot.1/18751, intron 2 of 16)	7	129432639	129777915	345277	1	18751	uc009jou.1	99180	ENSMUSG00000052889	Prkcb	protein kinase C, beta
chr7	132732335	132732543	209	*	Eu_MYC_Tumor_prdm15_peak_1138	Distal Intergenic	7	132746943	132775020	28078	1	60504	uc009jqe.2	-14400	ENSMUSG00000030745	Il21r	interleukin 21 receptor
chr7	133421570	133421722	153	*	Eu_MYC_Tumor_prdm15_peak_1139	Intron (uc009jqw.1/104175, intron 1 of 3)	7	133416133	133438513	22381	1	104175	uc009jqw.1	5437	ENSMUSG00000042978	Sbk1	SH3-binding kinase 1
chr7	134481366	134481539	174	*	Eu_MYC_Tumor_prdm15_peak_1140	Intron (uc009juu.1/233887, intron 2 of 2)	7	134486309	134488828	2520	2	233890	uc009jvc.1	7289	ENSMUSG00000047371	Zfp768	zinc finger protein 768
chr7	134614670	134615002	333	*	Eu_MYC_Tumor_prdm15_peak_1141	Promoter (<=1kb)	7	134615128	134620272	5145	1	233895	uc009jvp.1	-126	ENSMUSG00000030822	Prr14	proline rich 14
chr7	134851485	134852108	624	*	Eu_MYC_Tumor_prdm15_peak_1142	Promoter (<=1kb)	7	134852001	134852076	76	1	791073	uc012ful.1	0	ENSMUSG00000076454	Mir762	microRNA 762
chr7	135015293	135015453	161	*	Eu_MYC_Tumor_prdm15_peak_1143	Promoter (4-5kb)	7	135020310	135027432	7123	1	233905	uc009jxb.1	-4857	ENSMUSG00000049739	Zfp646	zinc finger protein 646
chr7	139508973	139509151	179	*	Eu_MYC_Tumor_prdm15_peak_1144	Promoter (<=1kb)	7	139427938	139508838	80901	2	77590	uc009kby.1	-135	ENSMUSG00000030930	Chst15	carbohydrate (N-acetylgalactosamine 4-sulfate 6-O) sulfotransferase 15
chr7	139515033	139515317	285	*	Eu_MYC_Tumor_prdm15_peak_1145	Distal Intergenic	7	139427938	139508838	80901	2	77590	uc009kby.1	-6195	ENSMUSG00000030930	Chst15	carbohydrate (N-acetylgalactosamine 4-sulfate 6-O) sulfotransferase 15
chr7	147288097	147288307	211	*	Eu_MYC_Tumor_prdm15_peak_1146	Promoter (<=1kb)	7	147285369	147288305	2937	2	69064	uc009kgu.1	0	ENSMUSG00000025466	Fuom	fucose mutarotase
chr7	147302000	147302186	187	*	Eu_MYC_Tumor_prdm15_peak_1147	Promoter (<=1kb)	7	147291622	147302322	10701	2	93747	uc009kgx.1	136	ENSMUSG00000025465	Echs1	enoyl Coenzyme A hydratase, short chain, 1, mitochondrial
chr7	147311061	147311626	566	*	Eu_MYC_Tumor_prdm15_peak_1148	Promoter (<=1kb)	7	147311584	147320233	8650	1	212503	uc009khb.1	0	ENSMUSG00000025464	Paox	polyamine oxidase (exo-N4-amino)
chr7	148402205	148402592	388	*	Eu_MYC_Tumor_prdm15_peak_1149	Promoter (<=1kb)	7	148401759	148404557	2799	1	66985	uc009kka.1	446	ENSMUSG00000038618	Rassf7	Ras association (RalGDS/AF-6) domain family (N-terminal) member 7
chr7	148725775	148726031	257	*	Eu_MYC_Tumor_prdm15_peak_1150	Promoter (<=1kb)	7	148679035	148725756	46722	2	68038	uc009klq.2	-19	ENSMUSG00000025512	Chid1	chitinase domain containing 1
chr7	148726615	148726843	229	*	Eu_MYC_Tumor_prdm15_peak_1151	Promoter (<=1kb)	7	148679035	148725756	46722	2	68038	uc009klq.2	-859	ENSMUSG00000025512	Chid1	chitinase domain containing 1
chr7	150926197	150926506	310	*	Eu_MYC_Tumor_prdm15_peak_1152	Promoter (<=1kb)	7	150874667	150926265	51599	2	79196	uc009kpw.2	0	ENSMUSG00000037606	Osbpl5	oxysterol binding protein-like 5
chr7	150970071	150970232	162	*	Eu_MYC_Tumor_prdm15_peak_1153	Promoter (<=1kb)	7	150964268	150970405	6138	2	244238	uc009kpz.2	173	ENSMUSG00000048965	Mrgpre	MAS-related GPR, member E
chr8	3220999	3221610	612	*	Eu_MYC_Tumor_prdm15_peak_1154	Intron (uc009krc.2/16337, intron 1 of 19)	8	3174614	3192802	18189	2	16337	uc012fyh.1	-28197	ENSMUSG00000005534	Insr	insulin receptor
chr8	3279211	3279835	625	*	Eu_MYC_Tumor_prdm15_peak_1155	Promoter (<=1kb)	8	3150922	3279617	128696	2	16337	uc009krd.2	0	ENSMUSG00000005534	Insr	insulin receptor
chr8	3517110	3517293	184	*	Eu_MYC_Tumor_prdm15_peak_1156	Promoter (<=1kb)	8	3516863	3544267	27405	1	50767	uc009kru.1	247	ENSMUSG00000004565	Pnpla6	patatin-like phospholipase domain containing 6
chr8	3672036	3672652	617	*	Eu_MYC_Tumor_prdm15_peak_1157	Promoter (3-4kb)	8	3676477	3680921	4445	1	66682	uc009ksk.2	-3825	ENSMUSG00000040236	Trappc5	trafficking protein particle complex 5
chr8	4677233	4677541	309	*	Eu_MYC_Tumor_prdm15_peak_1158	Distal Intergenic	8	4613170	4630231	17062	1	233987	uc009ktz.1	64063	ENSMUSG00000058748	Zfp958	zinc finger protein 958
chr8	11634347	11634610	264	*	Eu_MYC_Tumor_prdm15_peak_1159	Promoter (1-2kb)	8	11611583	11635754	24172	2	102334	uc009kvo.2	1144	ENSMUSG00000031508	Ankrd10	ankyrin repeat domain 10
chr8	13287157	13287583	427	*	Eu_MYC_Tumor_prdm15_peak_1160	Promoter (<=1kb)	8	13288013	13297617	9605	1	234076	uc009kxm.1	-430	ENSMUSG00000038497	Tmco3	transmembrane and coiled-coil domains 3
chr8	23532484	23532656	173	*	Eu_MYC_Tumor_prdm15_peak_1161	Intron (uc009ldb.2/57312, intron 4 of 4)	8	23521812	23540137	18326	1	57312	uc009ldc.2	10672	ENSMUSG00000031533	Mrps31	mitochondrial ribosomal protein S31
chr8	23763865	23764036	172	*	Eu_MYC_Tumor_prdm15_peak_1162	Promoter (<=1kb)	8	23738591	23763909	25319	2	18970	uc009ldk.2	0	ENSMUSG00000031536	Polb	polymerase (DNA directed), beta
chr8	23764131	23764321	191	*	Eu_MYC_Tumor_prdm15_peak_1163	Promoter (<=1kb)	8	23738591	23763909	25319	2	18970	uc009ldk.2	-222	ENSMUSG00000031536	Polb	polymerase (DNA directed), beta
chr8	28179000	28179148	149	*	Eu_MYC_Tumor_prdm15_peak_1164	Distal Intergenic	8	28196313	28233908	37596	1	78560	uc009lhx.2	-17165	ENSMUSG00000031486	Adgra2	adhesion G protein-coupled receptor A2
chr8	32280202	32280390	189	*	Eu_MYC_Tumor_prdm15_peak_1165	Promoter (1-2kb)	8	32269940	32279196	9257	2	67920	uc009lji.1	-1006	ENSMUSG00000031578	Mak16	MAK16 homolog
chr8	32297417	32298203	787	*	Eu_MYC_Tumor_prdm15_peak_1166	Promoter (<=1kb)	8	32297804	32348266	50463	1	171167	uc009ljj.1	0	ENSMUSG00000046152	Fut10	fucosyltransferase 10
chr8	35734590	35734782	193	*	Eu_MYC_Tumor_prdm15_peak_1167	Distal Intergenic	8	35870664	35882948	12285	1	319520	uc009lks.1	-135882	ENSMUSG00000031530	Dusp4	dual specificity phosphatase 4
chr8	36696884	36697125	242	*	Eu_MYC_Tumor_prdm15_peak_1168	Intron (uc009lla.1/52065, intron 1 of 2)	8	36652010	36742503	90494	1	52065	uc009llb.1	44874	ENSMUSG00000070056	Mfhas1	malignant fibrous histiocytoma amplified sequence 1
chr8	46418582	46418740	159	*	Eu_MYC_Tumor_prdm15_peak_1169	Promoter (<=1kb)	8	46391156	46418550	27395	2	102294	uc009lou.1	-32	ENSMUSG00000079057	Cyp4v3	cytochrome P450, family 4, subfamily v, polypeptide 3
chr8	47635693	47635840	148	*	Eu_MYC_Tumor_prdm15_peak_1170	Promoter (1-2kb)	8	47637423	47664938	27516	1	71876	uc009lqg.1	-1583	ENSMUSG00000031629	Cenpu	centromere protein U
chr8	47636945	47637624	680	*	Eu_MYC_Tumor_prdm15_peak_1171	Promoter (<=1kb)	8	47637423	47664938	27516	1	71876	uc009lqg.1	0	ENSMUSG00000031629	Cenpu	centromere protein U
chr8	47704017	47704196	180	*	Eu_MYC_Tumor_prdm15_peak_1172	Promoter (1-2kb)	8	47702803	47724062	21260	1	12367	uc009lqm.1	1214	ENSMUSG00000031628	Casp3	caspase 3
chr8	47824892	47825199	308	*	Eu_MYC_Tumor_prdm15_peak_1173	Promoter (<=1kb)	8	47825099	47932812	107714	1	16363	uc009lqo.2	0	ENSMUSG00000031627	Irf2	interferon regulatory factor 2
chr8	62985051	62985200	150	*	Eu_MYC_Tumor_prdm15_peak_1174	Promoter (<=1kb)	8	62984921	63024474	39554	1	23923	uc009lte.1	130	ENSMUSG00000057228	Aadat	aminoadipate aminotransferase
chr8	63110282	63110776	495	*	Eu_MYC_Tumor_prdm15_peak_1175	Promoter (<=1kb)	8	63111657	63155528	43872	1	71306	uc009ltf.2	-881	ENSMUSG00000031647	Mfap3l	microfibrillar-associated protein 3-like
chr8	63111186	63112045	860	*	Eu_MYC_Tumor_prdm15_peak_1176	Promoter (<=1kb)	8	63111657	63155528	43872	1	71306	uc009ltf.2	0	ENSMUSG00000031647	Mfap3l	microfibrillar-associated protein 3-like
chr8	71317322	71318160	839	*	Eu_MYC_Tumor_prdm15_peak_1177	Promoter (<=1kb)	8	71317853	71322470	4618	1	70885	uc009lwj.1	0	ENSMUSG00000031864	Ints10	integrator complex subunit 10
chr8	71732609	71732780	172	*	Eu_MYC_Tumor_prdm15_peak_1178	Promoter (<=1kb)	8	71732945	71754438	21494	1	234358	uc009lxc.1	-165	ENSMUSG00000059897	Zfp930	zinc finger protein 930
chr8	72412284	72412479	196	*	Eu_MYC_Tumor_prdm15_peak_1179	Promoter (<=1kb)	8	72404265	72411291	7027	2	68709	uc009lyb.2	-993	ENSMUSG00000044006	Cilp2	cartilage intermediate layer protein 2
chr8	73064555	73064852	298	*	Eu_MYC_Tumor_prdm15_peak_1180	Promoter (<=1kb)	8	73063574	73116757	53184	1	13716	uc009mau.1	981	ENSMUSG00000070002	Ell	elongation factor RNA polymerase II
chr8	73135145	73135635	491	*	Eu_MYC_Tumor_prdm15_peak_1181	Promoter (2-3kb)	8	73121390	73132771	11382	2	76900	uc009may.1	-2374	ENSMUSG00000070003	Ssbp4	single stranded DNA binding protein 4
chr8	73183150	73183735	586	*	Eu_MYC_Tumor_prdm15_peak_1182	Promoter (<=1kb)	8	73173010	73183580	10571	2	66522	uc009mbc.1	0	ENSMUSG00000056204	Pgpep1	pyroglutamyl-peptidase I
chr8	73219191	73219620	430	*	Eu_MYC_Tumor_prdm15_peak_1183	Promoter (2-3kb)	8	73221638	73224515	2878	1	16478	uc009mbe.2	-2018	ENSMUSG00000071076	Jund	jun D proto-oncogene
chr8	73224399	73224572	174	*	Eu_MYC_Tumor_prdm15_peak_1184	Promoter (2-3kb)	8	73221638	73224515	2878	1	16478	uc009mbe.2	2761	ENSMUSG00000071076	Jund	jun D proto-oncogene
chr8	73292130	73292364	235	*	Eu_MYC_Tumor_prdm15_peak_1185	Promoter (1-2kb)	8	73286672	73290562	3891	2	65972	uc009mbm.1	-1568	ENSMUSG00000110777	Ifi30	interferon gamma inducible protein 30
chr8	73611878	73612237	360	*	Eu_MYC_Tumor_prdm15_peak_1186	Intron (uc009mcf.1/uc009mcf.1, intron 6 of 14)	8	73449424	73449517	94	1	100316777	uc012gfn.1	162454	ENSMUSG00000088248	Mir1969	microRNA 1969
chr8	74377367	74377994	628	*	Eu_MYC_Tumor_prdm15_peak_1187	Distal Intergenic	8	74405967	74416464	10498	1	236193	uc009mex.2	-27973	ENSMUSG00000056019	Zfp709	zinc finger protein 709
chr8	74406676	74406846	171	*	Eu_MYC_Tumor_prdm15_peak_1188	Promoter (<=1kb)	8	74405967	74416464	10498	1	236193	uc009mex.2	709	ENSMUSG00000056019	Zfp709	zinc finger protein 709
chr8	74713631	74714121	491	*	Eu_MYC_Tumor_prdm15_peak_1189	Promoter (<=1kb)	8	74713567	74724857	11291	1	209488	uc009mfl.1	64	ENSMUSG00000062007	Hsh2d	hematopoietic SH2 domain containing
chr8	75877404	75878538	1135	*	Eu_MYC_Tumor_prdm15_peak_1190	Promoter (<=1kb)	8	75338498	75876455	537958	2	16795	uc012gga.1	-949	ENSMUSG00000004383	Large1	LARGE xylosyl- and glucuronyltransferase 1
chr8	86422220	86424324	2105	*	Eu_MYC_Tumor_prdm15_peak_1191	Promoter (<=1kb)	8	86423997	86461832	37836	1	330814	uc009mlg.2	0	ENSMUSG00000013033	Adgrl1	adhesion G protein-coupled receptor L1
chr8	87186188	87186416	229	*	Eu_MYC_Tumor_prdm15_peak_1192	Promoter (<=1kb)	8	87185230	87186751	1522	2	15936	uc009mmr.2	335	ENSMUSG00000053560	Ier2	immediate early response 2
chr8	87186720	87187196	477	*	Eu_MYC_Tumor_prdm15_peak_1193	Promoter (<=1kb)	8	87185230	87186751	1522	2	15936	uc009mmr.2	0	ENSMUSG00000053560	Ier2	immediate early response 2
chr8	87214727	87214887	161	*	Eu_MYC_Tumor_prdm15_peak_1194	Promoter (<=1kb)	8	87214416	87215338	923	1	212528	uc009mna.1	311	ENSMUSG00000001909	Trmt1	tRNA methyltransferase 1
chr8	87221777	87221980	204	*	Eu_MYC_Tumor_prdm15_peak_1195	Promoter (3-4kb)	8	87225356	87228615	3260	1	17095	uc009mnb.1	-3376	ENSMUSG00000034041	Lyl1	lymphoblastomic leukemia 1
chr8	87395952	87396357	406	*	Eu_MYC_Tumor_prdm15_peak_1196	Promoter (<=1kb)	8	87396010	87411345	15336	1	71846	uc009mnv.2	0	ENSMUSG00000003824	Syce2	synaptonemal complex central element protein 2
chr8	87467625	87468002	378	*	Eu_MYC_Tumor_prdm15_peak_1197	Promoter (2-3kb)	8	87470890	87480502	9613	1	234542	uc009mog.1	-2888	ENSMUSG00000048617	Rtbdn	retbindin
chr8	87501378	87501691	314	*	Eu_MYC_Tumor_prdm15_peak_1198	Promoter (<=1kb)	8	87498383	87502617	4235	2	16477	uc009mop.1	926	ENSMUSG00000052837	Junb	jun B proto-oncogene
chr8	87537161	87537411	251	*	Eu_MYC_Tumor_prdm15_peak_1199	Promoter (<=1kb)	8	87531102	87538307	7206	2	212989	uc009mov.1	896	ENSMUSG00000052819	Best2	bestrophin 2
chr8	90731470	90731639	170	*	Eu_MYC_Tumor_prdm15_peak_1200	Intron (uc009mrf.1/214627, intron 2 of 12)	8	90738274	90741074	2801	1	214627	uc012ghz.1	-6635	ENSMUSG00000036779	Papd5	PAP associated domain containing 5
chr8	97227259	97227455	197	*	Eu_MYC_Tumor_prdm15_peak_1201	Distal Intergenic	8	97198795	97220142	21348	2	67801	uc009mwv.1	-7117	ENSMUSG00000031775	Pllp	plasma membrane proteolipid
chr8	97228396	97228566	171	*	Eu_MYC_Tumor_prdm15_peak_1202	Distal Intergenic	8	97198795	97220142	21348	2	67801	uc009mwv.1	-8254	ENSMUSG00000031775	Pllp	plasma membrane proteolipid
chr8	97856086	97856362	277	*	Eu_MYC_Tumor_prdm15_peak_1203	Promoter (<=1kb)	8	97856184	97871413	15230	1	101985	uc009myg.2	0	ENSMUSG00000031792	Usb1	U6 snRNA biogenesis 1
chr8	108384209	108384473	265	*	Eu_MYC_Tumor_prdm15_peak_1204	Promoter (<=1kb)	8	108384534	108404301	19768	1	68051	uc009nej.1	-61	ENSMUSG00000008450	Nutf2	nuclear transport factor 2
chr8	110021655	110021868	214	*	Eu_MYC_Tumor_prdm15_peak_1205	Intron (uc009nht.1/66894, intron 5 of 6)	8	110007232	110070052	62821	1	66894	uc009nhw.1	14423	ENSMUSG00000031930	Wwp2	WW domain containing E3 ubiquitin protein ligase 2
chr8	111410627	111410875	249	*	Eu_MYC_Tumor_prdm15_peak_1206	Intron (uc009nid.1/11906, intron 4 of 9)	8	111460760	111460838	79	1	100526511	uc012gkg.1	-49885	ENSMUSG00000093241	Mir3108	microRNA 3108
chr8	111411221	111411374	154	*	Eu_MYC_Tumor_prdm15_peak_1207	Intron (uc009nid.1/11906, intron 4 of 9)	8	111460760	111460838	79	1	100526511	uc012gkg.1	-49386	ENSMUSG00000093241	Mir3108	microRNA 3108
chr8	112919616	112919887	272	*	Eu_MYC_Tumor_prdm15_peak_1208	Intron (uc009nkr.1/244653, intron 12 of 25)	8	112790877	113134153	343277	1	244653	uc009nks.1	128739	ENSMUSG00000059854	Hydin	HYDIN, axonemal central pair apparatus protein
chr8	116963184	116964076	893	*	Eu_MYC_Tumor_prdm15_peak_1209	Promoter (<=1kb)	8	116963552	116977718	14167	1	80707	uc009noc.2	0	ENSMUSG00000004637	Wwox	WW domain-containing oxidoreductase
chr8	119397549	119397792	244	*	Eu_MYC_Tumor_prdm15_peak_1210	Distal Intergenic	8	119412585	119445336	32752	2	66531	uc009nom.1	47544	ENSMUSG00000014633	Cmc2	COX assembly mitochondrial protein 2
chr8	119400108	119400438	331	*	Eu_MYC_Tumor_prdm15_peak_1211	Distal Intergenic	8	119412585	119445336	32752	2	66531	uc009nom.1	44898	ENSMUSG00000014633	Cmc2	COX assembly mitochondrial protein 2
chr8	119829280	119829546	267	*	Eu_MYC_Tumor_prdm15_peak_1212	Intron (uc009noz.2/74440, intron 1 of 10)	8	119873070	119985405	112336	1	74440	uc009npa.2	-43524	ENSMUSG00000034390	Cmip	c-Maf inducing protein
chr8	120051503	120052156	654	*	Eu_MYC_Tumor_prdm15_peak_1213	Intron (uc009npc.1/234779, intron 2 of 32)	8	120022191	120159042	136852	1	234779	uc009npc.1	29312	ENSMUSG00000034330	Plcg2	phospholipase C, gamma 2
chr8	122350018	122350262	245	*	Eu_MYC_Tumor_prdm15_peak_1214	Intron (uc012glt.1/72042, intron 2 of 3)	8	122333114	122364479	31366	2	72042	uc012glt.1	14217	ENSMUSG00000031827	Cotl1	coactosin-like 1 (Dictyostelium)
chr8	124582437	124582773	337	*	Eu_MYC_Tumor_prdm15_peak_1215	Distal Intergenic	8	124530991	124553158	22168	1	53325	uc009nsi.2	51446	ENSMUSG00000025316	Banp	BTG3 associated nuclear protein
chr8	125135542	125135971	430	*	Eu_MYC_Tumor_prdm15_peak_1216	Promoter (<=1kb)	8	125135526	125139491	3966	1	59005	uc009ntj.2	16	ENSMUSG00000015013	Trappc2l	trafficking protein particle complex 2-like
chr8	125637907	125638128	222	*	Eu_MYC_Tumor_prdm15_peak_1217	Promoter (3-4kb)	8	125641274	125659085	17812	1	102278	uc009nuf.1	-3146	ENSMUSG00000034796	Cpne7	copine VII
chr8	128985207	128985738	532	*	Eu_MYC_Tumor_prdm15_peak_1218	Exon (uc012gne.1/212728, exon 6 of 30)	8	128950552	128998965	48414	2	212728	uc012gne.1	13227	ENSMUSG00000090290	Tarbp1	TAR RNA binding protein 1
chr8	129152664	129152838	175	*	Eu_MYC_Tumor_prdm15_peak_1219	Distal Intergenic	8	129112196	129117336	5141	2	270110	uc009nyw.2	-35328	ENSMUSG00000051495	Irf2bp2	interferon regulatory factor 2 binding protein 2
chr9	3404410	3404777	368	*	Eu_MYC_Tumor_prdm15_peak_1220	Promoter (<=1kb)	9	3404085	3479236	75152	1	244672	uc009oba.1	325	ENSMUSG00000025898	Cwf19l2	CWF19-like 2, cell cycle control (S. pombe)
chr9	7184171	7184576	406	*	Eu_MYC_Tumor_prdm15_peak_1221	Promoter (<=1kb)	9	7184566	7207031	22466	1	76863	uc009ocf.1	0	ENSMUSG00000032002	Dcun1d5	DCN1, defective in cullin neddylation 1, domain containing 5 (S. cerevisiae)
chr9	7763720	7763881	162	*	Eu_MYC_Tumor_prdm15_peak_1222	Promoter (<=1kb)	9	7764077	7791108	27032	1	71929	uc009ocw.2	-196	ENSMUSG00000050912	Tmem123	transmembrane protein 123
chr9	13338609	13339406	798	*	Eu_MYC_Tumor_prdm15_peak_1223	Distal Intergenic	9	13424433	13513977	89545	1	270118	uc009odw.2	-85027	ENSMUSG00000031925	Maml2	mastermind like transcriptional coactivator 2
chr9	14079628	14079802	175	*	Eu_MYC_Tumor_prdm15_peak_1224	Promoter (<=1kb)	9	14080745	14130578	49834	1	75747	uc009oej.1	-943	ENSMUSG00000032009	Sesn3	sestrin 3
chr9	14080147	14080573	427	*	Eu_MYC_Tumor_prdm15_peak_1225	Promoter (<=1kb)	9	14080745	14130578	49834	1	75747	uc009oej.1	-172	ENSMUSG00000032009	Sesn3	sestrin 3
chr9	14082217	14082430	214	*	Eu_MYC_Tumor_prdm15_peak_1226	Promoter (1-2kb)	9	14080745	14130578	49834	1	75747	uc009oej.1	1472	ENSMUSG00000032009	Sesn3	sestrin 3
chr9	14859560	14859707	148	*	Eu_MYC_Tumor_prdm15_peak_1227	Intron (uc009ofj.2/244698, intron 17 of 19)	9	14810229	14849922	39694	2	55991	uc012gon.1	-9638	ENSMUSG00000031934	Panx1	pannexin 1
chr9	15110487	15110639	153	*	Eu_MYC_Tumor_prdm15_peak_1228	Promoter (<=1kb)	9	15087781	15110611	22831	2	70984	uc009ofn.2	0	ENSMUSG00000031938	4931406C07Rik	RIKEN cDNA 4931406C07 gene
chr9	20446943	20447261	319	*	Eu_MYC_Tumor_prdm15_peak_1229	Promoter (<=1kb)	9	20447762	20451233	3472	1	66177	uc009ojc.1	-501	ENSMUSG00000084786	Ubl5	ubiquitin-like 5
chr9	20834686	20834937	252	*	Eu_MYC_Tumor_prdm15_peak_1230	Promoter (<=1kb)	9	20833817	20834975	1159	1	78369	uc009ojz.1	869	ENSMUSG00000001014	Icam4	intercellular adhesion molecule 4, Landsteiner-Wiener blood group
chr9	20988465	20988677	213	*	Eu_MYC_Tumor_prdm15_peak_1231	Promoter (<=1kb)	9	20988545	20997942	9398	1	18577	uc009okk.1	0	ENSMUSG00000032177	Pde4a	phosphodiesterase 4A, cAMP specific
chr9	21125873	21126093	221	*	Eu_MYC_Tumor_prdm15_peak_1232	Promoter (<=1kb)	9	21125163	21159472	34310	1	68682	uc012gpf.1	710	ENSMUSG00000057193	Slc44a2	solute carrier family 44, member 2
chr9	21731694	21732072	379	*	Eu_MYC_Tumor_prdm15_peak_1233	Promoter (<=1kb)	9	21725453	21731906	6454	2	235043	uc009omw.1	0	ENSMUSG00000040883	Tmem205	transmembrane protein 205
chr9	21759715	21760938	1224	*	Eu_MYC_Tumor_prdm15_peak_1234	Promoter (<=1kb)	9	21760197	21762714	2518	1	66962	uc009onc.2	0	ENSMUSG00000051238	Swsap1	SWIM type zinc finger 7 associated protein 1
chr9	21851916	21852100	185	*	Eu_MYC_Tumor_prdm15_peak_1235	Promoter (4-5kb)	9	21819449	21856467	37019	2	15571	uc009onl.2	4367	ENSMUSG00000003410	Elavl3	ELAV like RNA binding protein 3
chr9	24306962	24307344	383	*	Eu_MYC_Tumor_prdm15_peak_1236	Promoter (<=1kb)	9	24216225	24307584	91360	2	244745	uc012gpp.1	240	ENSMUSG00000043067	Dpy19l1	dpy-19-like 1 (C. elegans)
chr9	24996004	24996158	155	*	Eu_MYC_Tumor_prdm15_peak_1237	Distal Intergenic	9	24912574	24956280	43707	2	80517	uc009oph.2	-39724	ENSMUSG00000008429	Herpud2	HERPUD family member 2
chr9	25077583	25077730	148	*	Eu_MYC_Tumor_prdm15_peak_1238	Promoter (4-5kb)	9	25072978	25084400	11423	1	235072	uc009opl.1	4605	ENSMUSG00000001833	2007-09-01	septin 7
chr9	32351073	32351247	175	*	Eu_MYC_Tumor_prdm15_peak_1239	Promoter (2-3kb)	9	32229793	32348953	119161	2	14247	uc009orz.1	-2120	ENSMUSG00000016087	Fli1	Friend leukemia integration 1
chr9	32370032	32370369	338	*	Eu_MYC_Tumor_prdm15_peak_1240	Distal Intergenic	9	32229793	32348953	119161	2	14247	uc009orz.1	-21079	ENSMUSG00000016087	Fli1	Friend leukemia integration 1
chr9	35148335	35148493	159	*	Eu_MYC_Tumor_prdm15_peak_1241	Distal Intergenic	9	35075466	35083542	8077	1	71989	uc009otc.1	72869	ENSMUSG00000032044	Rpusd4	RNA pseudouridylate synthase domain containing 4
chr9	36533545	36533740	196	*	Eu_MYC_Tumor_prdm15_peak_1242	Promoter (<=1kb)	9	36516067	36533959	17893	2	12649	uc009otv.1	219	ENSMUSG00000032113	Chek1	checkpoint kinase 1
chr9	37015546	37016101	556	*	Eu_MYC_Tumor_prdm15_peak_1243	Promoter (<=1kb)	9	37015918	37030796	14879	1	66279	uc009ouj.1	0	ENSMUSG00000032121	Tmem218	transmembrane protein 218
chr9	41840537	41840736	200	*	Eu_MYC_Tumor_prdm15_peak_1244	Intron (uc009pap.1/20660, intron 19 of 47)	9	41776572	41932372	155801	2	20660	uc009pap.1	91636	ENSMUSG00000049313	Sorl1	sortilin-related receptor, LDLR class A repeats-containing
chr9	43047889	43048038	150	*	Eu_MYC_Tumor_prdm15_peak_1245	Promoter (<=1kb)	9	43029361	43047899	18539	2	102644	uc009pbf.1	0	ENSMUSG00000032014	Oaf	out at first homolog
chr9	43069741	43069955	215	*	Eu_MYC_Tumor_prdm15_peak_1246	Intron (uc009pbg.1/uc009pbg.1, intron 6 of 7)	9	43029361	43047899	18539	2	102644	uc009pbf.1	-21842	ENSMUSG00000032014	Oaf	out at first homolog
chr9	43874725	43875097	373	*	Eu_MYC_Tumor_prdm15_peak_1247	Promoter (<=1kb)	9	43875104	43903710	28607	1	53376	uc009pbn.1	-7	ENSMUSG00000032010	Usp2	ubiquitin specific peptidase 2
chr9	44215020	44215248	229	*	Eu_MYC_Tumor_prdm15_peak_1248	Promoter (<=1kb)	9	44211842	44215631	3790	2	60409	uc009pdk.1	383	ENSMUSG00000032112	Trappc4	trafficking protein particle complex 4
chr9	44226139	44226379	241	*	Eu_MYC_Tumor_prdm15_peak_1249	Promoter (<=1kb)	9	44221053	44226090	5038	2	382073	uc012grv.1	-49	ENSMUSG00000043923	Ccdc84	coiled-coil domain containing 84
chr9	44228641	44228951	311	*	Eu_MYC_Tumor_prdm15_peak_1250	Promoter (2-3kb)	9	44221053	44226090	5038	2	382073	uc012grv.1	-2551	ENSMUSG00000043923	Ccdc84	coiled-coil domain containing 84
chr9	44318220	44318417	198	*	Eu_MYC_Tumor_prdm15_peak_1251	3' UTR	9	44307219	44318495	11277	1	80288	uc009pdw.1	11001	ENSMUSG00000063382	Bcl9l	B cell CLL/lymphoma 9-like
chr9	44689483	44689930	448	*	Eu_MYC_Tumor_prdm15_peak_1252	Promoter (<=1kb)	9	44611438	44689357	77920	2	214162	uc009peq.1	-126	ENSMUSG00000002028	Kmt2a	lysine (K)-specific methyltransferase 2A
chr9	44690174	44690457	284	*	Eu_MYC_Tumor_prdm15_peak_1253	Promoter (<=1kb)	9	44611438	44689357	77920	2	214162	uc009peq.1	-817	ENSMUSG00000002028	Kmt2a	lysine (K)-specific methyltransferase 2A
chr9	44728953	44729518	566	*	Eu_MYC_Tumor_prdm15_peak_1254	Promoter (<=1kb)	9	44721331	44728825	7495	2	27425	uc009pes.2	-128	ENSMUSG00000038717	Atp5l	ATP synthase, H+ transporting, mitochondrial F0 complex, subunit G
chr9	44794651	44794827	177	*	Eu_MYC_Tumor_prdm15_peak_1255	Promoter (4-5kb)	9	44789869	44795135	5267	1	12500	uc009pey.2	4782	ENSMUSG00000032094	Cd3d	CD3 antigen, delta polypeptide
chr9	45076473	45076887	415	*	Eu_MYC_Tumor_prdm15_peak_1256	Promoter (<=1kb)	9	45061922	45077229	15308	2	16154	uc009pfn.1	342	ENSMUSG00000032089	Il10ra	interleukin 10 receptor, alpha
chr9	49607066	49607375	310	*	Eu_MYC_Tumor_prdm15_peak_1257	Promoter (<=1kb)	9	49310251	49607174	296924	2	17967	uc009pje.2	0	ENSMUSG00000039542	Ncam1	neural cell adhesion molecule 1
chr9	57371619	57371799	181	*	Eu_MYC_Tumor_prdm15_peak_1258	Promoter (2-3kb)	9	57369039	57380233	11195	1	12858	uc009puz.1	2580	ENSMUSG00000000088	Cox5a	cytochrome c oxidase subunit Va
chr9	57494454	57494738	285	*	Eu_MYC_Tumor_prdm15_peak_1259	Promoter (1-2kb)	9	57474453	57492987	18535	2	12988	uc009pvk.1	-1467	ENSMUSG00000032312	Csk	c-src tyrosine kinase
chr9	57546457	57546981	525	*	Eu_MYC_Tumor_prdm15_peak_1260	Promoter (1-2kb)	9	57545420	57551629	6210	1	13076	uc009pvo.2	1037	ENSMUSG00000032315	Cyp1a1	cytochrome P450, family 1, subfamily a, polypeptide 1
chr9	58096818	58097002	185	*	Eu_MYC_Tumor_prdm15_peak_1261	Promoter (<=1kb)	9	58064987	58097593	32607	2	18854	uc009pwp.2	591	ENSMUSG00000036986	Pml	promyelocytic leukemia
chr9	58097382	58097613	232	*	Eu_MYC_Tumor_prdm15_peak_1262	Promoter (<=1kb)	9	58064987	58097593	32607	2	18854	uc009pwp.2	0	ENSMUSG00000036986	Pml	promyelocytic leukemia
chr9	59504623	59505137	515	*	Eu_MYC_Tumor_prdm15_peak_1263	Promoter (<=1kb)	9	59504415	59527182	22768	1	18746	uc009pyi.1	208	ENSMUSG00000032294	Pkm	pyruvate kinase, muscle
chr9	61209225	61209502	278	*	Eu_MYC_Tumor_prdm15_peak_1264	Distal Intergenic	9	61220173	61266304	46132	1	21887	uc009pzo.1	-10671	ENSMUSG00000032280	Tle3	transducin-like enhancer of split 3
chr9	61216353	61216621	269	*	Eu_MYC_Tumor_prdm15_peak_1265	Promoter (3-4kb)	9	61220173	61266304	46132	1	21887	uc009pzo.1	-3552	ENSMUSG00000032280	Tle3	transducin-like enhancer of split 3
chr9	63837177	63837375	199	*	Eu_MYC_Tumor_prdm15_peak_1266	Intron (uc009qbk.2/17130, intron 3 of 3)	9	63800883	63869866	68984	2	17130	uc009qbk.2	32491	ENSMUSG00000036867	Smad6	SMAD family member 6
chr9	63897857	63898043	187	*	Eu_MYC_Tumor_prdm15_peak_1267	Distal Intergenic	9	63800883	63869866	68984	2	17130	uc009qbk.2	-27991	ENSMUSG00000036867	Smad6	SMAD family member 6
chr9	64808639	64808959	321	*	Eu_MYC_Tumor_prdm15_peak_1268	Promoter (<=1kb)	9	64808639	64821300	12662	1	69882	uc009qcm.1	0	ENSMUSG00000034263	Ints14	integrator complex subunit 14
chr9	64856560	64856728	169	*	Eu_MYC_Tumor_prdm15_peak_1269	Intron (uc009qcp.2/57874, intron 2 of 10)	9	64834790	64869524	34735	2	57874	uc009qcp.2	12796	ENSMUSG00000033629	Hacd3	3-hydroxyacyl-CoA dehydratase 3
chr9	65049839	65050018	180	*	Eu_MYC_Tumor_prdm15_peak_1270	Distal Intergenic	9	65062497	65087026	24530	1	214424	uc009qcx.2	-12479	ENSMUSG00000032392	Parp16	poly (ADP-ribose) polymerase family, member 16
chr9	65063059	65063317	259	*	Eu_MYC_Tumor_prdm15_peak_1271	Promoter (<=1kb)	9	65062954	65087026	24073	1	214424	uc009qcy.2	105	ENSMUSG00000032392	Parp16	poly (ADP-ribose) polymerase family, member 16
chr9	65478315	65478501	187	*	Eu_MYC_Tumor_prdm15_peak_1272	Promoter (<=1kb)	9	65478389	65508325	29937	1	71973	uc009qdt.1	0	ENSMUSG00000032387	Rbpms2	RNA binding protein with multiple splicing 2
chr9	65674637	65676340	1704	*	Eu_MYC_Tumor_prdm15_peak_1273	Promoter (<=1kb)	9	65539390	65675371	135982	2	214812	uc009qdw.2	0	ENSMUSG00000040524	Zfp609	zinc finger protein 609
chr9	66439945	66441138	1194	*	Eu_MYC_Tumor_prdm15_peak_1274	Promoter (<=1kb)	9	66365688	66440787	75100	2	235441	uc009qey.1	0	ENSMUSG00000032376	Usp3	ubiquitin specific peptidase 3
chr9	66823240	66823525	286	*	Eu_MYC_Tumor_prdm15_peak_1275	Promoter (<=1kb)	9	66803200	66823291	20092	2	80907	uc009qfn.1	0	ENSMUSG00000032370	Lactb	lactamase, beta
chr9	66889841	66890048	208	*	Eu_MYC_Tumor_prdm15_peak_1276	Promoter (1-2kb)	9	66870400	66891678	21279	2	22003	uc012gvr.1	1630	ENSMUSG00000032366	Tpm1	tropomyosin 1, alpha
chr9	66891377	66891594	218	*	Eu_MYC_Tumor_prdm15_peak_1277	Promoter (<=1kb)	9	66870400	66891678	21279	2	22003	uc012gvr.1	84	ENSMUSG00000032366	Tpm1	tropomyosin 1, alpha
chr9	67272249	67272396	148	*	Eu_MYC_Tumor_prdm15_peak_1278	Promoter (4-5kb)	9	67240259	67276610	36352	2	70549	uc009qfy.1	4214	ENSMUSG00000052698	Tln2	talin 2
chr9	70015112	70015340	229	*	Eu_MYC_Tumor_prdm15_peak_1279	Distal Intergenic	9	69937117	69989364	52248	2	76886	uc009qnu.1	-25748	ENSMUSG00000032224	Fam81a	family with sequence similarity 81, member A
chr9	72891973	72892338	366	*	Eu_MYC_Tumor_prdm15_peak_1280	Promoter (<=1kb)	9	72892672	72945399	52728	1	11891	uc009qqv.1	-334	ENSMUSG00000032202	Rab27a	RAB27A, member RAS oncogene family
chr9	72892723	72893006	284	*	Eu_MYC_Tumor_prdm15_peak_1281	Promoter (<=1kb)	9	72892672	72945399	52728	1	11891	uc009qqw.1	51	ENSMUSG00000032202	Rab27a	RAB27A, member RAS oncogene family
chr9	74822670	74822865	196	*	Eu_MYC_Tumor_prdm15_peak_1282	Promoter (1-2kb)	9	74823918	74880275	56358	1	235493	uc009qrl.2	-1053	ENSMUSG00000034858	Fam214a	family with sequence similarity 214, member A
chr9	75746738	75747008	271	*	Eu_MYC_Tumor_prdm15_peak_1283	3' UTR	9	75862784	75905849	43066	1	208982	uc009qsv.1	-115776	ENSMUSG00000007908	Hmgcll1	3-hydroxymethyl-3-methylglutaryl-Coenzyme A lyase-like 1
chr9	77392313	77393324	1012	*	Eu_MYC_Tumor_prdm15_peak_1284	Promoter (<=1kb)	9	77278630	77392659	114030	2	214345	uc009qtk.2	0	ENSMUSG00000032352	Lrrc1	leucine rich repeat containing 1
chr9	77598272	77599305	1034	*	Eu_MYC_Tumor_prdm15_peak_1285	Promoter (3-4kb)	9	77602617	77641458	38842	1	14629	uc009qtm.1	-3312	ENSMUSG00000032350	Gclc	glutamate-cysteine ligase, catalytic subunit
chr9	77602164	77602724	561	*	Eu_MYC_Tumor_prdm15_peak_1286	Promoter (<=1kb)	9	77602617	77641458	38842	1	14629	uc009qtm.1	0	ENSMUSG00000032350	Gclc	glutamate-cysteine ligase, catalytic subunit
chr9	77630832	77631097	266	*	Eu_MYC_Tumor_prdm15_peak_1287	Intron (uc009qtm.1/14629, intron 6 of 15)	9	77602617	77641458	38842	1	14629	uc009qtm.1	28215	ENSMUSG00000032350	Gclc	glutamate-cysteine ligase, catalytic subunit
chr9	78435327	78435613	287	*	Eu_MYC_Tumor_prdm15_peak_1288	Promoter (<=1kb)	9	78384316	78435834	51519	2	235504	uc009quo.1	221	ENSMUSG00000049624	Slc17a5	solute carrier family 17 (anion/sugar transporter), member 5
chr9	79640823	79641030	208	*	Eu_MYC_Tumor_prdm15_peak_1289	Promoter (<=1kb)	9	79616748	79641237	24490	2	69981	uc009quw.2	207	ENSMUSG00000032328	Tmem30a	transmembrane protein 30A
chr9	89518029	89518271	243	*	Eu_MYC_Tumor_prdm15_peak_1290	Promoter (<=1kb)	9	89484872	89517824	32953	2	209743	uc009qzn.1	-205	ENSMUSG00000039313	AF529169	cDNA sequence AF529169
chr9	95745342	95745981	640	*	Eu_MYC_Tumor_prdm15_peak_1291	Promoter (<=1kb)	9	95653061	95745698	92638	2	102502	uc009rbk.2	0	ENSMUSG00000049493	Pls1	plastin 1 (I-isoform)
chr9	96530982	96531203	222	*	Eu_MYC_Tumor_prdm15_peak_1292	Promoter (<=1kb)	9	96439719	96531922	92204	2	114713	uc009rcn.1	719	ENSMUSG00000032413	Rasa2	RAS p21 protein activator 2
chr9	96695764	96695950	187	*	Eu_MYC_Tumor_prdm15_peak_1293	Distal Intergenic	9	96631711	96653250	21540	2	319859	uc012gyq.1	-42514	NA	E030011O05Rik	RIKEN cDNA E030011O05 gene
chr9	106340595	106340771	177	*	Eu_MYC_Tumor_prdm15_peak_1294	Promoter (<=1kb)	9	106335327	106340567	5241	2	109652	uc009rjp.1	-28	ENSMUSG00000023262	Acy1	aminoacylase 1
chr9	107471577	107471863	287	*	Eu_MYC_Tumor_prdm15_peak_1295	Promoter (<=1kb)	9	107471494	107475109	3616	1	15587	uc009rlu.1	83	ENSMUSG00000010047	Hyal2	hyaluronoglucosaminidase 2
chr9	108381151	108382462	1312	*	Eu_MYC_Tumor_prdm15_peak_1296	Promoter (<=1kb)	9	108382193	108392861	10669	1	16779	uc009rpr.2	0	ENSMUSG00000052911	Lamb2	laminin, beta 2
chr9	108984842	108985178	337	*	Eu_MYC_Tumor_prdm15_peak_1297	Promoter (<=1kb)	9	108980502	108984895	4394	2	66167	uc009rrw.1	0	ENSMUSG00000091537	Tma7	translational machinery associated 7
chr9	114436275	114436678	404	*	Eu_MYC_Tumor_prdm15_peak_1298	Intron (uc009rxp.1/636931, intron 1 of 3)	9	114399434	114405662	6229	2	12773	uc009rxo.2	-30613	ENSMUSG00000047898	Ccr4	chemokine (C-C motif) receptor 4
chr9	115393001	115393216	216	*	Eu_MYC_Tumor_prdm15_peak_1299	Distal Intergenic	9	115151700	115219539	67840	2	68292	uc009ryp.1	-173462	ENSMUSG00000032437	Stt3b	STT3, subunit of the oligosaccharyltransferase complex, homolog B (S. cerevisiae)
chr9	119011467	119011677	211	*	Eu_MYC_Tumor_prdm15_peak_1300	Promoter (<=1kb)	9	119011596	119034413	22818	1	320256	uc009sag.1	0	ENSMUSG00000038060	Dlec1	deleted in lung and esophageal cancer 1
chr9	120589014	120589263	250	*	Eu_MYC_Tumor_prdm15_peak_1301	Distal Intergenic	9	120480634	120483770	3137	1	67115	uc009scr.1	108380	ENSMUSG00000025794	Rpl14	ribosomal protein L14
chr9	120817743	120817953	211	*	Eu_MYC_Tumor_prdm15_peak_1302	Distal Intergenic	9	120842518	120865565	23048	1	12387	uc009sct.2	-24565	ENSMUSG00000006932	Ctnnb1	catenin (cadherin associated protein), beta 1
chr9	120827763	120828168	406	*	Eu_MYC_Tumor_prdm15_peak_1303	Distal Intergenic	9	120842518	120865565	23048	1	12387	uc009sct.2	-14350	ENSMUSG00000006932	Ctnnb1	catenin (cadherin associated protein), beta 1
chr9	121766217	121766659	443	*	Eu_MYC_Tumor_prdm15_peak_1304	Promoter (<=1kb)	9	121757678	121767118	9441	2	56295	uc009seb.2	459	ENSMUSG00000038412	Higd1a	HIG1 domain family, member 1A
chr9	122721397	122721549	153	*	Eu_MYC_Tumor_prdm15_peak_1305	Intron (uc009sfc.2/382117, intron 3 of 10)	9	122714665	122745450	30786	1	382117	uc009sfc.2	6732	ENSMUSG00000046603	Tcaim	T cell activation inhibitor, mitochondrial
chrX	11735280	11736109	830	*	Eu_MYC_Tumor_prdm15_peak_1306	Promoter (1-2kb)	20	11613864	11737481	123618	2	71458	uc009squ.1	1372	ENSMUSG00000040363	Bcor	BCL6 interacting corepressor
chrX	11772395	11772583	189	*	Eu_MYC_Tumor_prdm15_peak_1307	Distal Intergenic	20	11711585	11737481	25897	2	71458	uc009sqv.1	-34914	ENSMUSG00000040363	Bcor	BCL6 interacting corepressor
chrX	12618994	12619285	292	*	Eu_MYC_Tumor_prdm15_peak_1308	Exon (uc009srf.1/uc009srf.1, exon 1 of 3)	20	12648624	12699287	50664	1	22284	uc009srg.1	-29339	ENSMUSG00000031010	Usp9x	ubiquitin specific peptidase 9, X chromosome
chrX	20235384	20235661	278	*	Eu_MYC_Tumor_prdm15_peak_1309	Promoter (<=1kb)	20	20235547	20260305	24759	1	22201	uc009stl.1	0	ENSMUSG00000001924	Uba1	ubiquitin-like modifier activating enzyme 1
chrX	39264181	39264426	246	*	Eu_MYC_Tumor_prdm15_peak_1310	Promoter (<=1kb)	20	39148171	39265078	116908	2	331401	uc009tao.1	652	ENSMUSG00000037475	Thoc2	THO complex 2
chrX	45866819	45866971	153	*	Eu_MYC_Tumor_prdm15_peak_1311	Promoter (<=1kb)	20	45828121	45866603	38483	2	26926	uc009tch.1	-216	ENSMUSG00000036932	Aifm1	apoptosis-inducing factor, mitochondrion-associated 1
chrX	46640851	46641114	264	*	Eu_MYC_Tumor_prdm15_peak_1312	Promoter (<=1kb)	20	46363699	46641419	277721	2	209224	uc009tcv.1	305	ENSMUSG00000031109	Enox2	ecto-NOX disulfide-thiol exchanger 2
chrX	50341270	50341477	208	*	Eu_MYC_Tumor_prdm15_peak_1313	Promoter (<=1kb)	20	50341255	50374837	33583	1	15452	uc009ter.1	15	ENSMUSG00000025630	Hprt	hypoxanthine guanine phosphoribosyl transferase
chrX	53709116	53709356	241	*	Eu_MYC_Tumor_prdm15_peak_1314	Promoter (1-2kb)	20	53708016	53761020	53005	1	236790	uc009tgg.2	1100	ENSMUSG00000035967	Ints6l	integrator complex subunit 6 like
chrX	54579753	54579970	218	*	Eu_MYC_Tumor_prdm15_peak_1315	Promoter (<=1kb)	20	54525407	54579778	54372	2	73341	uc009the.1	0	ENSMUSG00000031133	Arhgef6	Rac/Cdc42 guanine nucleotide exchange factor (GEF) 6
chrX	90529773	90530043	271	*	Eu_MYC_Tumor_prdm15_peak_1316	Promoter (1-2kb)	20	90531861	90543694	11834	1	11878	uc009tsq.1	-1818	ENSMUSG00000035277	Arx	aristaless related homeobox
chrX	90530470	90530944	475	*	Eu_MYC_Tumor_prdm15_peak_1317	Promoter (<=1kb)	20	90531861	90543694	11834	1	11878	uc009tsq.1	-917	ENSMUSG00000035277	Arx	aristaless related homeobox
chrX	90531274	90531935	662	*	Eu_MYC_Tumor_prdm15_peak_1318	Promoter (<=1kb)	20	90531861	90543694	11834	1	11878	uc009tsq.1	0	ENSMUSG00000035277	Arx	aristaless related homeobox
chrX	93291372	93291528	157	*	Eu_MYC_Tumor_prdm15_peak_1319	Promoter (<=1kb)	20	93291384	93347298	55915	1	17698	uc009tue.1	0	ENSMUSG00000031207	Msn	moesin
chrX	98614982	98615816	835	*	Eu_MYC_Tumor_prdm15_peak_1320	Promoter (<=1kb)	20	98599723	98615253	15531	2	56364	uc009txl.2	0	ENSMUSG00000031310	Zmym3	zinc finger, MYM-type 3
chrX	98811563	98811814	252	*	Eu_MYC_Tumor_prdm15_peak_1321	Distal Intergenic	20	98835401	98848220	12820	1	108155	uc009txz.1	-23587	ENSMUSG00000034160	Ogt	O-linked N-acetylglucosamine (GlcNAc) transferase (UDP-N-acetylglucosamine:polypeptide-N-acetylglucosaminyl transferase)
chrX	99447251	99447448	198	*	Eu_MYC_Tumor_prdm15_peak_1322	Promoter (<=1kb)	20	99442776	99447502	4727	2	12705	uc009tyo.1	54	ENSMUSG00000051159	Cited1	Cbp/p300-interacting transactivator with Glu/Asp-rich carboxy-terminal domain 1
chrX	99449285	99449522	238	*	Eu_MYC_Tumor_prdm15_peak_1323	Promoter (1-2kb)	20	99442776	99447502	4727	2	12705	uc009tyo.1	-1783	ENSMUSG00000051159	Cited1	Cbp/p300-interacting transactivator with Glu/Asp-rich carboxy-terminal domain 1
chrX	102275116	102275312	197	*	Eu_MYC_Tumor_prdm15_peak_1324	Promoter (<=1kb)	20	102275114	102312094	36981	1	67683	uc009uau.1	2	ENSMUSG00000031226	Pbdc1	polysaccharide biosynthesis domain containing 1
chrX	103334963	103335116	154	*	Eu_MYC_Tumor_prdm15_peak_1325	Promoter (3-4kb)	20	103338614	103355832	17219	1	279572	uc009ubn.1	-3498	ENSMUSG00000033777	Tlr13	toll-like receptor 13
chrX	158463122	158463458	337	*	Eu_MYC_Tumor_prdm15_peak_1326	Intron (uc009uuc.1/195727, intron 1 of 7)	20	158274200	158597722	323523	2	195727	uc009uuc.1	134264	ENSMUSG00000059493	Nhs	NHS actin remodeling regulator
chrX	163576935	163577247	313	*	Eu_MYC_Tumor_prdm15_peak_1327	Distal Intergenic	20	163501381	163508302	6922	2	667794	uc012hrm.1	-68633	NA	Gm8817	predicted gene 8817
