# Supplementary material for: PRDM15 is a key regulator of metabolism critical to sustain B-cell lymphomagenesis
Source: Nat Commun. 2020 Jul 14;11:3520. doi: 10.1038/s41467-020-17064-0 (PMC7360777; doi:10.1038/s41467-020-17064-0)
Supplement: Supplementary file 6 — Supplementary Data 3 [file 41467_2020_17064_MOESM6_ESM.xlsx]

## Sheet: Supplementary data 3
Table S3	Differential expression in tumor samples
genes	logFC	logCPM	LR	PValue	FDR	Symbol	ETOH_1	ETOH_2	ETOH_3	OHT_1	OHT_2	OHT_3	logFC_1	logFC_2	logFC_3	FC_1	FC_2	FC_3
ENSMUSG00000000001	-0.00501395	7.89686	0.00358658	0.952245	0.990637	Gnai3	271.735	224.278	219.993	270.161	231.699	211.973	-0.00838129	0.0469616	-0.0535775	0.994207	1.03309	0.963544
ENSMUSG00000000028	0.0495786	6.83758	0.228174	0.632881	0.893217	Cdc45	106.831	100.724	129.026	125.142	96.0523	128.161	0.22823	-0.068519	-0.00970627	1.1714	0.953616	0.993295
ENSMUSG00000000031	-0.0556135	4.98729	0.00820683	0.927817	0.983396	H19	2.13441	5.51142	87.5546	0.641205	17.2063	75.915	-1.73498	1.64244	-0.205799	0.300413	3.12194	0.867058
ENSMUSG00000000056	-0.547723	5.40433	18.0952	2.10129e-05	0.00101936	Narf	51.5585	52.4442	46.5386	30.2791	35.0481	37.8056	-0.767885	-0.581448	-0.299828	0.587278	0.668293	0.812349
ENSMUSG00000000058	1.55431	1.87386	11.5502	0.000677428	0.0166195	Cav2	0.748429	1.42072	2.77163	1.21117	8.04102	7.14989	0.694458	2.50075	1.36718	1.61828	5.65981	2.57967
ENSMUSG00000000078	0.463861	5.04316	6.62427	0.0100598	0.110052	Klf6	29.7709	24.4462	28.4816	30.4216	42.2093	42.1516	0.0311971	0.787948	0.565556	1.02186	1.72662	1.47996
ENSMUSG00000000085	-0.115098	3.91844	0.579985	0.446318	0.799346	Scmh1	15.4675	17.4896	14.1064	15.1039	14.9089	13.3651	-0.0343178	-0.230323	-0.0778709	0.976493	0.852444	0.947455
ENSMUSG00000000088	0.176183	7.25668	4.63377	0.0313485	0.219507	Cox5a	148.577	149.127	133.08	170.774	162.214	153.559	0.20088	0.121355	0.206502	1.1494	1.08776	1.15389
ENSMUSG00000000127	0.244172	1.37446	0.359501	0.548784	0.85678	Fer	1.05334	2.86594	2.33727	0.676828	5.0348	2.9908	-0.638117	0.812928	0.355707	0.642551	1.75677	1.27961
ENSMUSG00000000131	-0.0176517	6.93076	0.0311305	0.85995	0.965454	Xpo6	117.975	126.64	123.172	130.414	121.129	112.412	0.144623	-0.0641961	-0.131879	1.10544	0.956478	0.912642
ENSMUSG00000000134	0.296132	3.28301	1.80054	0.179647	0.550328	Tfe3	9.42466	7.667	9.01815	10.1168	11.8049	10.094	0.102239	0.622653	0.162589	1.07344	1.5397	1.11929
ENSMUSG00000000142	0.00104165	0.582482	6.87496e-06	0.997908	0.999493	Axin2	1.05334	1.88613	1.24103	0.748073	2.29744	1.33184	-0.493727	0.284594	0.101885	0.710188	1.21807	1.07317
ENSMUSG00000000148	0.0249098	4.52554	0.0330409	0.855762	0.963727	Brat1	17.4079	24.4707	26.4546	18.4168	27.2759	23.6928	0.0812828	0.156572	-0.159073	1.05796	1.11464	0.8956
ENSMUSG00000000149	0.267425	6.23746	6.71069	0.00958366	0.107311	Gna12	59.7912	76.4006	67.905	63.515	98.7897	85.8921	0.0871636	0.370778	0.339008	1.06228	1.29305	1.26489
ENSMUSG00000000167	0.192896	0.228709	0.283351	0.594513	0.875759	Pih1d2	0.803868	0.930818	1.38582	1.28241	0.855428	1.44867	0.673827	-0.121853	0.0639928	1.5953	0.919007	1.04535
ENSMUSG00000000168	0.100606	6.60469	1.12788	0.288227	0.676586	Dlat	100.788	94.9434	85.5069	105.229	110.619	86.6164	0.0622007	0.22046	0.0185994	1.04406	1.16511	1.01298
ENSMUSG00000000171	0.0883295	7.73745	1.15215	0.283099	0.671423	Sdhd	233.565	195.349	192.132	241.164	212.097	205.921	0.046191	0.11867	0.0999956	1.03254	1.08573	1.07177
ENSMUSG00000000184	-0.335463	4.55309	6.16416	0.0130365	0.130134	Ccnd2	24.7813	21.7028	32.122	18.7731	19.5526	23.4591	-0.400589	-0.150515	-0.453413	0.757549	0.900929	0.730313
ENSMUSG00000000194	-0.0978049	4.96704	0.770782	0.379975	0.753905	Gpr107	34.0674	28.4634	34.4593	29.8161	28.8401	31.6838	-0.192302	0.0189688	-0.121146	0.875208	1.01323	0.919457
ENSMUSG00000000244	-0.439091	4.89819	16.3178	5.35595e-05	0.00219165	Tspan32	40.5261	33.2645	29.1642	29.353	23.6831	22.688	-0.465344	-0.490123	-0.362266	0.724298	0.711964	0.777942
ENSMUSG00000000253	-0.803328	2.86637	7.59394	0.00585649	0.0784843	Gmpr	7.23482	14.2807	5.46053	2.77856	9.65412	3.83197	-1.38062	-0.564851	-0.510956	0.384054	0.676025	0.701757
ENSMUSG00000000275	-0.160623	6.93697	3.20197	0.0735498	0.354555	Trim25	133.913	130.266	123.152	127.529	116.118	103.93	-0.0704792	-0.165861	-0.244817	0.952322	0.891397	0.843923
ENSMUSG00000000276	-0.0328944	6.46391	0.0555559	0.813663	0.952368	Dgke	80.2205	115.887	73.8206	91.6211	90.1866	77.644	0.191709	-0.361732	0.0728521	1.14212	0.77823	1.05179
ENSMUSG00000000278	0.570894	4.34226	5.20021	0.0225842	0.181503	Scpep1	16.8535	15.9954	14.8303	16.8138	34.2416	22.5946	-0.00340139	1.09809	0.607428	0.997645	2.14072	1.52354
ENSMUSG00000000282	-0.0852892	3.45094	0.231669	0.630289	0.891939	Mnt	14.7191	9.33267	9.7214	13.5366	9.33639	8.85558	-0.120829	0.00057361	-0.134577	0.919659	1.0004	0.910937
ENSMUSG00000000290	0.333769	6.07103	1.62829	0.20194	0.580584	Itgb2	54.7739	46.3449	74.1515	46.0955	96.59	84.8874	-0.248862	1.05946	0.195074	0.84156	2.08416	1.14478
ENSMUSG00000000295	-0.323142	4.95814	7.99476	0.0046913	0.0665283	Hddc2	41.219	32.3092	30.3225	29.8873	26.7627	25.7489	-0.463779	-0.271722	-0.235875	0.725085	0.82833	0.84917
ENSMUSG00000000301	-0.0279692	2.0572	0.0124305	0.911226	0.976882	Pemt	4.54601	4.36015	3.55762	4.70217	4.32602	3.27119	0.0487252	-0.0113359	-0.121096	1.03435	0.992173	0.919489
ENSMUSG00000000325	-0.506734	4.77026	5.53201	0.0186717	0.161584	Arvcf	33.2912	33.5094	28.4196	20.5898	18.4284	29.0902	-0.693212	-0.86264	0.0336494	0.618475	0.549945	1.0236
ENSMUSG00000000326	0.105521	5.21722	0.971341	0.324346	0.710376	Comt	39.1955	38.6779	29.764	38.2942	42.8203	34.2073	-0.0335624	0.146784	0.200735	0.977005	1.1071	1.14928
ENSMUSG00000000339	0.0980473	5.83434	1.30713	0.252914	0.640712	Rtca	75.2033	42.7441	47.4073	80.7563	48.295	47.9463	0.102778	0.176148	0.0163094	1.07384	1.12986	1.01137
ENSMUSG00000000340	-0.101681	5.43942	0.917511	0.338129	0.723425	Dbt	67.9962	32.3092	36.0105	56.5329	31.7975	35.7027	-0.266362	-0.0230316	-0.012386	0.831413	0.984162	0.991451
ENSMUSG00000000346	-0.00546404	7.90675	0.0038913	0.95026	0.990254	Dazap2	270.017	216.244	233.252	286.441	213.026	220.712	0.0851881	-0.0216285	-0.0797222	1.06083	0.98512	0.94624
ENSMUSG00000000355	-0.147615	5.31975	2.2893	0.130269	0.472147	Mcts1	44.2959	40.3926	41.1608	37.653	37.0523	38.7636	-0.234409	-0.12453	-0.0865689	0.850033	0.917303	0.94176
ENSMUSG00000000374	0.0967205	6.23975	0.888665	0.345839	0.72944	Trappc10	65.9449	65.6717	88.1545	76.4816	72.9802	83.8359	0.21385	0.152235	-0.072465	1.15978	1.11129	0.951012
ENSMUSG00000000378	0.144263	5.95355	2.03111	0.154108	0.515182	Ccm2	51.4199	56.045	69.3322	64.548	58.5113	71.6391	0.328047	0.0621281	0.0472212	1.25531	1.044	1.03327
ENSMUSG00000000384	-0.00561858	6.96205	0.00363009	0.951956	0.990637	Tbrg4	149.991	108.636	115.312	154.602	114.187	105.215	0.0436829	0.0718981	-0.1322	1.03074	1.0511	0.912439
ENSMUSG00000000399	-0.0739009	7.05959	0.568169	0.450987	0.802282	Ndufa9	145.694	129.482	135.272	125.89	135.964	127.763	-0.21078	0.0704787	-0.0823917	0.86407	1.05007	0.944491
ENSMUSG00000000402	-0.559327	1.28875	2.30367	0.129069	0.470675	Egfl6	4.76777	1.5187	2.13043	3.70474	0.635461	1.89262	-0.363942	-1.25696	-0.170765	0.777039	0.418423	0.888372
ENSMUSG00000000409	-0.28165	5.46049	3.28832	0.0697745	0.345028	Lck	24.4487	40.2701	75.3719	15.2108	38.0299	69.9801	-0.68466	-0.0825763	-0.107081	0.622153	0.94437	0.928465
ENSMUSG00000000420	-0.0445523	7.43938	0.295178	0.586921	0.872851	Galnt1	135.687	228.565	164.168	134.653	223.951	153.956	-0.0110396	-0.0294197	-0.0926486	0.992377	0.979814	0.937799
ENSMUSG00000000439	-0.166875	4.76425	2.32978	0.12692	0.467276	Mkrn2	29.0501	28.9778	28.0473	25.7907	25.5162	25.3517	-0.171694	-0.183536	-0.145776	0.8878	0.880542	0.903893
ENSMUSG00000000440	2.69999	0.404852	4.38643	0.0362262	0.238417	Pparg	0.221757	0.220457	0.144787	0.071245	4.76596	2.00945	-1.63812	4.4342	3.7948	0.321276	21.6185	13.8787
ENSMUSG00000000441	-0.00681886	7.20641	0.00680651	0.934248	0.985446	Raf1	156.228	144.424	143.173	156.062	149.089	136.899	-0.00152833	0.0458647	-0.0646488	0.998941	1.0323	0.956178
ENSMUSG00000000486	-0.139228	6.57717	2.6197	0.105545	0.421903	1997-08-31	97.8779	92.9103	109.211	86.8833	84.9318	100.706	-0.171904	-0.129534	-0.116964	0.88767	0.914126	0.922126
ENSMUSG00000000489	2.83675	-0.528516	27.6616	1.44503e-07	1.26985e-05	Pdgfb	0.0277196	0.318438	0.124103	0.178113	1.68642	1.40194	2.68381	2.40488	3.49781	6.42551	5.2959	11.2966
ENSMUSG00000000530	1.72514	0.0184596	10.181	0.00141895	0.0294247	Acvrl1	0.498953	0.56339	0.227522	0.676828	2.44408	1.33184	0.439886	2.11709	2.54934	1.3565	4.33817	5.85368
ENSMUSG00000000531	0.0894974	2.9956	0.189726	0.663145	0.904103	Grasp	6.73586	8.30388	8.00464	7.73009	8.16323	8.57519	0.198622	-0.0246452	0.0993322	1.1476	0.983062	1.07128
ENSMUSG00000000532	-0.177133	4.22673	1.47143	0.22512	0.610434	Acvr1b	17.1307	22.7071	19.629	17.1701	19.4304	15.912	0.00330938	-0.224823	-0.302868	1.0023	0.8557	0.810639
ENSMUSG00000000538	-0.00914891	2.56102	0.00136608	0.970516	0.99418	Tom1l2	5.7934	5.70738	6.03968	6.37643	4.74152	6.47228	0.13834	-0.267481	0.0998033	1.10064	0.830769	1.07163
ENSMUSG00000000552	-0.0342767	2.52849	0.0138367	0.906361	0.976542	Zfp385a	8.31588	3.62529	5.52258	8.62065	4.59487	3.92543	0.0519276	0.341927	-0.492493	1.03665	1.26745	0.710796
ENSMUSG00000000555	1.82889	0.363564	14.3265	0.000153689	0.00521425	Itga5	0.526672	0.489904	0.496412	0.926186	2.95734	1.96271	0.814395	2.59373	1.98324	1.75856	6.03656	3.9538
ENSMUSG00000000561	0.00136267	7.356	0.000226445	0.987994	0.997282	Wdr77	218.181	143.958	129.543	210.992	157.203	123.02	-0.0483358	0.126979	-0.0745347	0.967051	1.09201	0.949648
ENSMUSG00000000563	0.0557891	8.86196	0.32003	0.571589	0.865416	Atp5f1	641.515	362.48	374.501	615.023	413.856	384.295	-0.0608425	0.191227	0.0372423	0.958704	1.14173	1.02615
ENSMUSG00000000568	-0.102468	7.41527	0.559854	0.454319	0.802995	Hnrnpd	145.168	186.409	200.53	171.131	156.055	164.517	0.237379	-0.256418	-0.285575	1.17885	0.837164	0.820415
ENSMUSG00000000581	0.0751306	6.34075	0.657854	0.417319	0.781492	C1d	86.9564	69.8848	80.2739	86.2421	78.9927	83.6957	-0.0118994	0.176739	0.0602226	0.991786	1.13033	1.04263
ENSMUSG00000000594	-0.16884	7.10631	0.521061	0.47039	0.813114	Gm2a	191.487	110.669	139.45	109.717	141.708	133.348	-0.803455	0.356663	-0.0645584	0.572975	1.28046	0.956238
ENSMUSG00000000600	0.126365	5.89056	2.00338	0.156949	0.518855	Krit1	49.8953	60.1357	59.9004	55.0012	61.0531	69.5829	0.140559	0.0218424	0.216168	1.10233	1.01526	1.16164
ENSMUSG00000000605	-0.00907261	5.4735	0.00778872	0.929675	0.983722	Clcn4	44.3791	38.531	50.7788	40.3959	42.1848	49.9324	-0.13567	0.130706	-0.0242505	0.910247	1.09483	0.983331
ENSMUSG00000000628	-0.18932	6.76087	3.79355	0.0514505	0.292316	Hk2	119.804	129.065	97.8552	95.6108	116.509	91.5232	-0.325431	-0.147656	-0.0965104	0.79806	0.902716	0.935293
ENSMUSG00000000631	-0.267172	5.97647	7.08981	0.00775233	0.095022	Myo18a	62.3691	66.9944	76.2613	46.5943	61.8352	63.2508	-0.420679	-0.115611	-0.269867	0.747073	0.922991	0.829396
ENSMUSG00000000673	-1.15291	3.77458	43.6637	3.89939e-11	6.96756e-09	Haao	19.9304	17.906	18.4086	9.6537	8.60316	7.19662	-1.04582	-1.0575	-1.35499	0.484371	0.480463	0.390938
ENSMUSG00000000682	0.551023	5.13339	2.15854	0.141779	0.493031	Cd52	13.1668	38.6534	37.5618	39.8616	50.7391	30.2819	1.59809	0.392501	-0.310813	3.02743	1.31267	0.806187
ENSMUSG00000000686	0.201688	4.30046	2.43622	0.118561	0.450903	Abhd15	15.3012	22.5356	16.9401	18.1319	26.3472	18.6224	0.24488	0.225443	0.136602	1.18499	1.16914	1.09931
ENSMUSG00000000708	0.0721049	5.2295	0.446322	0.504087	0.834187	Kat2b	29.2996	36.5469	44.0565	32.7371	40.0829	41.9413	0.160044	0.13324	-0.0709839	1.11732	1.09675	0.951989
ENSMUSG00000000711	0.0730748	4.80109	0.320265	0.571448	0.865416	Rab5b	24.2269	26.9447	30.0536	24.5439	32.4085	28.693	0.0187538	0.266369	-0.0668385	1.01308	1.20278	0.954728
ENSMUSG00000000738	-0.107277	5.92319	1.75162	0.185673	0.559	Spg7	59.0428	66.235	63.3546	55.0368	61.1753	58.8814	-0.101364	-0.114645	-0.105636	0.932152	0.92361	0.929395
ENSMUSG00000000740	-0.298468	9.89269	7.93835	0.0048398	0.0680938	Rpl13	1368.1	954.799	837.054	1038.25	738.21	767.001	-0.398015	-0.371165	-0.126093	0.758902	0.773158	0.91631
ENSMUSG00000000743	0.0633231	6.02886	0.427378	0.513278	0.838896	Chmp1a	77.5594	52.9341	61.7619	75.4485	61.4197	62.4564	-0.0398103	0.214504	0.0161313	0.972783	1.1603	1.01124
ENSMUSG00000000751	0.181077	8.51066	3.65387	0.055939	0.307949	Rpa1	274.008	306.337	450.721	338.2	342.904	475.724	0.303658	0.162687	0.0778908	1.23427	1.11937	1.05547
ENSMUSG00000000753	0.798019	2.35887	4.37904	0.0363834	0.238827	Serpinf1	1.99581	1.98411	7.63233	2.74293	6.13464	9.60328	0.458745	1.62849	0.331403	1.37435	3.09188	1.25824
ENSMUSG00000000759	-0.122202	6.51766	1.81812	0.177538	0.548763	Tubgcp3	98.6818	99.9894	87.3685	96.6795	89.1845	77.5973	-0.0295734	-0.164983	-0.171106	0.97971	0.891939	0.888161
ENSMUSG00000000776	-0.00740823	5.34618	0.00346601	0.953053	0.990637	Polr3d	52.1129	33.7789	36.4449	50.2278	39.7163	31.6838	-0.0531544	0.233609	-0.201971	0.963827	1.17577	0.869362
ENSMUSG00000000782	0.659475	1.4159	2.45876	0.116871	0.447088	Tcf7	3.21547	1.37173	1.19966	6.4833	3.03066	1.00472	1.0117	1.14363	-0.255831	2.01628	2.20937	0.837505
ENSMUSG00000000787	0.115368	10.1058	1.45018	0.228498	0.614276	Ddx3x	1284.86	954.284	936.543	1356.43	1109.03	970.328	0.0782092	0.216802	0.051128	1.05571	1.16215	1.03607
ENSMUSG00000000791	-0.0606913	1.15164	0.042391	0.836876	0.958356	Il12rb1	1.77405	1.91063	2.9371	1.92362	1.78418	2.59359	0.116771	-0.0987857	-0.179446	1.0843	0.933819	0.883042
ENSMUSG00000000804	-0.107667	4.98465	0.871867	0.350439	0.7338	Usp32	24.5596	34.7587	39.3406	25.3989	30.1844	35.2354	0.0484784	-0.203572	-0.158995	1.03417	0.868398	0.895649
ENSMUSG00000000811	-0.149668	4.25426	1.01368	0.314023	0.699343	Txnrd3	14.9409	27.8021	17.5813	13.2516	22.4855	17.9682	-0.1731	-0.306195	0.0314064	0.886935	0.808772	1.02201
ENSMUSG00000000823	-0.150371	4.61823	1.67173	0.196026	0.573737	Zfp512b	29.4937	23.7114	24.076	27.7143	21.1169	21.0524	-0.089773	-0.167184	-0.193606	0.939671	0.890579	0.874417
ENSMUSG00000000826	0.0162864	6.84488	0.033379	0.855034	0.963727	Dnajc5	112.348	109.665	120.856	113.707	116.754	116.057	0.0173535	0.0903645	-0.0584489	1.0121	1.06464	0.960296
ENSMUSG00000000827	-0.0729191	6.25453	0.610943	0.434433	0.792911	Tpd52l2	94.0803	72.5548	68.691	83.1073	73.7623	65.7042	-0.178917	0.0238131	-0.0641355	0.883366	1.01664	0.956518
ENSMUSG00000000838	0.159638	7.77232	2.01065	0.156198	0.517393	Fmr1	186.664	218.252	214.657	238.778	210.264	242.862	0.355226	-0.0537936	0.178108	1.27919	0.9634	1.1314
ENSMUSG00000000861	-0.54281	6.08085	10.8624	0.000981342	0.0225772	Bcl11a	28.6343	102.978	106.087	19.5568	91.5552	56.4514	-0.550079	-0.16962	-0.910171	0.682983	0.889077	0.532122
ENSMUSG00000000876	-0.187021	3.65092	1.03265	0.309536	0.69543	Pxmp4	13.8598	12.958	13.0722	10.5086	11.4627	13.1315	-0.39933	-0.176888	0.00653124	0.75821	0.884609	1.00454
ENSMUSG00000000881	0.681021	1.47995	1.90976	0.16699	0.53186	Dlg3	0.415794	0.710361	6.06036	0.56996	2.34632	5.77131	0.454992	1.72377	-0.070504	1.37078	3.30299	0.952305
ENSMUSG00000000884	0.132763	2.62965	0.321171	0.570905	0.864978	Gnb1l	6.43095	5.92784	5.17096	7.51635	6.94119	4.97688	0.225001	0.227676	-0.055189	1.16878	1.17095	0.962468
ENSMUSG00000000901	-0.423698	3.2645	4.86151	0.0274624	0.202771	Mmp11	7.62289	12.2231	12.7206	5.34338	8.87201	10.2809	-0.512586	-0.462278	-0.307197	0.700965	0.725839	0.80821
ENSMUSG00000000902	0.0875043	6.76382	0.935071	0.333549	0.717615	Smarcb1	94.8565	112.482	108.259	99.7074	126.628	109.725	0.0719548	0.1709	0.0194041	1.05114	1.12576	1.01354
ENSMUSG00000000903	-0.023882	7.85527	0.075828	0.783033	0.943246	Vpreb3	184.64	210.757	307.424	192.54	205.376	288.145	0.0604389	-0.0373111	-0.0934329	1.04278	0.974469	0.93729
ENSMUSG00000000915	-0.123798	7.07361	1.40246	0.236312	0.62352	Hip1r	134.551	146.383	140.009	140.139	120.591	126.245	0.0587059	-0.27963	-0.149296	1.04153	0.823802	0.90169
ENSMUSG00000000916	-0.040923	5.06833	0.15672	0.692194	0.914685	Nsun5	34.899	33.3625	33.6733	32.7015	34.1927	32.1745	-0.0938292	0.0354612	-0.0656865	0.937032	1.02488	0.955491
ENSMUSG00000000934	-0.321922	5.3633	4.64078	0.0312209	0.219057	Top1mt	40.6092	21.0904	69.8906	31.5972	13.7602	69.4427	-0.362012	-0.616086	-0.00927657	0.778079	0.652438	0.993591
ENSMUSG00000000957	0.803662	0.381138	2.0759	0.149642	0.507533	Mmp14	2.43932	0.391923	0.496412	1.85237	0.830987	1.72906	-0.397109	1.08425	1.80038	0.759379	2.12028	3.48311
ENSMUSG00000000958	1.58045	0.860765	14.3712	0.000150079	0.00510793	Slc7a7	2.24529	0.416419	0.517096	4.16783	1.61309	2.10291	0.892398	1.95372	2.02388	1.85626	3.87373	4.06677
ENSMUSG00000000959	0.0181645	5.30184	0.0377897	0.845866	0.961566	Oxa1l	42.8268	38.8984	35.721	44.0651	38.9342	36.0298	0.0411217	0.00132732	0.0124203	1.02891	1.00092	1.00865
ENSMUSG00000000976	-0.221509	5.54833	4.58773	0.0322017	0.222875	Heatr6	52.5564	55.7021	43.1051	44.35	43.6513	41.1235	-0.24493	-0.351708	-0.0678942	0.843857	0.783656	0.95403
ENSMUSG00000000982	1.23471	-0.435234	1.46401	0.226293	0.612089	Ccl3	0.221757	0.636875	0.103419	0.0356225	1.9797	1.02809	-2.63812	1.6362	3.31339	0.160638	3.10846	9.94099
ENSMUSG00000001016	0.019151	7.70077	0.0466431	0.829011	0.956092	Ilf2	185.5	208.43	224.771	176.153	225.564	227.441	-0.0745839	0.113977	0.0170366	0.949616	1.08221	1.01188
ENSMUSG00000001017	-0.0452223	7.60032	0.271637	0.602236	0.87882	Chtop	192.097	198.191	200.612	188.764	201.783	182.556	-0.0252522	0.0259169	-0.136074	0.982649	1.01813	0.909992
ENSMUSG00000001018	0.0408345	4.64768	0.0896994	0.76456	0.938945	Snapin	30.2698	23.5154	20.6838	27.3581	24.1964	24.1834	-0.145912	0.0411861	0.225516	0.903808	1.02896	1.1692
ENSMUSG00000001020	0.60962	1.50165	1.29074	0.255912	0.64329	S100a4	2.02353	2.22906	1.44787	1.35366	7.25892	2.2431	-0.580014	1.70332	0.631565	0.668957	3.25649	1.54924
ENSMUSG00000001025	0.50468	3.07523	1.72446	0.18912	0.565094	S100a6	9.95134	4.92354	5.06754	14.8902	11.976	3.92543	0.581402	1.28238	-0.368435	1.4963	2.4324	0.774622
ENSMUSG00000001027	0.372021	2.22624	2.28439	0.130682	0.473244	Scn4a	6.6527	3.11089	2.44069	9.11937	3.93497	3.03753	0.454992	0.339024	0.31561	1.37078	1.2649	1.24454
ENSMUSG00000001029	-0.151593	5.43002	1.23975	0.265519	0.654097	Icam2	50.117	41.3234	43.8497	42.9251	31.8708	48.2968	-0.223478	-0.374724	0.13936	0.856498	0.771253	1.10142
ENSMUSG00000001034	-0.173391	4.07987	1.23557	0.266327	0.65517	Mapk7	17.7128	17.1711	18.6568	17.455	15.7154	14.4633	-0.0211511	-0.127804	-0.367302	0.985446	0.915224	0.775231
ENSMUSG00000001036	-0.933943	1.72684	10.8337	0.0009967	0.0227838	Epn2	8.98115	2.30255	1.82018	4.77342	1.17316	0.957991	-0.911878	-0.972834	-0.925994	0.531493	0.509504	0.526318
ENSMUSG00000001039	-0.651858	1.2191	3.59811	0.0578451	0.314004	B9d1	3.16003	2.572	2.54411	1.92362	1.22204	2.21974	-0.716119	-1.0736	-0.196773	0.608733	0.475133	0.8725
ENSMUSG00000001052	0.100745	4.55725	0.675053	0.411295	0.778238	Sec24b	27.3038	19.5227	21.0148	31.3478	20.7014	21.2861	0.199263	0.0845742	0.0185082	1.14811	1.06037	1.01291
ENSMUSG00000001053	-0.0353083	5.27817	0.0720743	0.78834	0.944438	N4bp3	30.4638	46.7614	40.2714	33.6989	48.5639	32.6652	0.145604	0.0545667	-0.302003	1.10619	1.03855	0.811126
ENSMUSG00000001054	0.279901	5.02998	2.55225	0.110138	0.433006	Rmnd5b	18.7662	34.7342	36.3622	30.1367	40.6206	34.9784	0.683385	0.225855	-0.0559752	1.6059	1.16947	0.961944
ENSMUSG00000001056	0.158647	7.95782	3.47751	0.0622082	0.327249	Nhp2	288.339	206.715	211.492	307.529	240.229	237.325	0.092956	0.216765	0.166259	1.06655	1.16212	1.12215
ENSMUSG00000001062	-0.0632949	2.97107	0.0949846	0.757933	0.93734	Vps9d1	7.31797	8.1569	8.39763	7.51635	7.77217	7.5471	0.0385881	-0.0697034	-0.15406	1.02711	0.952834	0.898718
ENSMUSG00000001065	-0.221091	4.71275	3.9434	0.0470556	0.276732	Zfp276	28.4958	28.6594	27.3647	24.1164	24.4164	23.9498	-0.240729	-0.23116	-0.192303	0.846317	0.85195	0.875207
ENSMUSG00000001082	-0.0677246	4.08891	0.235199	0.627695	0.891525	Mfsd10	20.5402	16.8527	14.7269	20.2692	15.1289	14.44	-0.0191618	-0.155677	-0.0283847	0.986806	0.897711	0.980517
ENSMUSG00000001089	0.0447758	6.75637	0.238375	0.625382	0.889549	Luzp1	99.3471	115.323	104.619	109.86	114.75	104.468	0.145115	-0.00719719	-0.00208383	1.10582	0.995024	0.998557
ENSMUSG00000001098	-0.00582026	5.7205	0.00370332	0.951475	0.990557	Kctd10	43.6307	55.4816	59.6108	48.0548	53.5987	55.5869	0.139338	-0.0498133	-0.100829	1.1014	0.966061	0.932497
ENSMUSG00000001100	-0.00480682	6.44406	0.00272078	0.9584	0.991928	Poldip2	104.78	85.2923	72.3107	97.1782	87.1315	75.5411	-0.10866	0.0307778	0.063054	0.927449	1.02156	1.04467
ENSMUSG00000001105	-0.052164	4.96146	0.232708	0.629523	0.89161	Ift20	34.5941	32.4806	28.0266	31.2766	32.824	27.478	-0.145442	0.0151705	-0.0285191	0.904102	1.01057	0.980426
ENSMUSG00000001123	-0.00177969	7.07425	0.000264245	0.98703	0.997282	Lgals9	114.537	165.906	124.351	107.829	151.02	144.493	-0.0870685	-0.13563	0.216581	0.941434	0.910272	1.16198
ENSMUSG00000001127	-0.00173134	5.26821	0.000325858	0.985598	0.997282	Araf	35.7306	37.8451	41.9261	35.0882	39.203	41.0534	-0.0261736	0.0508593	-0.0303462	0.982021	1.03588	0.979185
ENSMUSG00000001128	1.34663	3.10781	1.96398	0.161089	0.525253	Cfp	2.05125	5.21748	2.02701	0.641205	29.4512	11.6127	-1.67765	2.4969	2.51828	0.312592	5.64471	5.72898
ENSMUSG00000001134	-0.0225288	4.46283	0.0306461	0.861032	0.965595	Uxt	26.1673	19.4492	21.1182	24.1164	20.8236	20.4216	-0.117748	0.0985064	-0.048392	0.921625	1.07066	0.967014
ENSMUSG00000001138	0.0584647	3.84433	0.150357	0.698194	0.917043	Cnnm3	10.8384	17.2691	13.9202	11.1855	17.4996	15.0241	0.045479	0.0191283	0.110098	1.03203	1.01335	1.0793
ENSMUSG00000001143	-0.234529	3.75556	2.10334	0.146978	0.501803	Lman2l	10.2563	15.6034	17.4158	8.01507	13.6624	15.4914	-0.355717	-0.191653	-0.168926	0.781481	0.875602	0.889505
ENSMUSG00000001150	0.0100356	6.64719	0.0120624	0.912545	0.976882	Mcm3ap	105.778	95.2619	97.9793	113.956	92.1174	96.0795	0.107443	-0.0484255	-0.0282477	1.07732	0.966991	0.980611
ENSMUSG00000001151	-0.0841667	7.49383	0.712505	0.398614	0.766829	Pcnt	166.456	200.689	189.878	174.693	170.206	179.214	0.0696778	-0.237684	-0.0833819	1.04948	0.848106	0.943843
ENSMUSG00000001156	-0.060526	3.47172	0.108402	0.74197	0.933701	Mxd1	17.4356	5.82986	10.9624	15.2464	5.67027	11.3791	-0.193566	-0.0400448	0.0538151	0.874442	0.972625	1.03801
ENSMUSG00000001157	-0.0703404	4.89688	0.397002	0.528642	0.845953	Gmcl1	25.3634	35.9835	30.1777	26.1113	33.0195	27.7117	0.0419245	-0.124015	-0.12299	1.02949	0.91763	0.918282
ENSMUSG00000001158	-0.0959661	5.78579	0.969108	0.324903	0.710729	Snrnp27	67.8021	49.7253	53.9227	57.9222	51.6434	49.7688	-0.227214	0.054605	-0.115651	0.854283	1.03857	0.922965
ENSMUSG00000001166	-0.162978	1.79992	0.375943	0.539782	0.853849	Oas1c	2.5502	3.72327	4.48839	2.31546	3.15286	4.15908	-0.139311	-0.239908	-0.109932	0.907953	0.846799	0.926632
ENSMUSG00000001173	0.194936	1.32172	0.420074	0.5169	0.840541	Ocrl	1.05334	3.20887	2.39932	1.03305	3.69056	3.0609	-0.0280634	0.201774	0.351328	0.980736	1.15011	1.27573
ENSMUSG00000001175	-0.0362598	9.66766	0.145062	0.703299	0.918401	Calm1	902.633	758.053	811.985	844.004	795.572	767.351	-0.0968897	0.0696943	-0.0815662	0.935047	1.04949	0.945031
ENSMUSG00000001211	0.0102634	4.75001	0.00577017	0.93945	0.986891	Agpat3	28.5789	29.6147	21.656	25.9332	34.6571	20.7487	-0.140151	0.226835	-0.0617442	0.907424	1.17027	0.958105
ENSMUSG00000001227	-1.26176	0.649444	11.0656	0.00087946	0.020768	Sema6b	1.44142	1.34724	3.55762	0.641205	0.757665	1.07482	-1.16863	-0.830371	-1.72682	0.444843	0.562384	0.302118
ENSMUSG00000001228	0.0438765	9.56196	0.199413	0.655195	0.901966	Uhrf1	676.857	781.054	776.926	756.373	746.055	797.516	0.160246	-0.0661399	0.0377367	1.11748	0.95519	1.0265
ENSMUSG00000001229	0.0680772	6.03591	0.632284	0.426519	0.788126	Dpp9	54.9957	64.9858	72.2693	60.0952	68.3365	72.5971	0.127931	0.0725317	0.0065283	1.09273	1.05156	1.00454
ENSMUSG00000001248	-0.128416	5.7862	1.3328	0.248307	0.636258	Gramd1a	43.5198	69.8848	60.3347	45.3475	55.2606	56.3112	0.0593509	-0.338727	-0.0995666	1.042	0.790739	0.933313
ENSMUSG00000001270	-0.146128	3.30743	0.144699	0.703654	0.918416	Ckb	9.39695	4.55611	17.5606	4.95153	7.82106	14.4166	-0.924317	0.779561	-0.284608	0.52693	1.71661	0.820964
ENSMUSG00000001280	-0.11915	7.89747	1.79922	0.179807	0.550328	Sp1	245.901	254.75	243.511	243.017	230.697	212.464	-0.0170189	-0.143086	-0.196768	0.988273	0.90558	0.872503
ENSMUSG00000001281	0.134821	2.72311	0.0637898	0.800603	0.948715	Itgb7	7.26254	5.07051	4.05403	13.3941	8.5054	1.58886	0.883049	0.746249	-1.35136	1.84427	1.67743	0.391922
ENSMUSG00000001285	-0.163887	5.75732	3.81523	0.0507886	0.290868	Myg1	61.6207	58.813	50.9029	53.2913	54.5763	45.0723	-0.209515	-0.10786	-0.175506	0.864828	0.927963	0.885457
ENSMUSG00000001289	-0.149542	7.22665	2.98838	0.0838638	0.376941	Pfdn5	188.881	142.856	141.932	159.411	130.489	134.866	-0.244731	-0.130629	-0.0736722	0.843973	0.913433	0.950216
ENSMUSG00000001305	0.0824641	6.69587	0.665001	0.4148	0.77989	Rrp15	113.955	93.6207	94.7733	111.89	110.619	96.9441	-0.0263824	0.240701	0.0326719	0.981879	1.18157	1.0229
ENSMUSG00000001323	0.114635	2.54903	0.222246	0.637334	0.895663	Srr	5.3776	4.94803	6.3913	5.45025	6.2324	6.35545	0.0193581	0.332934	-0.00811452	1.01351	1.25957	0.994391
ENSMUSG00000001348	-0.152137	4.90841	1.62196	0.202819	0.581886	Acp5	29.9095	25.9649	39.1545	28.3199	24.9296	31.5203	-0.078785	-0.0587031	-0.312898	0.946855	0.960127	0.805023
ENSMUSG00000001366	-0.104072	4.35845	0.575175	0.44821	0.800385	Fbxo9	23.1459	21.8742	18.7189	19.4499	20.5547	19.043	-0.250992	-0.0897624	0.0247679	0.840318	0.939677	1.01732
ENSMUSG00000001376	0.156926	6.24541	3.37134	0.0663399	0.336597	Vps50	72.1818	68.2926	74.6686	78.9039	77.9417	82.9247	0.12846	0.190666	0.151299	1.09313	1.14129	1.11057
ENSMUSG00000001380	0.0488521	7.48352	0.296268	0.586232	0.872314	Hars	179.235	201.473	144.87	177.828	226.346	143.769	-0.0113725	0.167944	-0.0110034	0.992148	1.12346	0.992402
ENSMUSG00000001383	0.0491842	6.67047	0.300176	0.583772	0.871084	Zmat2	94.108	119.12	86.5618	91.9417	127.581	91.5232	-0.0335984	0.0989952	0.0804072	0.97698	1.07103	1.05732
ENSMUSG00000001403	-0.052967	6.76468	0.356241	0.550601	0.85767	Ube2c	87.0673	101.312	142.47	82.9649	94.2437	143.816	-0.0696302	-0.104339	0.0135594	0.952882	0.930231	1.00944
ENSMUSG00000001415	0.0194701	7.3542	0.0547395	0.815012	0.952407	Smg5	182.617	136.414	168.883	185.558	143.907	164.12	0.023049	0.0771513	-0.0412744	1.0161	1.05493	0.971796
ENSMUSG00000001416	0.0885402	9.49042	0.658281	0.417168	0.781492	Cct3	777.784	656.545	659.359	736.745	786.823	698.189	-0.0782048	0.261145	0.082553	0.947236	1.19843	1.05889
ENSMUSG00000001418	0.198241	4.34133	0.957583	0.327797	0.713041	Glmp	18.489	15.579	22.3385	16.9919	24.3186	23.4825	-0.121814	0.642462	0.0720499	0.919031	1.56099	1.05121
ENSMUSG00000001419	-0.212625	6.30502	3.91886	0.0477473	0.278964	Mef2d	99.0144	78.2867	75.3925	97.4276	61.1753	62.9938	-0.0233082	-0.355817	-0.259213	0.983974	0.781427	0.835544
ENSMUSG00000001420	-0.371724	1.23927	1.54385	0.214046	0.5976	Tmem79	1.88493	3.13539	2.77163	1.7455	2.19967	2.00945	-0.11087	-0.511355	-0.463939	0.92603	0.701563	0.725004
ENSMUSG00000001424	-0.18023	8.15906	3.96181	0.0465435	0.275231	Snd1	361.103	278.094	273.378	299.728	264.278	238.236	-0.268758	-0.0735148	-0.198506	0.830034	0.95032	0.871453
ENSMUSG00000001436	-0.206462	6.09494	4.98642	0.025547	0.195382	Slc19a1	89.7838	71.82	56.7771	84.0335	61.6886	45.9369	-0.09549	-0.219381	-0.305657	0.935954	0.858934	0.809074
ENSMUSG00000001440	0.0780745	9.82316	0.674521	0.41148	0.778349	Kpnb1	910.644	865.44	866.218	961.951	970.813	859.879	0.079075	0.165759	-0.0105964	1.05634	1.12176	0.992682
ENSMUSG00000001441	-0.244036	5.19249	6.08841	0.0136071	0.134578	Npepps	33.3744	42.7441	42.4225	26.9662	37.15	36.2635	-0.307587	-0.202364	-0.226313	0.807992	0.869125	0.854817
ENSMUSG00000001445	0.0893848	5.92351	1.11536	0.290919	0.678916	Mrpl10	55.6887	58.617	61.9894	59.4896	65.0125	63.0405	0.0952536	0.149398	0.0242569	1.06825	1.10911	1.01696
ENSMUSG00000001467	-0.460295	7.45078	10.0255	0.00154385	0.0312885	Cyp51	216.989	198.926	187.788	176.225	111.939	157.555	-0.300207	-0.829518	-0.253257	0.812136	0.562717	0.839
ENSMUSG00000001472	-0.110276	7.9798	1.56845	0.210433	0.59296	Tcf25	269.795	284.316	231.659	233.684	275.643	219.24	-0.207306	-0.0446919	-0.0794919	0.866153	0.969497	0.946391
ENSMUSG00000001473	1.04781	1.83076	2.20867	0.137237	0.485743	Tubb6	4.98953	1.86164	0.951456	2.67169	6.79454	3.83197	-0.901151	1.86781	2.00988	0.535459	3.64977	4.02748
ENSMUSG00000001482	0.154247	4.35448	1.06748	0.301516	0.688655	Def8	26.4445	17.7345	14.5407	25.3276	20.4325	18.1785	-0.0622566	0.204305	0.322131	0.957765	1.15213	1.25018
ENSMUSG00000001508	0.0351828	0.957052	0.0118849	0.913188	0.976978	Sgca	1.35826	0.685866	3.51625	1.63864	0.659902	3.29456	0.270735	-0.0556755	-0.0939539	1.20642	0.962144	0.936951
ENSMUSG00000001517	-0.150328	5.77406	1.0558	0.304176	0.691343	Foxm1	50.616	53.3996	67.4293	56.4261	38.1032	62.0124	0.156769	-0.486915	-0.120818	1.11479	0.713549	0.919666
ENSMUSG00000001518	-0.126009	4.41461	0.938724	0.332606	0.716902	Itfg2	28.5789	19.1308	19.0084	25.9688	16.3509	18.8093	-0.138171	-0.226524	-0.0151904	0.908671	0.854691	0.989526
ENSMUSG00000001521	-0.00351456	3.76728	0.00038907	0.984263	0.997282	Tulp3	10.9492	17.3181	12.3689	12.5391	17.5729	10.608	0.195606	0.0210735	-0.221568	1.1452	1.01471	0.857633
ENSMUSG00000001524	-0.0717004	5.10545	0.503092	0.478145	0.818921	Gtf2h4	37.4215	34.0973	34.2317	34.3045	32.3352	33.8802	-0.125469	-0.0765542	-0.0148927	0.916706	0.94832	0.98973
ENSMUSG00000001525	-0.0551669	11.1585	0.362999	0.546846	0.856397	Tubb5	2162.41	2324.45	2500.05	2078.32	2208.03	2441.55	-0.0572164	-0.074128	-0.0341642	0.961117	0.949916	0.976597
ENSMUSG00000001542	0.402121	5.21238	5.59601	0.0180015	0.159105	Ell2	17.297	10.288	75.9924	25.5057	16.3753	76.1954	0.560297	0.670564	0.00384848	1.47457	1.59169	1.00267
ENSMUSG00000001552	1.00881	0.744488	9.03952	0.00264205	0.0453933	Jup	1.96809	0.61238	0.682566	4.7378	1.09984	1.23838	1.26742	0.844789	0.859412	2.4073	1.796	1.8143
ENSMUSG00000001569	-0.00844828	6.7536	0.00965177	0.921739	0.980866	Nom1	115.979	105.721	102.819	115.88	102.994	103.79	-0.00122896	-0.0377126	0.013559	0.999149	0.974198	1.00944
ENSMUSG00000001576	-0.00500911	6.2958	0.00327112	0.954391	0.990707	Ergic1	68.9664	67.5333	99.9029	69.2502	69.4852	95.7991	0.00592481	0.0411068	-0.0605136	1.00412	1.0289	0.958923
ENSMUSG00000001588	-0.274419	6.81611	10.4037	0.00125761	0.0268582	Acap1	124.045	115.176	130.639	104.196	94.2682	107.412	-0.251568	-0.289003	-0.282433	0.839983	0.818467	0.822203
ENSMUSG00000001604	0.692637	0.244132	1.49108	0.222048	0.607784	Tcea3	0.194037	0.0979808	2.89574	0.391848	0.391053	2.45339	1.01396	1.99679	-0.239152	2.01945	3.99112	0.847243
ENSMUSG00000001627	-0.0043042	5.88206	0.0020277	0.964083	0.992908	Ifrd1	51.7525	60.3317	65.1334	55.2862	62.4707	58.5076	0.0952897	0.0502632	-0.154774	1.06828	1.03545	0.898273
ENSMUSG00000001630	-0.294368	3.96894	4.00885	0.0452619	0.27094	Stk38l	15.0795	13.7173	22.8143	11.9335	11.976	17.9214	-0.337562	-0.195853	-0.348249	0.791377	0.873056	0.785537
ENSMUSG00000001632	-0.0615175	6.43874	0.371844	0.542001	0.854528	Brpf1	92.5835	83.1122	89.1059	97.392	71.9537	86.1024	0.0730482	-0.207992	-0.049468	1.05194	0.865741	0.966293
ENSMUSG00000001642	0.151176	7.26914	3.10445	0.0780786	0.362824	Akr1b3	172.111	141.411	126.068	180.642	156.934	148.185	0.0697924	0.150269	0.233197	1.04957	1.10978	1.17544
ENSMUSG00000001665	-0.0878075	1.19605	0.0913647	0.762449	0.938945	Gstt3	2.49476	2.59649	1.88223	2.38671	2.19967	1.93935	-0.0638808	-0.239275	0.0431305	0.956687	0.847171	1.03035
ENSMUSG00000001666	0.144115	2.38096	0.336622	0.561785	0.863127	Ddt	5.01725	5.1195	4.57113	6.34081	4.98592	5.02361	0.337771	-0.0381418	0.136176	1.2638	0.973909	1.09899
ENSMUSG00000001674	0.118166	6.8697	1.90958	0.16701	0.53186	Ddx18	127.344	104.57	104.474	137.717	117.023	110.379	0.112974	0.162317	0.0793256	1.08146	1.11908	1.05652
ENSMUSG00000001687	0.0724582	7.00724	0.771787	0.379665	0.753636	Ubl3	127.344	122.354	126.42	132.195	129.096	134.166	0.0539402	0.0773916	0.0857945	1.0381	1.05511	1.06127
ENSMUSG00000001700	0.440285	5.47055	5.55038	0.0184767	0.161048	Gramd3	30.2144	45.1447	37.7687	58.136	50.7147	43.904	0.944196	0.167847	0.217164	1.92412	1.12338	1.16245
ENSMUSG00000001707	-0.111898	6.76284	1.0791	0.298899	0.686735	Eef1e1	146.11	94.576	99.6133	121.117	99.2052	90.7989	-0.270659	0.0689418	-0.133664	0.828941	1.04895	0.911514
ENSMUSG00000001729	0.0489897	8.07575	0.331832	0.564583	0.863652	Akt1	276.392	230.573	289.594	279.566	250.103	292.281	0.0164699	0.117295	0.0133223	1.01148	1.0847	1.00928
ENSMUSG00000001741	0.465657	7.5238	8.35852	0.00383883	0.0584604	Il16	86.6792	203.237	185.017	153.747	215.763	259.242	0.826799	0.0862888	0.486642	1.77375	1.06164	1.40118
ENSMUSG00000001750	0.293068	5.91494	5.31587	0.021132	0.174794	Tcirg1	62.3691	48.2311	52.1026	68.6446	72.6625	57.8066	0.138315	0.591248	0.14988	1.10062	1.50655	1.10948
ENSMUSG00000001751	0.181416	4.13185	0.39711	0.528586	0.845953	Naglu	18.3781	14.4522	15.5956	12.6816	24.172	19.4869	-0.535249	0.742048	0.321369	0.69004	1.67255	1.24952
ENSMUSG00000001755	-0.038553	5.25226	0.15018	0.698363	0.917043	Coasy	38.752	40.0987	36.7552	39.9328	38.9098	33.9736	0.043305	-0.043422	-0.113531	1.03047	0.970351	0.924323
ENSMUSG00000001767	0.249168	6.76311	8.3264	0.00390731	0.0591643	Crnkl1	102.563	92.2245	103.005	120.119	112.599	120.941	0.227962	0.28797	0.231578	1.17118	1.22092	1.17412
ENSMUSG00000001768	1.26402	1.31066	1.48922	0.222337	0.608392	Rin2	0.997906	1.27375	0.682566	0.249358	7.64997	3.45812	-2.00069	2.58637	2.34094	0.249881	6.00586	5.06634
ENSMUSG00000001774	0.31969	7.68799	14.7403	0.000123383	0.00433513	Chordc1	167.704	181.314	201.523	210.529	233.532	242.348	0.328106	0.365133	0.266142	1.25536	1.288	1.20259
ENSMUSG00000001783	0.0384364	8.33178	0.166563	0.683185	0.910319	Rtcb	371.221	295.02	283.844	408.305	277.403	297.258	0.13737	-0.0888303	0.0666153	1.0999	0.940285	1.04726
ENSMUSG00000001785	-0.0412208	6.68502	0.199717	0.65495	0.901966	Pwp1	124.489	98.5442	90.5952	113.458	101.771	88.3221	-0.13386	0.0464903	-0.036659	0.91139	1.03275	0.97491
ENSMUSG00000001786	-0.122968	4.23673	0.891185	0.345156	0.729101	Fbxo7	20.5402	19.4492	18.843	18.2744	18.2573	17.4541	-0.168632	-0.0912388	-0.110457	0.889686	0.938716	0.926295
ENSMUSG00000001794	-0.0207408	5.94279	0.0440602	0.833742	0.957808	Capns1	68.4397	56.045	61.2655	66.6854	61.4686	54.9326	-0.0374633	0.133263	-0.157411	0.974367	1.09677	0.896632
ENSMUSG00000001829	0.126774	5.33042	1.77805	0.182389	0.553622	Clpb	32.2102	47.0553	35.9278	33.9483	51.0813	40.7964	0.0758211	0.118437	0.183341	1.05396	1.08556	1.13551
ENSMUSG00000001833	-0.0272931	8.213	0.1004	0.751351	0.936031	2003-08-31	260.343	290.415	348.667	256.34	297.469	326.698	-0.0223541	0.0346223	-0.0938914	0.984625	1.02429	0.936992
ENSMUSG00000001844	-0.11846	4.77743	1.12879	0.288034	0.676586	Zdhhc4	33.319	25.426	26.6201	32.2384	22.901	23.8797	-0.0475641	-0.150894	-0.156731	0.967569	0.900692	0.897055
ENSMUSG00000001847	0.1216	7.73481	1.4319	0.231455	0.618347	Rac1	206.151	206.911	197.117	250.391	225.491	191.832	0.280482	0.124058	-0.0392083	1.2146	1.0898	0.973189
ENSMUSG00000001855	0.0236456	6.15972	0.0546367	0.815183	0.952407	Nup214	78.696	70.4237	62.4858	89.8756	66.1857	61.1713	0.19164	-0.0895422	-0.0306754	1.14206	0.939821	0.978962
ENSMUSG00000001891	0.327719	5.53624	5.47163	0.0193276	0.165637	Ugp2	39.4727	38.8004	44.4702	42.4977	60.882	51.9418	0.106528	0.649945	0.224057	1.07663	1.56911	1.16801
ENSMUSG00000001909	0.0360114	6.93868	0.187417	0.665075	0.904742	Trmt1	130.448	113.829	118.973	134.511	115.678	122.366	0.0442405	0.0232472	0.0405626	1.03114	1.01624	1.02851
ENSMUSG00000001910	0.0149439	6.28755	0.0256678	0.872714	0.967601	Nacc1	76.0349	77.7723	79.0536	80.2219	81.5101	73.8121	0.0773353	0.0677221	-0.0989742	1.05507	1.04806	0.933697
ENSMUSG00000001911	-0.0429125	4.62684	0.1175	0.731762	0.930744	Nfix	19.9304	28.3165	26.9924	21.3379	25.5406	25.7022	0.0984473	-0.148846	-0.0706606	1.07062	0.901971	0.952202
ENSMUSG00000001918	-0.349114	8.35328	8.94475	0.00278269	0.0469814	Slc1a5	317.861	442.775	343.186	282.237	294.389	281.346	-0.171486	-0.588849	-0.286647	0.887927	0.664873	0.819805
ENSMUSG00000001924	-0.000465893	8.32985	2.76717e-05	0.995803	0.999025	Uba1	330.307	327.868	306.617	313.3	347.915	304.267	-0.0762615	0.0856173	-0.0110981	0.948512	1.06114	0.992337
ENSMUSG00000001930	1.89409	0.993727	4.67816	0.0305485	0.216582	Vwf	1.21966	0.710361	0.310257	0.819318	6.35461	2.12627	-0.573987	3.16118	2.77679	0.671758	8.9456	6.85326
ENSMUSG00000001942	0.0945305	2.43665	0.0877568	0.767049	0.938959	Siae	4.57373	5.31546	5.17096	3.49101	8.26099	5.21054	-0.389729	0.63612	0.0110013	0.763273	1.55414	1.00765
ENSMUSG00000001962	0.111803	4.68587	0.886007	0.346562	0.729494	Fam50a	20.0136	23.0745	30.55	20.6611	24.172	35.469	0.0459371	0.0670354	0.215388	1.03235	1.04756	1.16102
ENSMUSG00000001964	0.2026	5.12139	3.46593	0.0626454	0.327536	Emd	29.2165	35.3711	32.4529	37.0118	38.8853	35.6326	0.341204	0.136655	0.13485	1.26681	1.09935	1.09798
ENSMUSG00000001983	0.0610589	4.16417	0.195567	0.658323	0.902705	Taco1	16.1605	20.2575	16.1541	16.7782	19.9193	17.9682	0.0541142	-0.0242953	0.153547	1.03822	0.983301	1.1123
ENSMUSG00000001995	-0.17139	3.24023	0.543999	0.46078	0.806798	Sipa1l2	11.2264	7.88746	10.3005	11.0074	5.37698	10.6781	-0.028432	-0.552765	0.0519341	0.980485	0.681712	1.03665
ENSMUSG00000001998	0.0111274	5.63901	0.0161446	0.898892	0.975378	Ap4e1	43.3812	56.1185	49.4137	45.5256	54.1853	50.0025	0.0696083	-0.0505767	0.0170896	1.04943	0.96555	1.01192
ENSMUSG00000001999	0.390313	4.43267	3.76742	0.0522601	0.295663	Blvra	23.1736	17.6855	15.2233	22.6559	30.0622	20.5618	-0.0325931	0.76538	0.433683	0.977661	1.69982	1.35068
ENSMUSG00000002006	0.784713	0.0239103	4.06026	0.0439036	0.266484	Pdzd4	0.221757	0.514399	1.2824	0.28498	1.05095	2.19637	0.361883	1.03074	0.776278	1.2851	2.04307	1.71271
ENSMUSG00000002007	-0.918619	1.16613	8.49951	0.00355241	0.0554373	Srpk3	5.01725	1.61668	1.96496	3.13478	0.757665	0.957991	-0.678531	-1.09341	-1.03642	0.624801	0.468654	0.487536
ENSMUSG00000002010	-0.0750863	7.22053	0.751354	0.386048	0.758311	Idh3g	172.25	151.478	136.017	152.643	146.669	135.544	-0.174344	-0.0465454	-0.00502301	0.88617	0.968252	0.996524
ENSMUSG00000002014	-0.0612956	6.13969	0.410253	0.521841	0.841939	Ssr4	93.0547	66.676	57.3356	81.0056	67.921	56.9187	-0.200057	0.0266907	-0.0105275	0.870516	1.01867	0.992729
ENSMUSG00000002015	-0.111957	6.82336	1.26649	0.260426	0.649006	Bcap31	130.947	111.061	111.3	109.005	110.741	106.15	-0.264594	-0.00416293	-0.0683433	0.832433	0.997119	0.953733
ENSMUSG00000002017	0.0682346	5.75538	0.590034	0.442406	0.797662	Fam98a	59.8743	48.1821	49.9514	63.6218	53.4031	48.9043	0.0875838	0.148428	-0.0305652	1.06259	1.10836	0.979037
ENSMUSG00000002020	-0.45587	3.65326	1.81181	0.178291	0.549638	Ltbp2	0.526672	3.64979	36.6931	0.676828	1.53977	31.0997	0.361883	-1.2451	-0.23861	1.2851	0.42188	0.847562
ENSMUSG00000002028	-0.376092	5.9954	8.54801	0.00345901	0.0544552	Kmt2a	79.9433	77.0619	59.6315	59.0621	50.788	56.0074	-0.436744	-0.601531	-0.0904553	0.7388	0.659054	0.939226
ENSMUSG00000002031	-0.147612	4.61848	1.27789	0.258292	0.646092	Ift46	30.8796	24.2013	22.5661	24.6508	22.9988	21.8469	-0.325022	-0.0735243	-0.0467272	0.798286	0.950314	0.96813
ENSMUSG00000002043	-1.00016	5.09718	63.7109	1.44085e-15	5.1491e-13	Trappc6a	55.6055	41.005	40.4369	24.722	19.9926	23.2488	-1.16943	-1.03633	-0.798515	0.444597	0.487565	0.574941
ENSMUSG00000002052	0.0784892	7.27615	0.865912	0.352089	0.734244	Supt6	144.89	148.98	158.397	154.174	164.487	158.77	0.0896004	0.142853	0.00339156	1.06408	1.10409	1.00235
ENSMUSG00000002055	-0.16096	7.26873	3.8237	0.0505325	0.290176	Spag5	141.841	150.058	196.496	132.053	130.245	174.097	-0.103163	-0.204289	-0.174608	0.93099	0.867967	0.886008
ENSMUSG00000002058	0.333145	2.37268	1.58451	0.208112	0.589046	Unc119	3.82531	4.0662	5.79147	5.12964	5.96356	5.93487	0.423284	0.55249	0.0352873	1.34098	1.46661	1.02476
ENSMUSG00000002064	-0.0579808	4.06493	0.138719	0.709558	0.921411	Sdf2	18.6553	15.7259	16.7539	15.6383	16.6442	16.6831	-0.254502	0.0818735	-0.00611217	0.838276	1.05839	0.995772
ENSMUSG00000002068	0.283931	5.83815	8.40196	0.00374817	0.057513	Ccne1	49.3132	54.5508	50.5099	65.7592	67.7988	55.0962	0.415219	0.313658	0.125386	1.3335	1.24286	1.0908
ENSMUSG00000002083	-0.0985963	3.85827	0.314981	0.57464	0.866248	Bbc3	23.1181	8.49984	12.3482	24.8645	6.7701	11.5894	0.105063	-0.328258	-0.0915051	1.07554	0.796498	0.938543
ENSMUSG00000002102	0.0488801	7.88498	0.312081	0.576406	0.866711	Psmc3	248.201	217.419	231.886	244.299	239.642	236.577	-0.0228613	0.1404	0.0288926	0.984279	1.10221	1.02023
ENSMUSG00000002103	1.00726	2.96095	6.85661	0.0088314	0.102884	Acp2	4.68461	5.46243	4.15745	4.98715	17.1819	9.7902	0.0902867	1.65327	1.23564	1.06458	3.14546	2.35486
ENSMUSG00000002105	0.0671686	2.3263	0.0808817	0.776106	0.941355	Slc39a13	4.76777	5.33996	4.44702	4.95153	5.59694	4.69649	0.0545594	0.0678114	0.0787445	1.03854	1.04813	1.0561
ENSMUSG00000002107	0.225435	7.61431	5.78128	0.0161977	0.149545	Celf2	160.025	181.118	201.771	206.148	205.84	220.455	0.365377	0.1846	0.127766	1.28822	1.1365	1.0926
ENSMUSG00000002108	1.72859	0.103826	8.82181	0.00297652	0.04939	Nr1h3	0.360355	0.538895	0.310257	0.391848	2.85957	1.5655	0.120875	2.40773	2.33508	1.08739	5.30637	5.0458
ENSMUSG00000002109	-0.435585	3.0419	4.66483	0.0307865	0.217065	Ddb2	10.5057	11.1453	6.63951	7.23137	8.55428	5.07034	-0.538835	-0.38172	-0.388993	0.688326	0.767522	0.763663
ENSMUSG00000002111	0.165246	5.33333	1.4598	0.226962	0.612677	Spi1	39.2232	30.1291	45.2976	41.4646	41.4027	44.0676	0.0801721	0.458568	-0.0397155	1.05714	1.37418	0.972847
ENSMUSG00000002129	0.0242913	7.31521	0.0797419	0.777647	0.94231	Sf3a1	160.053	153.438	159.865	171.024	158.181	152.718	0.0956469	0.0439194	-0.0659881	1.06854	1.03091	0.955291
ENSMUSG00000002147	-0.0532202	6.83493	0.330461	0.565388	0.864037	Stat6	134.523	102.537	112.437	120.903	105.584	108.744	-0.154007	0.042251	-0.0481886	0.898751	1.02972	0.96715
ENSMUSG00000002190	0.577551	3.38724	3.23344	0.072149	0.352095	Clgn	0.526672	5.78087	22.4626	1.24679	10.0941	21.5665	1.24324	0.804147	-0.0587359	2.36729	1.74611	0.960105
ENSMUSG00000002204	-0.162336	8.10434	2.36681	0.12394	0.462018	Napsa	298.041	237.946	339.628	263.215	241.133	270.878	-0.179271	0.0191918	-0.326315	0.883149	1.01339	0.797571
ENSMUSG00000002205	-0.00257066	4.89515	0.000559232	0.981133	0.997282	Vrk3	30.0203	28.341	30.7982	31.6328	28.0336	29.4407	0.0754814	-0.0157315	-0.0650344	1.05371	0.989155	0.955923
ENSMUSG00000002210	0.0324333	5.04888	0.0939262	0.759244	0.937447	Smg9	34.6218	32.8726	30.4259	37.9024	32.3107	30.2819	0.130608	-0.0248705	-0.00684586	1.09475	0.982909	0.995266
ENSMUSG00000002221	-0.0107753	6.41485	0.0145802	0.90389	0.976348	Paxip1	88.8136	82.6223	85.0933	92.7967	78.4305	83.9294	0.0632923	-0.0751166	-0.0198688	1.04485	0.949265	0.986322
ENSMUSG00000002222	0.036217	7.57539	0.13057	0.717842	0.925555	Rmnd5a	163.102	187.903	214.284	187.268	174.067	217.394	0.199326	-0.11034	0.0207847	1.14816	0.92637	1.01451
ENSMUSG00000002227	-0.00674458	3.88977	0.00177668	0.966379	0.993751	Mov10	16.8535	13.7908	13.8995	14.9615	15.0555	14.1128	-0.171799	0.126587	0.021973	0.887735	1.09171	1.01535
ENSMUSG00000002233	2.5136	1.87919	4.8186	0.0281542	0.206316	Rhoc	1.05334	1.12678	0.330941	0.56996	12.3915	6.00497	-0.886044	3.45907	4.18151	0.541096	10.9973	18.1451
ENSMUSG00000002250	-0.29578	2.18823	1.29343	0.255417	0.642836	Ppard	6.40323	4.53161	3.88856	6.12707	3.44615	2.87397	-0.0636012	-0.395038	-0.436189	0.956873	0.760469	0.739085
ENSMUSG00000002257	-0.207795	6.17393	4.37714	0.036424	0.238827	Def6	81.1353	74.2205	76.5715	66.4716	71.7582	62.7134	-0.287591	-0.0486739	-0.288035	0.819269	0.966825	0.819017
ENSMUSG00000002274	-0.175852	5.35046	3.54913	0.0595767	0.320805	Metrn	42.6605	48.3535	38.5753	36.8337	44.0912	33.9503	-0.211874	-0.133131	-0.184255	0.863415	0.911851	0.880103
ENSMUSG00000002279	-0.281002	4.24279	4.2901	0.038335	0.245954	Lmf1	21.2609	23.5644	17.4365	17.9894	17.9884	15.0708	-0.24106	-0.389539	-0.210348	0.846123	0.763373	0.864329
ENSMUSG00000002280	-0.117182	4.8171	0.821511	0.364739	0.74272	Narfl	32.4597	24.7892	30.8603	26.6813	26.0783	27.9453	-0.28282	0.0731429	-0.143144	0.821983	1.05201	0.905543
ENSMUSG00000002289	-0.18458	5.0326	1.57626	0.209301	0.591593	Angptl4	31.5449	30.766	41.2849	22.4066	31.6997	38.1561	-0.493486	0.043134	-0.113701	0.710307	1.03035	0.924214
ENSMUSG00000002297	0.123803	7.39744	1.64821	0.199202	0.57729	Dbf4	140.982	162.82	181.025	171.807	166.662	187.953	0.285282	0.0336488	0.054186	1.21865	1.0236	1.03827
ENSMUSG00000002307	-0.00155476	5.63699	0.000241388	0.987604	0.997282	Daxx	47.5391	48.329	53.3229	52.5432	47.8551	48.694	0.144389	-0.0142182	-0.131011	1.10526	0.990193	0.913191
ENSMUSG00000002308	-0.0573936	3.82509	0.128228	0.720277	0.926747	Cd320	16.9921	15.334	11.1072	14.7477	15.2266	11.4258	-0.204373	-0.0101385	0.040798	0.867916	0.992997	1.02868
ENSMUSG00000002319	0.0738524	5.67586	0.375147	0.540212	0.853974	Ipo4	52.8336	48.672	47.1591	54.2887	60.5399	42.9928	0.0391979	0.314794	-0.133442	1.02754	1.24383	0.911654
ENSMUSG00000002320	-0.0539511	5.33531	0.214052	0.64361	0.898179	Tm9sf1	39.7222	38.8984	44.615	41.2153	40.2784	37.1981	0.0532333	0.0502973	-0.2623	1.03759	1.03548	0.833758
ENSMUSG00000002325	0.119542	3.38766	0.363048	0.546818	0.856397	Irf9	8.3436	10.6554	10.9211	9.83182	12.5626	10.1173	0.236788	0.237545	-0.110285	1.17837	1.17898	0.926405
ENSMUSG00000002326	0.0315118	4.96632	0.0563136	0.81242	0.951901	Gmpr2	31.933	27.6796	33.0114	28.2487	32.8973	33.4362	-0.176865	0.249148	0.0184487	0.884623	1.1885	1.01287
ENSMUSG00000002329	0.132339	4.53807	1.04285	0.307159	0.69345	Mdp1	21.2887	20.7474	24.1794	25.3989	20.6036	26.8939	0.254679	-0.0100374	0.153499	1.19307	0.993067	1.11226
ENSMUSG00000002332	0.0458131	3.85203	0.0711836	0.789621	0.944689	Dhrs1	13.0005	13.3009	16.1127	12.4323	16.082	15.3045	-0.0644778	0.273927	-0.0742428	0.956291	1.20909	0.949841
ENSMUSG00000002342	-0.0588862	4.47493	0.239854	0.624311	0.889301	Tmem161a	28.7729	19.9391	19.2153	28.213	19.1371	18.0616	-0.028351	-0.0592245	-0.0893245	0.98054	0.95978	0.939963
ENSMUSG00000002343	0.0534637	4.47377	0.14478	0.703575	0.918416	Armc6	18.8216	20.38	26.103	18.9156	24.172	24.4872	0.00718336	0.246179	-0.0921875	1.00499	1.18606	0.938099
ENSMUSG00000002345	-0.0877033	4.31543	0.399885	0.527149	0.845136	Borcs8	21.8153	19.4492	20.146	18.4881	18.6483	20.5851	-0.238746	-0.060664	0.0311059	0.847482	0.958823	1.0218
ENSMUSG00000002346	0.00809368	1.80491	0.000786304	0.977629	0.99638	Slc25a42	2.27301	4.38464	3.68172	2.88542	4.1305	3.20109	0.344181	-0.0861444	-0.201816	1.26943	0.942037	0.869456
ENSMUSG00000002365	0.440583	6.44661	23.4763	1.26464e-06	8.11869e-05	Snx9	55.4115	69.003	98.4757	79.9369	92.704	127.343	0.528677	0.425972	0.370877	1.44261	1.34348	1.29314
ENSMUSG00000002372	-0.0320466	6.80619	0.133618	0.71471	0.923666	Ranbp3	113.567	107.534	118.311	110.323	109.764	111.641	-0.0418134	0.0296078	-0.0837226	0.971433	1.02073	0.94362
ENSMUSG00000002379	0.0154442	5.38175	0.0265062	0.87067	0.967353	Ndufa11	45.9314	37.3062	41.1194	46.0955	39.643	39.8384	0.00514709	0.0876498	-0.0456604	1.00357	1.06264	0.968846
ENSMUSG00000002393	-0.218595	3.96951	1.95032	0.162552	0.527169	Nr2f6	17.6297	13.9378	18.5534	14.5696	11.0228	17.9214	-0.275043	-0.338509	-0.0499957	0.826426	0.790858	0.965939
ENSMUSG00000002395	-0.212659	5.53266	4.22013	0.0399472	0.252074	Use1	63.0067	42.0583	44.7184	48.5179	38.8609	40.3758	-0.376988	-0.114071	-0.147378	0.770044	0.923977	0.90289
ENSMUSG00000002396	-0.131109	4.30616	1.04524	0.306606	0.69345	Ocel1	13.9984	19.3512	28.3989	13.0735	17.2552	26.006	-0.0986203	-0.165392	-0.126992	0.933926	0.891686	0.915739
ENSMUSG00000002409	-0.547764	1.89167	4.38067	0.0363486	0.238783	Dyrk1b	5.18357	4.0662	3.82651	3.41976	2.66405	2.82724	-0.600049	-0.610063	-0.436633	0.659732	0.655168	0.738857
ENSMUSG00000002413	0.232699	5.34591	3.95386	0.046764	0.275926	Braf	28.6066	37.5267	46.6213	38.971	42.2581	49.6286	0.446053	0.171314	0.0901819	1.36231	1.12608	1.0645
ENSMUSG00000002416	-0.242815	3.72322	2.1794	0.139869	0.490169	Ndufb2	14.1093	16.4608	12.2655	11.1855	13.5646	11.309	-0.335018	-0.279181	-0.117139	0.792774	0.824058	0.922014
ENSMUSG00000002428	0.083897	6.32322	0.913788	0.339111	0.724225	Hltf	80.6086	77.5273	75.0202	83.6061	80.288	83.1116	0.0526736	0.0504798	0.14777	1.03719	1.03561	1.10786
ENSMUSG00000002455	0.0422118	6.77717	0.241331	0.623246	0.888973	Prpf6	115.591	107.485	100.875	120.689	111.841	101.384	0.0622696	0.0573155	0.00725428	1.04411	1.04053	1.00504
ENSMUSG00000002458	0.0346536	5.62917	0.113512	0.73618	0.931977	Rgs19	47.3451	47.6187	51.5027	48.9453	53.8431	47.3855	0.0479571	0.177233	-0.120202	1.0338	1.13071	0.920059
ENSMUSG00000002477	-0.0410681	8.03246	0.210769	0.646165	0.898997	Snrpd1	260.232	322.847	210.768	237.282	335.279	204.239	-0.133196	0.0545118	-0.0453981	0.911809	1.03851	0.969022
ENSMUSG00000002486	0.0131979	3.75005	0.00667865	0.934867	0.985614	Tchp	9.95134	15.1625	14.9751	10.9005	14.4445	14.8372	0.131431	-0.0699893	-0.0133474	1.09538	0.952645	0.990791
ENSMUSG00000002489	-0.121023	3.17078	0.156688	0.692224	0.914685	Tiam1	0.332635	24.7892	4.8607	0.641205	18.7705	3.8787	0.946846	-0.401239	-0.325592	1.92765	0.757208	0.797971
ENSMUSG00000002496	-0.109999	4.91113	1.02581	0.311144	0.696259	Tsc2	34.012	32.4317	27.1992	29.7092	31.2109	25.7022	-0.195133	-0.0553526	-0.0816736	0.873492	0.962359	0.944961
ENSMUSG00000002500	-0.0792251	1.39798	0.030524	0.861306	0.965604	Rpl3l	2.6888	1.10228	3.35078	3.49101	0.464375	4.46284	0.37668	-1.24713	0.413464	1.29835	0.421284	1.33188
ENSMUSG00000002524	-0.122461	7.98177	1.82038	0.177268	0.548572	Puf60	242.879	265.553	280.762	209.924	263.838	253.33	-0.210375	-0.00934263	-0.148329	0.864313	0.993545	0.902295
ENSMUSG00000002546	0.095063	5.52745	1.09401	0.295584	0.683113	Golga2	44.9889	43.234	45.4631	46.9505	48.6372	47.1752	0.0615704	0.169892	0.0533352	1.0436	1.12497	1.03766
ENSMUSG00000002550	-0.068908	5.3383	0.539438	0.462666	0.807446	Uck1	46.4581	36.1059	41.5124	44.1719	33.435	40.8198	-0.072799	-0.110876	-0.0242753	0.950792	0.926025	0.983314
ENSMUSG00000002565	0.328275	0.153483	0.416173	0.518853	0.840936	Scin	0.609831	1.0043	1.11693	1.35366	0.562138	1.72906	1.15038	-0.837198	0.630452	2.21972	0.55973	1.54805
ENSMUSG00000002580	0.0881284	4.83758	0.4919	0.483081	0.822453	Mien1	29.854	25.377	27.675	33.3783	29.2312	25.8424	0.160986	0.203985	-0.0988411	1.11805	1.15188	0.933783
ENSMUSG00000002602	2.05658	0.33183	7.74259	0.00539333	0.0739411	Axl	0.388074	0.416419	0.310257	0.391848	2.27299	3.29456	0.0139598	2.44849	3.40855	1.00972	5.45844	10.6188
ENSMUSG00000002603	0.175356	5.69821	0.786814	0.375065	0.749362	Tgfb1	38.6966	58.7395	49.2896	63.515	51.179	49.8856	0.714891	-0.198778	0.0173428	1.64136	0.871288	1.01209
ENSMUSG00000002608	0.00476148	3.69045	0.000676707	0.979246	0.997282	Ccdc97	12.557	12.0027	13.8788	14.8902	11.3894	12.5006	0.245875	-0.0756598	-0.150888	1.18581	0.948908	0.900696
ENSMUSG00000002617	0.310176	2.84363	1.23646	0.266155	0.654924	Zfp40	1.05334	7.93645	10.9831	1.95924	8.5054	11.7763	0.895315	0.0998855	0.100598	1.86002	1.07169	1.07222
ENSMUSG00000002625	-0.276787	4.35817	4.72967	0.0296466	0.212812	Akap8l	27.4147	21.7272	18.3259	21.6585	17.9151	15.8185	-0.340016	-0.278329	-0.212265	0.790032	0.824546	0.863181
ENSMUSG00000002635	-0.0979231	4.9422	0.815658	0.366453	0.743516	Pdcd2l	33.7348	30.2761	31.1705	31.7397	29.7933	27.478	-0.0879488	-0.0231886	-0.181906	0.94086	0.984055	0.881538
ENSMUSG00000002658	-0.00158758	6.97302	0.000337382	0.985345	0.997282	Gtf2f1	133.193	114.76	129.315	128.099	120.444	127.67	-0.0562603	0.0697452	-0.0184746	0.961754	1.04953	0.987276
ENSMUSG00000002660	0.131443	5.41504	1.41422	0.234357	0.620686	Clpp	46.8461	39.6332	35.6382	46.6299	49.1749	37.8757	-0.00667508	0.311211	0.0878471	0.995384	1.24075	1.06278
ENSMUSG00000002661	0.128284	2.16579	0.270983	0.602673	0.87882	Alkbh7	4.3797	4.18868	4.15745	4.55968	4.9126	4.43947	0.0581023	0.229991	0.0946896	1.0411	1.17283	1.06784
ENSMUSG00000002668	0.0696177	1.9589	0.0653496	0.798232	0.947608	Dennd1c	2.88284	4.21318	4.15745	3.6335	3.93497	4.13572	0.333869	-0.0985559	-0.00756048	1.26039	0.933967	0.994773
ENSMUSG00000002679	0.0319513	4.81855	0.0761	0.782654	0.943214	Med6	34.7049	22.0212	27.1579	34.4826	24.5141	26.2863	-0.00927254	0.154721	-0.0470562	0.993593	1.11321	0.967909
ENSMUSG00000002699	1.6429	0.734982	8.92871	0.00280722	0.0473211	Lcp2	0.388074	0.636875	0.97214	0.71245	4.71707	2.07954	0.876456	2.88881	1.09703	1.83586	7.40659	2.13914
ENSMUSG00000002718	0.144089	8.51847	2.58034	0.108199	0.428202	Cse1l	374.353	333.306	337.208	409.338	391.639	354.153	0.128894	0.232677	0.0707324	1.09345	1.17501	1.05025
ENSMUSG00000002728	0.041365	6.03001	0.219987	0.63905	0.896692	Naa20	63.5056	59.6213	70.0561	62.8737	65.5258	70.1437	-0.0144262	0.136234	0.00180166	0.99005	1.09903	1.00125
ENSMUSG00000002731	-0.0902351	1.04879	0.0333407	0.855116	0.963727	Prkra	1.30282	1.86164	2.42001	0.498715	2.88401	2.85061	-1.38535	0.631508	0.236258	0.382796	1.54918	1.17793
ENSMUSG00000002732	-0.0131973	1.17945	0.00202558	0.964102	0.992908	Fkbp7	2.41161	2.35154	1.94428	2.45795	2.05303	2.12627	0.027464	-0.195853	0.129091	1.01922	0.873056	1.0936
ENSMUSG00000002733	0.238619	5.64968	6.86553	0.00878742	0.102632	Plekha3	56.8529	37.2327	44.1186	67.5403	46.5842	48.8108	0.248515	0.323269	0.145814	1.18798	1.25116	1.10635
ENSMUSG00000002741	0.206155	6.4998	3.8414	0.0500018	0.2879	Ykt6	81.3848	71.2076	100.337	90.0537	93.1683	106.477	0.146028	0.387809	0.0856879	1.10652	1.3084	1.06119
ENSMUSG00000002748	0.0615753	9.03259	0.327187	0.56732	0.864302	Baz1b	425.025	554.596	563.448	507.3	536.476	554.981	0.255294	-0.0479248	-0.021845	1.19358	0.967327	0.984972
ENSMUSG00000002763	-0.228678	5.03018	3.61817	0.0571517	0.31193	Pex6	37.1165	36.9143	31.6463	27.8212	32.6774	29.5342	-0.415878	-0.175888	-0.0996495	0.749563	0.885222	0.93326
ENSMUSG00000002767	0.0566837	5.91226	0.411966	0.520973	0.841548	Mrpl2	68.0239	52.1993	57.1494	67.0772	58.2913	58.3907	-0.0202192	0.159251	0.031001	0.986083	1.11671	1.02172
ENSMUSG00000002768	-0.131709	4.80493	0.964851	0.325968	0.711722	Mea1	33.1526	26.9447	27.6129	26.1826	28.0092	25.5153	-0.340518	0.0558955	-0.113981	0.789758	1.0395	0.924035
ENSMUSG00000002778	0.0540829	4.63685	0.175078	0.675638	0.907449	Kdelr1	25.9178	23.3684	23.6002	29.6023	24.6608	21.9403	0.191765	0.077657	-0.105216	1.14216	1.0553	0.929666
ENSMUSG00000002781	-0.140946	3.74017	0.557262	0.455365	0.803251	Tmem143	13.943	15.1625	12.7826	13.4653	11.3161	13.225	-0.0502891	-0.422135	0.0490809	0.965743	0.746319	1.03461
ENSMUSG00000002797	0.135658	3.59717	0.583758	0.444843	0.799051	Ggct	9.67414	13.007	11.6657	11.0786	15.3977	11.4258	0.195571	0.243432	-0.029975	1.14518	1.18381	0.979437
ENSMUSG00000002799	-1.10343	0.47415	4.6859	0.0304111	0.216093	Jag2	1.5523	0.979808	2.54411	1.17554	0.171086	1.4954	-0.401078	-2.51778	-0.766629	0.757292	0.174611	0.587789
ENSMUSG00000002803	0.0943905	1.48776	0.0987697	0.753311	0.936214	Btbd6	2.71652	3.28236	2.0477	2.49358	3.27507	2.71041	-0.123544	-0.00320803	0.40451	0.91793	0.997779	1.32364
ENSMUSG00000002804	-0.0397261	2.39405	0.0278062	0.867565	0.967092	Nudt14	5.15585	4.36015	6.2672	4.63093	4.42378	6.30872	-0.154908	0.0209044	0.00952728	0.89819	1.0146	1.00663
ENSMUSG00000002812	0.160445	6.88439	2.86852	0.0903278	0.392024	Flii	102.036	104.815	128.116	111.783	127.752	133.979	0.131631	0.285501	0.0645562	1.09553	1.21883	1.04576
ENSMUSG00000002814	-0.100877	5.35955	0.824684	0.363814	0.742378	Top3a	40.5261	44.7283	41.9468	43.032	38.9586	36.871	0.0865602	-0.199243	-0.186075	1.06184	0.871007	0.878994
ENSMUSG00000002820	-0.0177363	4.71741	0.0216346	0.883063	0.970908	Atg4d	29.7709	21.6538	28.0473	28.9967	23.341	25.7957	-0.0380102	0.108246	-0.120731	0.973997	1.07792	0.919721
ENSMUSG00000002825	-0.247325	5.28176	4.34297	0.0371621	0.241716	Qtrt1	52.3069	38.188	36.7138	38.0449	35.3658	32.5483	-0.4593	-0.110764	-0.173738	0.727339	0.926097	0.886543
ENSMUSG00000002833	0.182416	6.2892	4.43627	0.0351831	0.234717	Hdgfl2	61.3435	71.428	87.1203	71.8506	80.4347	96.6403	0.228091	0.171327	0.149616	1.17128	1.12609	1.10927
ENSMUSG00000002835	0.0413862	7.00013	0.18954	0.6633	0.904103	Chaf1a	95.7435	122.941	160.713	108.186	117.438	162.555	0.176262	-0.0660715	0.0164364	1.12995	0.955236	1.01146
ENSMUSG00000002844	-0.00309836	5.24238	0.00095054	0.975404	0.996195	Adprh	29.1056	39.7557	44.4495	28.1418	42.2826	42.876	-0.0485817	0.088901	-0.0519998	0.966886	1.06356	0.964598
ENSMUSG00000002845	-0.0741892	4.58878	0.384039	0.53545	0.850693	Tmem39a	25.6406	22.9765	25.255	25.3276	22.3389	22.5712	-0.0177207	-0.0406018	-0.162082	0.987792	0.972249	0.893734
ENSMUSG00000002846	0.0698098	4.90797	0.440244	0.507005	0.835979	Timmdc1	27.4147	28.8799	31.4394	28.8186	30.9176	32.3147	0.0720523	0.0983656	0.0396155	1.05121	1.07056	1.02784
ENSMUSG00000002870	0.117587	8.6417	1.8994	0.168145	0.533632	Mcm2	371.304	383.228	394.875	411.44	414.785	420.488	0.148081	0.114162	0.0906693	1.10809	1.08235	1.06486
ENSMUSG00000002871	0.105559	3.89912	0.402808	0.525643	0.844383	Tpra1	13.8044	14.6236	14.3753	13.2872	18.1106	14.954	-0.055087	0.308535	0.0569446	0.962536	1.23845	1.04026
ENSMUSG00000002881	0.126752	5.55977	1.35836	0.243822	0.631101	Nab1	32.0439	54.3059	48.3588	36.2637	65.1347	46.4275	0.178479	0.262319	-0.0587974	1.13169	1.1994	0.960064
ENSMUSG00000002885	-0.370018	6.8118	4.9739	0.0257326	0.195861	Adgre5	94.6347	110.498	176.102	98.7456	70.2184	123.371	0.0613473	-0.654097	-0.513413	1.04344	0.635473	0.700563
ENSMUSG00000002897	-0.168553	7.09462	2.08609	0.148646	0.505114	Il17ra	136.935	153.144	142.905	145.197	127.068	114.538	0.0845261	-0.269292	-0.319221	1.06034	0.829727	0.801503
ENSMUSG00000002910	-0.120527	3.88059	0.520406	0.470668	0.813223	Arrdc2	16.909	16.9017	12.1621	16.7782	13.418	12.0333	-0.0111991	-0.332998	-0.0153581	0.992267	0.793885	0.989411
ENSMUSG00000002944	0.553123	6.26756	1.3346	0.247989	0.636258	Cd36	27.1652	38.384	106.522	20.9104	153.806	114.562	-0.377538	2.00253	0.104978	0.76975	4.00703	1.07548
ENSMUSG00000002948	-0.0644396	5.39463	0.487826	0.484899	0.823411	Map2k7	49.8676	40.0252	38.8442	49.3372	37.8588	36.3102	-0.0154261	-0.0802789	-0.0973249	0.989364	0.945875	0.934765
ENSMUSG00000002949	0.0859852	6.76252	0.944505	0.331122	0.714968	Timm44	119	98.7157	98.3723	123.183	109.959	102.014	0.0498348	0.155616	0.0524491	1.03515	1.1139	1.03702
ENSMUSG00000002957	0.0554829	7.09899	0.374808	0.540395	0.853974	Ap2a2	120.054	142.832	139.347	118.837	161.212	139.867	-0.0146978	0.17464	0.00537164	0.989864	1.12868	1.00373
ENSMUSG00000002963	0.242944	4.54214	2.67589	0.101878	0.415492	Pnkp	18.9325	18.9838	26.1444	26.61	21.6545	27.1742	0.491106	0.189902	0.0557403	1.40552	1.14069	1.03939
ENSMUSG00000002968	0.0467503	4.62972	0.131651	0.716726	0.92527	Med25	25.3634	23.3929	23.9726	29.3173	23.5854	22.7114	0.209004	0.0118202	-0.0779667	1.15589	1.00823	0.947392
ENSMUSG00000002981	0.0620805	6.576	0.36133	0.547769	0.856397	Clptm1	95.7712	82.9653	101.62	100.456	95.9546	95.3786	0.0688925	0.209844	-0.0914424	1.04891	1.15656	0.938584
ENSMUSG00000002983	0.441646	2.09923	1.41494	0.234238	0.620686	Relb	4.32426	2.96392	2.813	9.79619	3.37283	2.71041	1.17977	0.186453	-0.0535962	2.2654	1.13796	0.963532
ENSMUSG00000002984	0.0718111	7.09883	0.653688	0.418797	0.78249	Tomm40	147.441	127.008	126.75	146.409	143.248	131.362	-0.0101336	0.173595	0.0515528	0.993001	1.12787	1.03638
ENSMUSG00000002985	1.82256	6.64685	7.83096	0.00513589	0.0710476	Apoe	23.4508	18.1509	50.3858	21.1242	101.429	385.79	-0.150742	2.48236	2.93673	0.900787	5.5881	7.65672
ENSMUSG00000002996	0.309464	5.26205	4.49123	0.0340691	0.230845	Hbp1	54.968	29.4187	21.2009	56.7467	35.5125	32.5016	0.0459447	0.271591	0.616384	1.03236	1.20714	1.53303
ENSMUSG00000002997	-0.0684786	5.45402	0.415577	0.519152	0.840936	Prkar2b	29.9372	30.9374	71.1317	27.2869	27.4715	75.5411	-0.133732	-0.171421	0.0867701	0.911471	0.887968	1.06199
ENSMUSG00000003031	-0.0405995	6.04085	0.20249	0.652718	0.901661	Cdkn1b	56.4371	73.4121	70.0354	53.505	67.921	73.2747	-0.0769697	-0.112161	0.0652293	0.948047	0.925201	1.04625
ENSMUSG00000003033	-0.012718	6.2968	0.0171718	0.895743	0.97401	Ap1m1	76.7556	72.9957	87.2651	78.512	77.1352	78.7189	0.0326422	0.0795768	-0.148695	1.02288	1.05671	0.902066
ENSMUSG00000003037	-0.000493102	7.03291	3.55797e-05	0.995241	0.999025	Rab8a	127.344	127.106	138.395	128.526	128.73	135.287	0.0133316	0.0183169	-0.0327728	1.00928	1.01278	0.97754
ENSMUSG00000003038	-0.0152136	8.48369	0.0301511	0.862148	0.966067	Hmgn2	340.369	338.597	398.908	341.264	318.293	410.02	0.00378756	-0.089217	0.0396383	1.00263	0.940033	1.02786
ENSMUSG00000003039	0.0255659	6.62508	0.0826832	0.773694	0.94089	Fam32a	108.19	105.917	78.9708	106.796	113.454	78.7189	-0.0187	0.099172	-0.00461101	0.987122	1.07116	0.996809
ENSMUSG00000003062	0.162569	3.40784	0.699273	0.403028	0.771307	Stard3nl	8.4822	8.45085	13.1342	9.76057	10.5829	12.8511	0.202527	0.324563	-0.0314393	1.15071	1.25228	0.978444
ENSMUSG00000003068	-0.0830668	6.62164	0.672048	0.412338	0.778755	Stk11	94.9396	100.798	108.094	99.4225	94.1948	93.0654	0.0665612	-0.0977439	-0.215966	1.04722	0.934493	0.860969
ENSMUSG00000003072	0.0160232	6.84558	0.0326768	0.85655	0.964159	Atp5d	129.617	110.326	103.13	127.172	118.049	101.547	-0.0274678	0.0976083	-0.022309	0.981141	1.07	0.984655
ENSMUSG00000003099	-0.00679716	7.42355	0.00613091	0.937589	0.986225	Ppp5c	184.058	170.095	161.83	176.011	181.326	156.48	-0.0644971	0.0922498	-0.0485057	0.956279	1.06603	0.966937
ENSMUSG00000003119	-0.0340237	7.29062	0.176611	0.674302	0.907275	Cdk12	158.445	171.05	145.283	157.202	169.155	137.974	-0.0113631	-0.0160745	-0.0744701	0.992155	0.98892	0.949691
ENSMUSG00000003123	-0.0761312	2.9884	0.144727	0.703627	0.918416	Lipe	8.23272	6.6382	9.39046	7.9082	6.25684	8.85558	-0.0580202	-0.0853571	-0.0846088	0.960581	0.942551	0.94304
ENSMUSG00000003131	0.17597	7.1121	4.31238	0.0378361	0.243638	Pafah1b2	131.391	133.45	124.475	155.35	150.58	134.586	0.241655	0.17423	0.11267	1.18235	1.12836	1.08123
ENSMUSG00000003135	0.0810899	5.55984	0.870257	0.350884	0.734015	Cnot11	47.5391	42.3767	47.5107	50.6196	45.4843	49.2314	0.0905811	0.102098	0.0513251	1.0648	1.07333	1.03622
ENSMUSG00000003153	-0.0593154	5.28048	0.390051	0.532272	0.848297	Slc2a3	42.3556	45.7081	30.6534	41.5715	44.1156	28.5995	-0.0269569	-0.0511582	-0.100056	0.981488	0.965161	0.932997
ENSMUSG00000003154	0.0746416	1.65725	0.0734667	0.786355	0.944438	Foxj2	3.82531	2.25356	3.06121	4.16783	2.54184	2.92071	0.123723	0.17367	-0.0677834	1.08954	1.12792	0.954103
ENSMUSG00000003161	0.263704	5.40554	8.23145	0.00411706	0.0610498	Sri	27.6919	39.2658	48.5863	33.9839	47.3663	56.9187	0.295388	0.270586	0.228353	1.22721	1.2063	1.1715
ENSMUSG00000003166	-0.095353	5.42934	0.773535	0.379126	0.75295	Dgcr2	43.0208	44.7527	45.4424	43.7445	43.6024	37.6888	0.0240651	-0.037569	-0.269903	1.01682	0.974295	0.829375
ENSMUSG00000003184	-0.0755521	5.94687	0.819283	0.36539	0.743181	Irf3	58.6824	63.1976	67.905	57.8866	59.3911	62.69	-0.0196985	-0.0896228	-0.115282	0.986439	0.939768	0.923202
ENSMUSG00000003190	-0.119746	4.42918	0.890143	0.345439	0.729101	Bcl2l12	17.5188	27.0182	22.6074	16.1014	23.512	22.0338	-0.121719	-0.200532	-0.0370781	0.919092	0.87023	0.974627
ENSMUSG00000003198	0.123274	4.19623	0.672897	0.412043	0.778691	Zfp959	19.6532	15.7014	17.2917	18.6662	18.795	19.6038	-0.0743357	0.259451	0.181054	0.949779	1.19702	1.13371
ENSMUSG00000003199	-0.449825	5.46833	13.8531	0.000197669	0.00642184	Mpnd	49.0083	59.1314	44.7805	30.5997	44.2378	37.4318	-0.679505	-0.418644	-0.258607	0.624379	0.748127	0.835895
ENSMUSG00000003200	-0.0177264	5.03453	0.0290057	0.864766	0.966766	Sh3gl1	28.5512	33.6809	36.5897	29.7448	32.3352	35.3522	0.0590868	-0.0588266	-0.0496364	1.04181	0.960045	0.96618
ENSMUSG00000003208	-0.05094	4.00726	0.124414	0.724295	0.927724	Ccdc94	17.99	15.579	15.4301	16.4932	16.0576	14.6736	-0.125323	0.0436586	-0.0725254	0.916799	1.03072	0.950972
ENSMUSG00000003226	0.0908096	9.32174	1.07243	0.300398	0.687567	Ranbp2	622.416	632.834	603.72	661.475	683.463	635.312	0.0878067	0.111036	0.0735865	1.06275	1.08	1.05233
ENSMUSG00000003228	0.152004	1.6638	0.263606	0.607654	0.88136	Grk5	1.35826	3.62529	3.72309	1.53177	4.66819	3.52821	0.173438	0.364767	-0.0775627	1.12774	1.28767	0.947657
ENSMUSG00000003233	-0.216353	2.31433	0.809925	0.368142	0.74483	Dvl3	6.68042	4.62959	4.65386	5.52149	3.86165	4.29928	-0.274882	-0.26167	-0.114334	0.826518	0.834122	0.923809
ENSMUSG00000003234	-0.0104292	5.78637	0.0140814	0.905541	0.976348	Abcf3	58.627	52.8852	54.626	54.3243	55.4073	54.9794	-0.109965	0.0672131	0.00930268	0.92661	1.04769	1.00647
ENSMUSG00000003235	-0.00812384	7.47355	0.00873076	0.925555	0.982852	Eif2b5	199.47	167.449	168.18	188.301	177.782	164.961	-0.0831357	0.0863885	-0.0278789	0.944004	1.06171	0.980861
ENSMUSG00000003269	-0.0639483	5.13582	0.383863	0.535543	0.850693	Cyth2	36.5067	36.3754	34.7902	34.0908	33.3861	35.4924	-0.0987814	-0.123713	0.0288298	0.933821	0.917822	1.02018
ENSMUSG00000003282	-0.057757	1.39191	0.0318402	0.858379	0.964878	Plag1	3.99162	1.07779	3.10257	3.52663	1.41757	2.47676	-0.178685	0.395341	-0.325013	0.883508	1.31525	0.798291
ENSMUSG00000003283	0.749959	1.98891	0.796574	0.37212	0.747868	Hck	0.332635	0.318438	11.3141	0.320603	2.90846	7.5471	-0.0531544	3.19117	-0.584121	0.963827	9.13351	0.667056
ENSMUSG00000003299	0.120112	5.57222	1.84707	0.174125	0.542672	Mrpl4	48.9251	44.6548	43.0637	52.8994	50.4214	45.2826	0.112678	0.175221	0.0724842	1.08123	1.12914	1.05153
ENSMUSG00000003308	-0.10321	6.51341	1.27538	0.258759	0.646875	Keap1	99.153	87.9868	96.7383	86.7408	86.6426	90.5419	-0.192945	-0.0222098	-0.0955015	0.874818	0.984723	0.935947
ENSMUSG00000003309	-0.203965	1.75064	0.576623	0.447639	0.800354	Ap1m2	3.46495	2.5475	4.61249	2.88542	2.37076	3.90206	-0.264051	-0.103735	-0.24131	0.832746	0.930621	0.845977
ENSMUSG00000003316	-0.0635911	6.76626	0.518389	0.47153	0.813879	Glg1	92.0568	117.479	124.434	91.2293	113.552	113.931	-0.0130274	-0.0490505	-0.127221	0.991011	0.966572	0.915594
ENSMUSG00000003344	-0.314009	3.55484	2.54588	0.110582	0.433678	Btbd2	13.6935	12.2231	12.9274	9.29748	11.5361	10.4444	-0.558578	-0.083461	-0.307696	0.678971	0.943791	0.807931
ENSMUSG00000003345	-0.132466	7.38025	2.35424	0.124943	0.463821	Csnk1g2	163.629	182.024	176.619	146.23	158.792	171.924	-0.162183	-0.196991	-0.0388678	0.893672	0.872368	0.973419
ENSMUSG00000003346	-0.104595	6.33233	1.50678	0.219631	0.603761	Abhd17a	86.1525	69.6399	94.4837	79.9726	64.5237	88.3689	-0.107388	-0.110084	-0.0965276	0.928267	0.926534	0.935281
ENSMUSG00000003348	0.0363201	4.96553	0.0589607	0.808146	0.950327	Mob3a	24.7813	27.0672	41.4918	28.2843	31.162	34.2307	0.190747	0.203243	-0.277535	1.14135	1.15128	0.824999
ENSMUSG00000003355	-0.333776	3.96169	4.50737	0.033749	0.229583	Fkbp11	21.2332	21.0904	9.12157	17.9181	17.6707	6.37882	-0.244903	-0.255226	-0.515992	0.843873	0.837856	0.699312
ENSMUSG00000003360	-0.0393055	8.07558	0.216504	0.641717	0.89789	Ddx23	294.853	262.907	262.478	282.95	266.796	248.377	-0.0594523	0.0211829	-0.0796648	0.959628	1.01479	0.946277
ENSMUSG00000003363	1.66275	4.66645	5.59156	0.0180472	0.159377	Pld3	7.98325	9.57763	9.2043	5.94896	76.9396	41.9881	-0.424338	3.00599	2.1896	0.745181	8.03327	4.56179
ENSMUSG00000003378	-0.802126	0.177762	5.04396	0.024712	0.192262	Grik5	1.6909	1.61668	0.868721	0.783695	0.90431	0.630872	-1.10942	-0.838149	-0.461544	0.463479	0.559361	0.726209
ENSMUSG00000003379	-0.0304543	7.68595	0.0952521	0.757604	0.937323	Cd79a	192.485	174.847	259.913	200.163	181.351	226.39	0.0564295	0.0526913	-0.19922	1.03989	1.0372	0.871021
ENSMUSG00000003380	-0.460727	4.35349	5.22605	0.022251	0.180307	Rabac1	29.2996	23.0745	18.7189	15.6027	20.6525	14.9774	-0.90909	-0.159984	-0.321708	0.532521	0.895035	0.800122
ENSMUSG00000003382	0.0204992	5.57304	0.0354528	0.85065	0.962707	Etv3	41.8843	49.2109	50.4272	44.8131	54.2341	44.6985	0.0975113	0.140224	-0.173976	1.06993	1.10208	0.886397
ENSMUSG00000003402	0.0250206	6.46829	0.08462	0.771132	0.94	Prkcsh	89.3957	84.435	89.3748	91.0155	87.7669	88.9764	0.0259072	0.0558363	-0.00644609	1.01812	1.03946	0.995542
ENSMUSG00000003420	2.42231	1.447	9.29906	0.00229271	0.0408309	Fcgrt	0.498953	0.930818	0.392993	0.534338	9.0431	4.39274	0.0988487	3.28025	3.48255	1.07092	9.71521	11.1777
ENSMUSG00000003421	-0.0267357	5.4614	0.0899918	0.764188	0.938945	Nosip	52.196	39.9027	41.1401	51.9376	38.7631	40.259	-0.00715921	-0.0418019	-0.0312349	0.99505	0.971441	0.978582
ENSMUSG00000003423	-0.216972	5.09873	4.59361	0.0320913	0.222375	Pih1d1	33.4576	38.237	38.5133	27.6075	33.2395	34.1138	-0.277274	-0.202072	-0.174999	0.825148	0.869301	0.885768
ENSMUSG00000003429	-0.11137	9.85452	1.36335	0.242958	0.63026	Rps11	1152.33	930.744	809.42	992.907	888.423	780.646	-0.214826	-0.0671382	-0.0522201	0.86165	0.95453	0.964451
ENSMUSG00000003435	-0.0474099	7.38785	0.35	0.554113	0.859601	Supt5	180.76	164.828	165.036	173.517	160.209	160.265	-0.0589922	-0.0410044	-0.042324	0.959934	0.971978	0.971089
ENSMUSG00000003437	0.0635361	5.93108	0.502674	0.478328	0.818921	Paf1	64.1154	58.2496	56.5703	63.0875	65.5991	58.2038	-0.023318	0.171428	0.0410699	0.983967	1.12617	1.02888
ENSMUSG00000003438	0.0116258	6.39098	0.0181727	0.892765	0.973329	Timm50	88.3978	83.2347	78.9915	87.6314	86.3493	78.6721	-0.0125627	0.0529999	-0.00584553	0.99133	1.03742	0.995956
ENSMUSG00000003444	-0.0517136	3.29751	0.0748886	0.784348	0.943539	Med29	10.8661	9.03873	9.9696	10.9361	9.1653	8.78548	0.00926807	0.0200617	-0.182415	1.00644	1.014	0.881227
ENSMUSG00000003452	0.0483993	2.53986	0.0333528	0.85509	0.963727	Bicd1	0.776149	11.2433	4.79865	0.926186	12.0004	4.41611	0.254968	0.0940208	-0.119853	1.19331	1.06734	0.920281
ENSMUSG00000003458	-0.108745	5.03534	1.03753	0.308397	0.694314	Ncstn	40.3875	30.2271	31.5015	36.1569	30.0866	28.2023	-0.159638	-0.00671966	-0.159605	0.89525	0.995353	0.89527
ENSMUSG00000003464	-0.0673613	5.72996	0.633704	0.426	0.788058	Pex19	63.2007	48.4515	51.42	58.0291	47.8795	49.2548	-0.123164	-0.0171331	-0.0620658	0.918172	0.988195	0.957892
ENSMUSG00000003484	0.599004	4.9712	3.12748	0.0769828	0.360466	Cyp4f18	4.18566	15.0156	68.5669	7.37386	37.2967	54.6756	0.816965	1.31259	-0.326615	1.7617	2.48387	0.797405
ENSMUSG00000003500	-0.157533	6.43259	1.16301	0.280842	0.670151	Impdh1	75.4528	103.443	89.3334	54.5381	115.556	79.4198	-0.46831	0.159754	-0.169701	0.722811	1.1171	0.889027
ENSMUSG00000003518	0.0983532	4.53701	0.391513	0.531505	0.847704	Dusp3	27.4424	22.6091	17.2089	24.5439	28.8401	18.4589	-0.161041	0.351176	0.101155	0.894379	1.2756	1.07263
ENSMUSG00000003526	-0.043259	3.63432	0.0611735	0.804651	0.94934	Prodh	23.9775	7.83847	6.61882	21.9435	7.28336	7.14989	-0.127887	-0.105968	0.111345	0.915171	0.929182	1.08024
ENSMUSG00000003527	0.070769	4.80811	0.331478	0.56479	0.863659	Dgcr14	25.4743	27.0427	29.3297	29.2105	29.1334	27.5948	0.197442	0.107436	-0.0879629	1.14666	1.07731	0.94085
ENSMUSG00000003528	-0.181033	6.1448	4.45924	0.0347129	0.232308	Slc25a1	72.8471	79.389	73.138	66.8991	68.9475	62.9938	-0.122885	-0.20344	-0.215412	0.918349	0.868477	0.8613
ENSMUSG00000003531	-0.0823589	4.1932	0.292506	0.588619	0.87345	Dgcr6	21.0946	18.102	17.1055	19.4855	15.2511	18.4822	-0.114473	-0.247236	0.111676	0.92372	0.842509	1.08048
ENSMUSG00000003541	0.481758	-0.0190318	0.745221	0.387994	0.759973	Ier3	1.60774	0.56339	0.43436	0.890563	1.22204	0.981357	-0.852242	1.11709	1.17589	0.553923	2.16908	2.25932
ENSMUSG00000003545	0.957374	0.981386	6.17958	0.0129233	0.129366	Fosb	3.88074	0.293942	0.124103	7.48073	0.562138	0.257022	0.946846	0.935391	1.05035	1.92765	1.91241	2.07104
ENSMUSG00000003546	0.291993	3.55007	2.52259	0.112226	0.436802	Klc4	9.42466	11.5862	10.2385	10.2237	15.8621	12.5707	0.117399	0.45317	0.296063	1.08478	1.36905	1.22779
ENSMUSG00000003549	-0.124074	4.61285	0.853614	0.355532	0.735168	Ercc1	28.8007	24.3972	23.1245	25.292	25.5651	19.3935	-0.187422	0.0674572	-0.253851	0.878174	1.04787	0.838655
ENSMUSG00000003573	-0.0405583	4.24964	0.0749652	0.78424	0.943539	Homer3	12.1412	22.952	21.9662	10.6155	21.679	24.1601	-0.193735	-0.082323	0.137338	0.874339	0.944536	1.09987
ENSMUSG00000003575	0.0686528	3.04076	0.0572058	0.810968	0.951828	Crtc1	5.93199	9.16121	8.99746	9.3331	8.11435	7.5471	0.653839	-0.175063	-0.253596	1.57335	0.885729	0.838803
ENSMUSG00000003581	0.305041	2.53897	1.62516	0.202373	0.581443	Rnf215	5.54392	4.80106	5.10891	6.91077	5.27921	7.00969	0.31794	0.13697	0.456337	1.24655	1.09959	1.37205
ENSMUSG00000003604	0.28017	5.21705	8.27391	0.00402189	0.0600538	Aven	32.3765	39.7312	28.3782	38.6148	50.0059	33.8101	0.254208	0.331824	0.25267	1.19268	1.2586	1.19141
ENSMUSG00000003623	0.0262212	4.72761	0.0433036	0.835155	0.957922	Crot	30.5747	23.4664	24.7585	28.2843	23.5609	28.0855	-0.112339	0.00579946	0.181899	0.925087	1.00403	1.13438
ENSMUSG00000003644	-0.0154901	6.01174	0.0196106	0.88863	0.972712	Rps6ka1	60.7614	57.7107	76.6336	63.23	63.2528	65.1901	0.0574543	0.13229	-0.233323	1.04063	1.09603	0.850673
ENSMUSG00000003660	-0.00144733	8.69496	0.000262325	0.987078	0.997282	Snrnp200	412.634	423.13	407.058	418.066	441.034	384.318	0.0188677	0.0597889	-0.0829324	1.01316	1.04231	0.944137
ENSMUSG00000003662	-0.065137	5.78514	0.382982	0.536012	0.850973	Ciao1	65.3905	52.5422	51.6268	54.2531	54.2341	52.5493	-0.269376	0.045724	0.0255514	0.829678	1.0322	1.01787
ENSMUSG00000003680	0.27227	4.25033	4.42543	0.0354071	0.235338	Tmem179b	14.6359	19.1797	17.7467	17.9181	23.3898	20.959	0.291904	0.286299	0.240016	1.22425	1.21951	1.18101
ENSMUSG00000003721	-0.0744639	3.25863	0.139444	0.708835	0.921041	Insig2	9.00887	9.7246	10.5488	9.36872	9.67856	8.76212	0.0565062	-0.00684661	-0.267721	1.03994	0.995266	0.830631
ENSMUSG00000003731	0.039659	6.25747	0.217401	0.641028	0.89789	Kpna6	67.8021	76.8905	81.4529	69.1433	80.1658	83.1817	0.0282588	0.0601828	0.0302998	1.01978	1.0426	1.02122
ENSMUSG00000003746	0.137085	5.76787	2.6415	0.104105	0.418963	Man1a	38.7797	53.62	63.4373	44.2432	59.3667	66.9893	0.190152	0.146883	0.0785994	1.14088	1.10717	1.05599
ENSMUSG00000003752	-0.342732	3.26949	2.7966	0.0944642	0.398712	Itpkc	14.2756	9.82258	8.33558	9.72495	8.87201	6.63584	-0.553788	-0.146841	-0.329003	0.681229	0.903226	0.796086
ENSMUSG00000003762	-0.0740348	3.46417	0.150554	0.698006	0.917043	Coq8b	11.9471	10.3615	11.5002	9.93868	11.0961	11.0286	-0.26554	0.0988266	-0.0604124	0.831887	1.0709	0.95899
ENSMUSG00000003778	-0.0784319	8.00668	0.729755	0.392963	0.763769	Brd8	213.69	348.591	233.831	219.399	308.198	219.03	0.0380355	-0.177677	-0.0943386	1.02671	0.884126	0.936702
ENSMUSG00000003779	-0.0577229	8.16877	0.470324	0.492838	0.828299	Kif20a	237.64	368.138	274.536	222.712	349.772	273.378	-0.0935993	-0.0738326	-0.00610029	0.937182	0.950111	0.995781
ENSMUSG00000003808	0.0652868	6.89278	0.546823	0.459619	0.806343	Farsa	128.425	109.91	109.583	138.073	118.611	108.206	0.104505	0.109918	-0.0182384	1.07513	1.07917	0.987438
ENSMUSG00000003809	0.112831	4.61127	0.580265	0.446208	0.799346	Gcdh	24.6427	21.3108	24.3655	23.2259	27.4715	25.305	-0.0854284	0.366347	0.0545794	0.942505	1.28908	1.03856
ENSMUSG00000003810	0.094576	6.03917	0.629934	0.42738	0.788901	Mast2	42.7159	50.5091	100.42	54.3956	51.8634	94.0934	0.348716	0.0381723	-0.0938802	1.27343	1.02681	0.936999
ENSMUSG00000003812	0.931937	4.44962	35.7968	2.19009e-09	2.89876e-07	Dnase2a	11.0324	14.6236	19.7944	23.1546	30.6488	31.4969	1.06955	1.06753	0.670115	2.09878	2.09584	1.5912
ENSMUSG00000003813	-0.0222659	6.50786	0.0638469	0.800516	0.948715	Rad23a	86.6238	88.5257	99.9649	88.0945	88.3291	94.1402	0.0242891	-0.00320803	-0.0866115	1.01698	0.997779	0.941732
ENSMUSG00000003814	0.286246	8.98182	3.66863	0.0554456	0.305935	Calr	415.96	428.348	517.096	469.113	672.977	529.652	0.173489	0.651776	0.0346147	1.12778	1.5711	1.02428
ENSMUSG00000003824	-0.426732	4.41784	5.9707	0.0145455	0.140489	Syce2	23.6171	30.1536	19.3807	13.8572	23.4632	17.3373	-0.7692	-0.361932	-0.160744	0.586743	0.778122	0.894564
ENSMUSG00000003847	-0.127416	4.45336	0.879863	0.348239	0.731337	Nfat5	18.5721	30.913	18.6982	15.1039	29.109	18.5991	-0.298214	-0.0867465	-0.00766868	0.813259	0.941644	0.994699
ENSMUSG00000003848	-0.13066	6.19501	1.67634	0.195412	0.57272	Nob1	91.835	66.7005	71.8349	76.6597	67.9454	64.3723	-0.260577	0.0266799	-0.158244	0.834754	1.01867	0.896115
ENSMUSG00000003865	-0.470166	4.17843	11.6904	0.000628225	0.0157364	Gys1	22.1202	18.5429	22.2765	15.0327	14.2245	16.0522	-0.557263	-0.382482	-0.472751	0.67959	0.767117	0.720589
ENSMUSG00000003868	-0.0513739	7.9568	0.337875	0.561058	0.862999	Ruvbl2	278.693	241.523	239.084	251.139	244.97	235.012	-0.150191	0.0204468	-0.0247875	0.901131	1.01427	0.982965
ENSMUSG00000003873	-0.0503494	6.09952	0.328417	0.566593	0.864302	Bax	81.2739	62.0954	66.1469	75.4129	63.595	62.69	-0.107981	0.0344272	-0.0774372	0.927886	1.02415	0.94774
ENSMUSG00000003882	0.891809	6.43552	34.3453	4.61508e-09	5.75329e-07	Il7r	29.7986	34.9302	127.805	55.4999	81.3634	189.168	0.897242	1.21991	0.565722	1.8625	2.32932	1.48013
ENSMUSG00000003923	0.0318788	6.55741	0.0947481	0.758226	0.937356	Tfam	93.5814	94.723	90.3676	108.186	91.0664	86.9669	0.209215	-0.0567951	-0.0553394	1.15606	0.961397	0.962368
ENSMUSG00000003929	-0.154364	5.12996	2.11955	0.145429	0.499725	Zfp81	37.4215	41.2254	32.0599	32.2028	35.6591	31.2165	-0.216682	-0.209263	-0.0384625	0.860542	0.864979	0.973692
ENSMUSG00000003934	0.00568918	0.339544	0.000281178	0.986621	0.997282	Efnb3	0.609831	1.49421	1.48924	0.748073	1.53977	1.26174	0.294769	0.0433346	-0.239152	1.22669	1.03049	0.847243
ENSMUSG00000003948	0.35652	4.17765	6.71559	0.00955735	0.107292	Mmd	12.4184	13.2519	21.9869	16.8495	17.0597	26.5667	0.440225	0.36439	0.272976	1.35682	1.28734	1.2083
ENSMUSG00000003955	-1.26003	6.47145	51.9121	5.80412e-13	1.55565e-10	Fam162a	180.233	109.91	89.8919	55.2149	49.8348	47.0117	-1.70673	-1.1411	-0.935172	0.306353	0.453415	0.52298
ENSMUSG00000003970	-0.178474	11.4276	3.26889	0.0706053	0.347389	Rpl8	3777.52	2667.43	2365.05	3136.67	2342.87	2237.42	-0.268204	-0.187173	-0.0800325	0.830352	0.878325	0.946036
ENSMUSG00000003992	-0.863187	4.09913	14.8601	0.000115788	0.00411046	Ssbp2	28.2186	15.5545	22.7522	10.9005	10.314	14.6503	-1.37225	-0.592722	-0.635081	0.386288	0.663091	0.643905
ENSMUSG00000004018	0.039207	4.61682	0.10988	0.740281	0.933701	Fancl	24.8368	21.8742	25.6479	25.292	21.459	27.8051	0.0262034	-0.0276473	0.116507	1.01833	0.981019	1.08411
ENSMUSG00000004040	0.013326	6.01637	0.0145208	0.904085	0.976348	Stat3	63.5888	58.7395	70.8628	70.9244	62.5684	61.4283	0.157511	0.0911041	-0.206125	1.11536	1.06519	0.866862
ENSMUSG00000004043	0.107095	5.66575	0.944934	0.331012	0.714968	Stat5a	42.7436	50.9745	52.992	53.5406	51.0813	52.9465	0.324925	0.00301795	-0.00123695	1.2526	1.00209	0.999143
ENSMUSG00000004054	-0.123995	5.42069	1.85124	0.173639	0.541947	Map3k11	43.3535	43.528	46.973	40.6097	40.254	41.9413	-0.0943236	-0.112811	-0.163458	0.936711	0.924784	0.892882
ENSMUSG00000004056	-0.0681101	6.21467	0.552231	0.457408	0.804415	Akt2	80.47	69.4929	78.1642	72.1	70.9028	74.1626	-0.158452	0.0289761	-0.0758167	0.895986	1.02029	0.948805
ENSMUSG00000004069	0.165483	6.52742	3.72146	0.0537175	0.300853	Dnaja3	74.7875	93.1798	92.7049	83.7842	106.269	102.365	0.163881	0.189627	0.143003	1.1203	1.14047	1.1042
ENSMUSG00000004070	0.0743083	6.37008	0.637257	0.424706	0.78711	Hmox2	75.2587	80.9077	85.0933	74.1305	91.2619	89.2568	-0.0217922	0.173737	0.0689165	0.985008	1.12798	1.04893
ENSMUSG00000004071	-0.0311645	4.66045	0.0754302	0.783589	0.943386	Cdip1	28.6898	24.7157	23.1038	28.8899	23.952	22.1974	0.0100261	-0.0452806	-0.0577441	1.00697	0.969101	0.960765
ENSMUSG00000004085	0.140972	6.11319	2.40238	0.121151	0.455739	Map3k20	65.8341	68.6601	62.9202	75.591	70.1451	71.9428	0.19938	0.030871	0.193327	1.1482	1.02163	1.1434
ENSMUSG00000004096	0.102318	7.18579	1.61392	0.203942	0.582778	Cwc15	158.002	128.722	134.631	167.996	140.779	143.231	0.0884849	0.12917	0.0893368	1.06325	1.09366	1.06388
ENSMUSG00000004099	0.0240947	9.25314	0.0446973	0.832562	0.957168	Dnmt1	531.218	689.148	599.128	628.773	632.772	579.865	0.243234	-0.123128	-0.0471461	1.18364	0.918195	0.967849
ENSMUSG00000004100	-0.0848443	7.66043	1.09927	0.294427	0.681761	Ppan	256.074	180.726	188.161	239.74	171.892	177.135	-0.095091	-0.0722976	-0.087117	0.936213	0.951122	0.941402
ENSMUSG00000004105	0.956396	0.300088	1.16677	0.280066	0.669323	Angptl2	0.554392	0.195962	1.50992	0.320603	2.24855	2.00945	-0.79012	3.52035	0.412326	0.578296	11.4745	1.33083
ENSMUSG00000004110	1.69381	1.48762	18.2945	1.89251e-05	0.000935006	Cacna1e	1.02563	1.0288	1.59265	3.98972	1.9797	6.98633	1.95978	0.944325	2.1331	3.89004	1.92429	4.38659
ENSMUSG00000004113	-0.110833	1.08092	0.0999526	0.751887	0.936031	Cacna1b	0.803868	1.0043	4.63318	1.06868	0.806546	3.69177	0.410793	-0.316366	-0.327689	1.32942	0.80309	0.796812
ENSMUSG00000004127	-0.00346377	5.38285	0.00109488	0.973604	0.995699	Trmt10a	53.388	36.0569	36.2587	49.5865	39.8629	35.0718	-0.106565	0.144771	-0.0480164	0.928797	1.10556	0.967265
ENSMUSG00000004207	0.685833	9.79515	3.75682	0.0525926	0.296604	Psap	573.851	541.001	806.111	554.536	1781.25	1073.42	-0.0493961	1.71918	0.413162	0.966341	3.2925	1.3316
ENSMUSG00000004221	-0.125661	5.66272	1.89748	0.168361	0.533708	Ikbkg	54.7185	53.571	50.0962	51.902	45.6065	47.7827	-0.076238	-0.232212	-0.0682124	0.948528	0.851328	0.953819
ENSMUSG00000004233	0.0213941	3.90385	0.0205368	0.886048	0.972105	Wars2	16.2714	15.236	12.9688	15.567	16.302	13.225	-0.0638442	0.0975642	0.0282223	0.956712	1.06997	1.01975
ENSMUSG00000004263	-0.0401197	1.12108	0.0188061	0.890924	0.973102	Atn1	3.21547	1.95962	1.44787	2.8498	1.9797	1.4954	-0.17417	0.0147139	0.0466026	0.886277	1.01025	1.03283
ENSMUSG00000004264	0.0180965	8.41457	0.043047	0.835637	0.958093	Phb2	367.895	344.011	305.604	354.693	363.166	311.721	-0.0527197	0.0781751	0.0285943	0.964117	1.05568	1.02002
ENSMUSG00000004266	-0.181074	6.42255	1.44493	0.229343	0.615276	Ptpn6	73.5401	87.2764	114.382	76.5172	84.6629	77.8543	0.0572524	-0.0438616	-0.555005	1.04048	0.970055	0.680655
ENSMUSG00000004268	-0.0850408	7.58872	0.819038	0.365462	0.743181	Emg1	205.513	197.701	190.291	188.621	205.352	167.228	-0.123738	0.0547773	-0.186393	0.917806	1.0387	0.8788
ENSMUSG00000004270	-0.399766	4.82139	8.40117	0.0037498	0.057513	Lpcat3	26.2782	36.3754	33.9008	23.4396	24.0742	25.1414	-0.164916	-0.595475	-0.431252	0.89198	0.661826	0.741618
ENSMUSG00000004285	-0.0400549	5.99532	0.224572	0.635578	0.894531	Atp6v1f	80.5532	54.3304	59.4453	76.0185	55.1629	57.1056	-0.0835915	0.021939	-0.0579301	0.943705	1.01532	0.960641
ENSMUSG00000004317	0.175698	4.80336	2.32366	0.12742	0.4679	Clcn5	21.8985	28.341	28.2127	25.1139	33.9483	29.6276	0.197654	0.26045	0.0705968	1.14683	1.19785	1.05015
ENSMUSG00000004319	-0.355806	7.12594	11.5162	0.000689935	0.0168492	Clcn3	161.522	178.644	131.487	128.989	122.693	114.422	-0.324482	-0.542033	-0.200562	0.798585	0.686802	0.870211
ENSMUSG00000004356	0.227322	8.05841	6.761	0.00931718	0.105981	Utp20	265.138	239.343	231.1	322.17	287.57	253.985	0.281079	0.264838	0.136221	1.2151	1.2015	1.09902
ENSMUSG00000004364	0.225913	7.54651	6.7601	0.00932186	0.105981	Cul3	138.653	185.723	193.952	173.339	212.733	216.903	0.322114	0.195892	0.16135	1.25016	1.14543	1.11833
ENSMUSG00000004383	1.29489	1.30334	3.0046	0.0830286	0.375749	Large1	0.332635	0.759351	2.08907	0.249358	6.79454	3.90206	-0.415725	3.16154	0.901378	0.749643	8.94782	1.86785
ENSMUSG00000004393	0.118704	6.70315	1.70118	0.192134	0.5679	Ddx56	105.778	96.3641	97.276	116.414	109.813	99.304	0.13823	0.188474	0.0297672	1.10055	1.13956	1.02085
ENSMUSG00000004394	-0.0826279	5.12743	0.473658	0.491309	0.827311	Tmed4	35.7306	36.0569	35.6589	30.5285	38.9342	32.4549	-0.227002	0.110761	-0.135828	0.854409	1.0798	0.910148
ENSMUSG00000004446	0.232618	6.44339	4.31071	0.0378732	0.243638	Bid	102.978	59.0824	74.3584	140.673	65.0859	80.0741	0.450008	0.139614	0.10684	1.36605	1.10161	1.07687
ENSMUSG00000004451	-0.0616399	4.04561	0.100557	0.751162	0.936031	Ralb	10.8938	17.6855	20.932	8.76314	21.8501	18.3187	-0.313988	0.305068	-0.192398	0.804415	1.23548	0.87515
ENSMUSG00000004455	-0.0323332	7.69734	0.151537	0.697071	0.916975	Ppp1cc	237.252	196.231	195.131	241.129	189.27	186.131	0.0233835	-0.0521114	-0.0681285	1.01634	0.964524	0.953875
ENSMUSG00000004460	0.282309	7.14706	6.74162	0.00941888	0.106519	Dnajb11	117.781	117.553	149.565	156.454	152.364	156.41	0.409638	0.374216	0.064559	1.32835	1.29614	1.04577
ENSMUSG00000004462	0.11026	4.23681	0.698865	0.403165	0.771432	Tbccd1	17.9069	18.5184	17.8088	19.8417	20.4814	18.2953	0.148026	0.145356	0.0388847	1.10805	1.106	1.02732
ENSMUSG00000004473	-0.0579677	1.09699	0.0337304	0.854282	0.963727	Clec11a	2.99372	1.88613	1.57197	3.13478	1.41757	1.75242	0.0664272	-0.412014	0.156777	1.04712	0.751574	1.11479
ENSMUSG00000004500	-0.0281577	3.56641	0.0226432	0.880389	0.970056	Zfp324	5.90428	14.8931	15.1406	6.59017	12.8559	15.0475	0.158555	-0.212217	-0.00889729	1.11617	0.86321	0.993852
ENSMUSG00000004508	0.68958	3.0042	5.49822	0.0190358	0.163922	Gab2	2.10669	4.5806	12.038	3.06354	10.754	14.7905	0.54022	1.23126	0.297072	1.45419	2.34771	1.22865
ENSMUSG00000004530	0.138227	7.04296	1.83506	0.175531	0.545054	Coro1c	99.9569	122.084	155.315	109.539	150.14	153.699	0.13207	0.298431	-0.0150861	1.09587	1.22981	0.989598
ENSMUSG00000004535	0.291022	7.68106	8.81198	0.0029926	0.04939	Tax1bp1	188.41	183.518	180.673	246.828	200.268	231.46	0.389632	0.126009	0.357381	1.31006	1.09127	1.2811
ENSMUSG00000004552	0.581413	3.8514	8.55835	0.00343942	0.0543742	Ctse	23.4785	6.19729	3.5783	41.1796	7.33224	5.70122	0.810591	0.242617	0.671995	1.75393	1.18314	1.59327
ENSMUSG00000004561	-0.0502051	4.47199	0.165223	0.684393	0.911023	Mettl17	28.8007	21.0904	18.0156	26.5032	20.3103	18.3187	-0.119938	-0.0543728	0.0240666	0.920227	0.963013	1.01682
ENSMUSG00000004565	-0.0878237	4.20328	0.37402	0.540821	0.854175	Pnpla6	22.4529	18.5674	16.0093	18.8799	18.4772	15.912	-0.250046	-0.00701964	-0.0087931	0.840869	0.995146	0.993924
ENSMUSG00000004567	0.0851978	3.51986	0.246296	0.619695	0.886898	Mcoln1	11.2264	11.7087	10.3419	11.5417	12.2937	11.4258	0.039955	0.0703398	0.143792	1.02808	1.04996	1.10481
ENSMUSG00000004568	0.0326878	6.09935	0.0615447	0.804071	0.94934	Arhgef18	57.2133	71.477	74.7307	71.2807	61.1998	75.1439	0.317161	-0.223953	0.00795582	1.24588	0.856216	1.00553
ENSMUSG00000004591	0.0347139	7.21208	0.184353	0.667659	0.905361	Pkn2	179.762	129.58	129.563	187.517	133.936	129.165	0.060936	0.0477001	-0.00444093	1.04314	1.03362	0.996927
ENSMUSG00000004610	0.0883978	5.9348	0.618718	0.431524	0.790807	Etfb	57.6013	60.8461	58.4732	54.8943	75.8154	59.045	-0.0694457	0.317325	0.0140394	0.953004	1.24602	1.00978
ENSMUSG00000004626	-0.257089	6.10924	6.24356	0.0124646	0.126907	Stxbp2	84.1567	58.4456	83.4386	62.375	53.6964	71.7325	-0.43211	-0.122267	-0.218087	0.741177	0.918743	0.859705
ENSMUSG00000004637	0.637351	3.43987	6.14614	0.0131699	0.131344	Wwox	11.171	9.25919	5.58463	12.931	13.9557	12.08	0.211073	0.591896	1.11309	1.15755	1.50723	2.16309
ENSMUSG00000004642	-0.127126	7.69399	2.19488	0.13847	0.487938	Slbp	206.068	220.334	222.082	199.878	193.473	200.267	-0.0439977	-0.18756	-0.14917	0.969963	0.87809	0.901769
ENSMUSG00000004661	-0.48041	3.45513	3.79583	0.0513805	0.292279	Arid3b	10.8938	11.0473	15.9472	10.8292	6.28129	10.4211	-0.00857492	-0.814567	-0.613801	0.994074	0.568579	0.653473
ENSMUSG00000004665	0.559446	3.72063	6.8654	0.00878804	0.102632	Cnn2	7.87237	9.57763	14.9544	14.534	14.5667	17.2438	0.884561	0.604936	0.205511	1.8462	1.52091	1.15309
ENSMUSG00000004667	0.0805778	6.03803	0.87723	0.348961	0.73185	Polr2e	75.4528	61.8259	54.0675	79.652	68.4342	54.699	0.0781362	0.146507	0.0167515	1.05565	1.10689	1.01168
ENSMUSG00000004677	-0.119979	7.20205	2.19263	0.138672	0.488085	Myo9b	132.971	164.951	162.078	124.323	153.586	145.124	-0.0970223	-0.102989	-0.159406	0.934961	0.931102	0.895394
ENSMUSG00000004707	-0.0359603	6.3023	0.166136	0.683569	0.910394	Ly9	83.1311	78.6786	77.5643	84.4966	76.9152	72.4802	0.0235056	-0.0327027	-0.0978062	1.01643	0.977587	0.934453
ENSMUSG00000004709	-1.84267	4.50779	49.7221	1.77136e-12	4.32072e-10	Cd244	49.23	40.3191	18.5948	10.2593	9.53191	8.22471	-2.26261	-2.08063	-1.17686	0.208395	0.236412	0.442313
ENSMUSG00000004730	1.97655	4.17143	3.44529	0.0634321	0.329352	Adgre1	2.66108	6.51573	3.18531	1.03305	66.9189	27.0107	-1.3651	3.36042	3.08402	0.388208	10.2704	8.47977
ENSMUSG00000004748	-0.0569023	3.67267	0.102016	0.749423	0.93577	Mtfp1	13.7212	14.1827	10.7556	12.2898	15.691	9.60328	-0.158949	0.145802	-0.163488	0.895677	1.10635	0.892864
ENSMUSG00000004768	0.0954278	3.56098	0.29928	0.584334	0.87131	Rab23	11.7531	12.2721	10.1144	11.5773	13.1736	11.6361	-0.0217415	0.102267	0.202197	0.985043	1.07346	1.15045
ENSMUSG00000004771	0.155154	5.62579	2.60796	0.106328	0.424363	Rab11a	44.5454	49.1619	46.0629	45.1337	57.8269	53.1802	0.0189297	0.234201	0.207285	1.01321	1.17626	1.15451
ENSMUSG00000004788	0.170528	6.04347	3.19772	0.073741	0.354996	Eif2b2	66.5825	56.5104	63.0857	73.9524	69.754	65.6341	0.151453	0.303759	0.057133	1.11069	1.23436	1.0404
ENSMUSG00000004789	0.117647	7.56343	1.77228	0.183101	0.55484	Dlst	189.463	165.416	189.029	218.01	181.62	191.178	0.202473	0.13482	0.0163029	1.15067	1.09796	1.01136
ENSMUSG00000004791	0.28787	2.71591	0.492015	0.48303	0.822453	Pgf	1.63546	5.16849	12.0587	2.60044	9.55635	7.59383	0.669065	0.886718	-0.66717	1.59004	1.84896	0.629741
ENSMUSG00000004798	-0.218303	4.68436	3.01809	0.0823404	0.373581	Ulk2	23.7557	33.9749	25.1515	19.5924	27.3004	24.0666	-0.277981	-0.315547	-0.0636132	0.824745	0.803546	0.956865
ENSMUSG00000004815	0.0127807	4.15618	0.00820099	0.927843	0.983396	Dgkq	18.5167	16.9017	17.6019	20.4117	16.5953	16.7298	0.14057	-0.0263928	-0.0733139	1.10234	0.981872	0.950452
ENSMUSG00000004837	0.0683897	4.75184	0.290606	0.589832	0.873666	Grap	24.421	26.2834	28.0473	27.6787	28.9135	26.006	0.180656	0.137592	-0.109018	1.1334	1.10007	0.927219
ENSMUSG00000004843	0.0557177	5.42321	0.34657	0.556061	0.860406	Chmp2b	45.2938	39.2658	41.6572	45.0981	43.2358	42.6423	-0.00624751	0.138952	0.0337184	0.995679	1.1011	1.02365
ENSMUSG00000004846	0.0867159	4.39723	0.253201	0.61483	0.884197	Plod3	27.3038	21.6783	13.0308	22.8697	25.7117	15.7017	-0.255667	0.246177	0.268995	0.8376	1.18606	1.20497
ENSMUSG00000004849	0.124972	5.28481	1.40705	0.235547	0.6223	Ap1s1	40.1657	39.8537	31.5428	40.9659	47.7329	33.4129	0.0284593	0.26027	0.0830916	1.01992	1.1977	1.05929
ENSMUSG00000004865	0.100975	7.73932	1.46521	0.226103	0.611978	Srpk1	203.102	220.604	194.862	226.559	229.426	207.277	0.157687	0.0565697	0.0891022	1.1155	1.03999	1.06371
ENSMUSG00000004880	-0.131836	9.70519	1.88275	0.170022	0.536389	Lbr	770.66	829.53	1023.48	715.941	801.341	867.076	-0.106254	-0.0498791	-0.239249	0.928997	0.966017	0.847186
ENSMUSG00000004891	0.524166	3.82544	0.961889	0.326711	0.71236	Nes	49.1191	2.25356	0.599831	28.1774	3.39727	2.26647	-0.801746	0.592171	1.91782	0.573655	1.50751	3.77851
ENSMUSG00000004895	-0.0417051	5.50477	0.198192	0.656184	0.901966	Prcc	47.9549	47.2513	42.65	49.8359	44.5556	39.9552	0.055507	-0.0847466	-0.0941623	1.03922	0.94295	0.936816
ENSMUSG00000004896	-0.0532721	4.33086	0.113656	0.73602	0.931977	Rrnad1	17.7405	22.4621	21.2009	20.6254	19.406	18.9963	0.217375	-0.210991	-0.158411	1.16262	0.863944	0.896011
ENSMUSG00000004897	0.0666064	9.14041	0.571196	0.449784	0.801685	Hdgf	611.19	535.784	506.609	635.648	577.781	518.811	0.0566089	0.108871	0.0343358	1.04002	1.07838	1.02409
ENSMUSG00000004902	0.228957	1.58776	0.41227	0.52082	0.841491	Slc25a18	6.6527	0.61238	1.82018	6.23394	1.14872	1.84589	-0.0937964	0.907525	0.0202348	0.937054	1.87582	1.01412
ENSMUSG00000004929	0.0677947	6.9124	0.49303	0.482579	0.82227	Thop1	137.96	123.799	91.6294	131.376	139.679	98.1357	-0.0705547	0.17412	0.0989683	0.952272	1.12828	1.07101
ENSMUSG00000004931	-0.264261	3.98901	3.46612	0.0626382	0.327536	Apba3	14.0816	24.1523	13.4445	11.5773	20.5058	11.0987	-0.282506	-0.236125	-0.276627	0.822162	0.849023	0.825519
ENSMUSG00000004933	-0.938331	0.477399	6.98237	0.00823165	0.0990477	Matk	0.498953	3.01291	1.63402	0.249358	1.46645	0.934626	-1.00069	-1.03883	-0.805967	0.499762	0.486721	0.571979
ENSMUSG00000004934	0.0424686	4.50471	0.0947632	0.758207	0.937356	Pias4	21.0115	22.756	23.1245	24.1521	23.8542	21.0291	0.20097	0.0679945	-0.137038	1.14947	1.04826	0.909385
ENSMUSG00000004936	-0.278998	6.26252	8.98529	0.00272161	0.0463149	Map2k1	79.1395	87.105	85.7345	62.6244	77.6484	67.9707	-0.337673	-0.165798	-0.334963	0.791317	0.891435	0.792804
ENSMUSG00000004937	0.119488	5.97594	1.51347	0.21861	0.602343	Sgta	60.9831	58.96	60.7484	65.3317	70.8294	60.517	0.0993732	0.264613	-0.0055055	1.07131	1.20131	0.996191
ENSMUSG00000004945	-0.0108962	5.42677	0.0109976	0.916479	0.978604	Tmem242	47.6777	39.7802	42.1536	42.7114	42.7225	42.7591	-0.158694	0.102946	0.0205753	0.895836	1.07396	1.01436
ENSMUSG00000004947	-0.152546	5.0532	1.85739	0.172926	0.541151	Dtx2	40.9419	34.4648	28.7919	40.0397	31.162	23.6928	-0.0321447	-0.145333	-0.281216	0.977965	0.904171	0.822897
ENSMUSG00000004951	1.14914	-0.0361114	6.70794	0.00959845	0.107311	Hspb1	1.52458	0.0979808	0.206838	3.77599	0.122204	0.514044	1.30844	0.31872	1.31339	2.47674	1.24722	2.48525
ENSMUSG00000004952	0.305015	2.99838	2.06011	0.151199	0.510554	Rasa4	4.5183	11.0473	5.58463	4.98715	13.7357	7.59383	0.142438	0.314235	0.443366	1.10377	1.24335	1.35977
ENSMUSG00000004980	0.0427614	10.3254	0.188509	0.664161	0.904416	Hnrnpa2b1	1205.55	1274.63	1312.22	1350.59	1257.14	1298.2	0.163897	-0.0199396	-0.015506	1.12031	0.986274	0.98931
ENSMUSG00000004994	-0.130097	2.91742	0.355556	0.550985	0.85767	Ccdc130	6.12603	8.57332	8.83199	6.34081	6.99007	8.03778	0.0497139	-0.294548	-0.135942	1.03506	0.815328	0.910076
ENSMUSG00000004996	-0.0999563	5.28114	1.08327	0.297967	0.685815	Mri1	38.3916	44.0669	38.141	36.1212	39.5452	36.7074	-0.0879453	-0.156192	-0.0552698	0.940862	0.897391	0.962414
ENSMUSG00000005034	-0.00448207	7.27742	0.00302984	0.956103	0.991429	Prkacb	180.676	138.667	146.4	181.568	133.813	149.54	0.00710207	-0.051406	0.0306158	1.00493	0.964995	1.02145
ENSMUSG00000005043	1.51984	1.10665	8.17581	0.00424527	0.0626047	Sgsh	0.637551	0.759351	1.50992	0.926186	4.96148	3.59831	0.538761	2.70793	1.25285	1.45272	6.53384	2.38311
ENSMUSG00000005054	0.534364	4.4458	3.1306	0.0768354	0.360438	Cstb	17.9069	16.5343	16.7746	15.4602	38.5187	25.1181	-0.211956	1.2201	0.582449	0.863366	2.32963	1.49739
ENSMUSG00000005057	1.30856	-0.0950661	12.1597	0.000488337	0.0132209	Sh2b2	0.443514	0.710361	0.392993	0.961808	1.58865	1.23838	1.11677	1.16118	1.65588	2.16861	2.2364	3.15115
ENSMUSG00000005069	-0.0331952	4.30602	0.0692105	0.79249	0.945388	Pex5	20.8729	21.1884	17.8295	20.5542	20.628	17.3607	-0.0221955	-0.0386652	-0.03844	0.984733	0.973555	0.973707
ENSMUSG00000005078	-0.0731881	3.91553	0.196294	0.657729	0.902296	Jkamp	18.2672	14.3297	13.8582	15.0327	15.1533	13.6455	-0.281152	0.0806236	-0.0223071	0.822933	1.05748	0.984657
ENSMUSG00000005087	0.168887	6.82355	2.87189	0.0901389	0.391881	Cd44	107.746	111.894	99.6754	134.689	116.583	108.814	0.321994	0.0592186	0.126553	1.25006	1.0419	1.09168
ENSMUSG00000005102	-0.139119	5.61818	2.43417	0.118716	0.451013	Eif2ak4	62.9512	47.6187	43.3326	60.3802	41.7449	38.5767	-0.0601594	-0.189928	-0.167724	0.959158	0.876649	0.890246
ENSMUSG00000005103	0.240828	7.67134	4.64339	0.0311734	0.218957	Wdr1	172.638	174.038	213.147	185.415	241.524	235.923	0.103012	0.47276	0.146468	1.07401	1.38776	1.10686
ENSMUSG00000005107	-0.461044	2.00757	2.39325	0.12186	0.456646	Slc2a9	5.01725	4.80106	3.90924	2.70731	4.15494	3.15436	-0.890035	-0.208527	-0.309541	0.539601	0.86542	0.806898
ENSMUSG00000005125	-0.141421	1.20953	0.104993	0.745919	0.934849	Ndrg1	3.35407	1.59219	2.27522	1.60301	2.24855	2.45339	-1.06513	0.497986	0.108771	0.477931	1.41224	1.07831
ENSMUSG00000005142	0.593082	6.21548	16.5992	4.61703e-05	0.0019503	Man2b1	48.8142	53.0566	75.1237	63.7643	102.651	101.991	0.385448	0.952148	0.441103	1.30627	1.93475	1.35764
ENSMUSG00000005150	-0.0435889	4.781	0.135592	0.712703	0.923102	Wdr83	27.5533	28.7819	27.1992	28.6405	25.5651	26.9406	0.0558327	-0.170986	-0.0137846	1.03946	0.888235	0.990491
ENSMUSG00000005161	0.0363768	6.94081	0.165549	0.684098	0.910744	Prdx2	117.282	140.235	105.777	112.353	149.773	111.384	-0.061933	0.0949326	0.0745151	0.95798	1.06802	1.05301
ENSMUSG00000005198	0.0238962	5.41505	0.0436829	0.834445	0.957922	Polr2a	50.1448	42.2542	33.7974	50.014	49.0282	30.6324	-0.0037664	0.214517	-0.141855	0.997393	1.16032	0.906353
ENSMUSG00000005204	0.200317	6.81333	4.69446	0.0302601	0.21556	Senp3	105.778	99.671	108.342	127.956	117.243	115.566	0.274609	0.23425	0.0931318	1.20967	1.1763	1.06668
ENSMUSG00000005225	0.264433	0.521208	0.183722	0.668194	0.905423	Plekha8	0.609831	0.636875	2.13043	0.249358	1.93082	2.43003	-1.29019	1.60013	0.189825	0.408896	3.03171	1.14063
ENSMUSG00000005233	-0.0753829	5.8482	0.870688	0.350765	0.733934	Spc25	61.288	54.1344	61.824	57.6729	52.4988	57.9234	-0.087713	-0.0442604	-0.094019	0.941013	0.969787	0.936909
ENSMUSG00000005262	-0.000433993	5.53556	2.27689e-05	0.996193	0.999025	Ufd1	52.1129	44.0669	42.6294	54.8943	42.2826	42.1516	0.0750173	-0.0596312	-0.0162595	1.05337	0.959509	0.988793
ENSMUSG00000005267	-0.0280142	2.61951	0.0129315	0.909462	0.976882	Zfp287	2.966	9.2102	5.7501	2.42233	9.97185	5.93487	-0.292121	0.114628	0.0456293	0.8167	1.0827	1.03213
ENSMUSG00000005299	0.458045	6.08303	18.8121	1.44251e-05	0.000732947	Letm1	45.5156	58.3721	68.0498	71.6725	73.469	89.3269	0.655059	0.331858	0.392503	1.57468	1.25863	1.31267
ENSMUSG00000005312	0.218581	7.72783	5.42281	0.0198754	0.168754	Ubqln1	156.366	210.487	223.261	200.519	237.467	243.423	0.358811	0.173993	0.124734	1.28237	1.12818	1.09031
ENSMUSG00000005354	0.0971851	7.46423	1.05876	0.303497	0.690432	Txn2	205.735	154.638	152.936	202.443	181.815	161.784	-0.0232722	0.233575	0.0811363	0.983998	1.17574	1.05785
ENSMUSG00000005362	-0.0696103	5.9291	0.659627	0.416692	0.781142	Crbn	71.7938	55.5061	59.9417	65.6523	52.1078	60.3535	-0.129013	-0.0911485	0.00987571	0.914457	0.938775	1.00687
ENSMUSG00000005364	0.802365	2.65848	6.59883	0.0102046	0.111183	Il5ra	4.01934	4.33565	4.9848	8.26442	4.98592	11.0753	1.03995	0.201612	1.15174	2.05616	1.14998	2.22182
ENSMUSG00000005370	-0.130173	8.30477	2.1781	0.139987	0.490169	Msh6	334.326	323.435	332.782	308.42	278.772	319.245	-0.116361	-0.21439	-0.0599147	0.922512	0.86191	0.959321
ENSMUSG00000005371	0.0302851	5.25628	0.0594308	0.807398	0.949677	Fbxo11	40.3597	37.0613	35.2866	47.9123	33.0684	35.4924	0.247479	-0.164458	0.00838989	1.18713	0.892264	1.00583
ENSMUSG00000005374	-0.137197	5.24712	2.03432	0.153783	0.514532	Tbl2	41.6626	43.1606	34.4799	38.0805	38.0299	32.1979	-0.1297	-0.18258	-0.0987926	0.914021	0.881126	0.933814
ENSMUSG00000005378	0.206574	6.04984	5.53973	0.0185895	0.161244	Bud23	60.3733	58.666	65.4023	67.1128	72.0026	73.6251	0.152678	0.295524	0.170858	1.11163	1.22733	1.12573
ENSMUSG00000005410	0.105284	8.75556	1.46932	0.225453	0.611146	Mcm5	426.023	411.397	411.277	474.848	433.14	436.283	0.156537	0.0743016	0.0851541	1.11461	1.05285	1.0608
ENSMUSG00000005413	2.01768	4.51189	31.2184	2.30572e-08	2.44748e-06	Hmox1	6.15375	9.45515	7.96327	12.5391	61.4931	38.7169	1.0269	2.70125	2.28153	2.03764	6.50366	4.86193
ENSMUSG00000005417	-0.0300393	7.48255	0.13929	0.708988	0.921118	Mprip	135.521	214.725	191.429	131.875	210.68	188.327	-0.0393514	-0.0274388	-0.0235675	0.973092	0.981161	0.983797
ENSMUSG00000005442	-0.309681	5.24967	5.19039	0.0227121	0.181905	Cic	40.5261	44.6548	40.7678	37.4393	29.6223	34.955	-0.114298	-0.592133	-0.221932	0.923832	0.663361	0.857416
ENSMUSG00000005447	-0.478719	5.95973	12.1004	0.000504098	0.0134845	Pafah1b3	82.5213	65.3777	68.1118	58.3853	38.5676	60.1665	-0.49916	-0.76141	-0.178944	0.707518	0.589919	0.883349
ENSMUSG00000005465	0.190103	2.63252	0.443652	0.505365	0.834891	Il27ra	1.1365	11.8312	5.02617	1.88799	11.6094	5.04698	0.732252	-0.0273037	0.00596066	1.66123	0.981252	1.00414
ENSMUSG00000005469	-0.0474288	4.82984	0.179828	0.671521	0.906961	Prkaca	19.5146	25.0586	42.133	18.8087	25.5162	38.9739	-0.0531544	0.0261075	-0.112441	0.963827	1.01826	0.925022
ENSMUSG00000005470	-0.0677001	6.38546	0.428917	0.512521	0.838777	Asf1b	95.9375	90.4608	68.4635	102.735	84.3696	59.5357	0.0987653	-0.100569	-0.20158	1.07086	0.932665	0.869598
ENSMUSG00000005474	-0.586652	5.56603	13.545	0.000232907	0.00730116	Myl10	1.33054	63.2466	111.217	1.24679	45.8509	60.1198	-0.0937964	-0.464037	-0.887464	0.937054	0.724955	0.540563
ENSMUSG00000005481	0.14417	8.45101	2.64317	0.103996	0.418963	Ddx39	349.683	312.093	335.864	382.016	365.463	354.34	0.127586	0.227748	0.0772572	1.09246	1.17101	1.05501
ENSMUSG00000005483	-0.153478	5.73923	2.97746	0.0844316	0.378223	Dnajb1	54.968	57.4413	56.1359	50.5484	48.1728	52.8998	-0.120927	-0.253868	-0.0856611	0.919597	0.838645	0.942353
ENSMUSG00000005493	-0.522592	0.308355	2.51698	0.112626	0.43745	Msh4	2.02353	1.0043	1.22035	1.46052	0.635461	0.887894	-0.470389	-0.66032	-0.45883	0.72177	0.632738	0.727576
ENSMUSG00000005501	-0.191557	4.40374	2.31616	0.128035	0.468647	Usp40	24.2547	25.9894	17.4778	20.3405	22.5833	16.0989	-0.253909	-0.202668	-0.118562	0.838621	0.868942	0.921105
ENSMUSG00000005505	-0.00381902	4.88663	0.00117182	0.972692	0.995507	Kbtbd4	27.0821	29.0513	32.4529	25.3989	30.9421	32.1511	-0.0925734	0.0909654	-0.0134792	0.937848	1.06508	0.9907
ENSMUSG00000005506	0.0364333	7.32024	0.149846	0.698682	0.91714	Celf1	147.662	164.24	161.21	164.79	170.132	150.545	0.158325	0.0508492	-0.0987457	1.11599	1.03587	0.933845
ENSMUSG00000005510	0.0256142	5.88359	0.0886093	0.765953	0.938945	Ndufs3	63.173	56.1185	56.26	60.7364	60.1977	57.4795	-0.0567461	0.101231	0.0309373	0.96143	1.07269	1.02168
ENSMUSG00000005514	0.345164	5.54208	9.25126	0.00235334	0.0416339	Por	37.8927	44.1649	40.1473	43.9226	65.0125	48.0865	0.213043	0.557819	0.260329	1.15913	1.47204	1.19775
ENSMUSG00000005533	-0.700237	5.31217	53.5689	2.49679e-13	7.43557e-11	Igf1r	51.8357	56.6574	38.8235	33.1289	33.9972	23.6227	-0.645853	-0.736851	-0.71676	0.639115	0.600048	0.608462
ENSMUSG00000005534	-1.88234	4.42387	115.816	5.21451e-27	4.65873e-24	Insr	35.9246	30.1781	34.7075	9.68933	9.99629	7.73403	-1.8905	-1.59404	-2.16595	0.269713	0.331243	0.222835
ENSMUSG00000005553	0.186031	1.29923	0.196649	0.657439	0.902162	Atp4a	2.41161	1.93512	2.15112	4.09659	1.1976	2.89734	0.76443	-0.692279	0.429642	1.6987	0.618875	1.3469
ENSMUSG00000005566	-0.021188	9.17809	0.0575534	0.810406	0.951732	Trim28	624.107	586.93	539.662	598.708	594.865	531.101	-0.0599412	0.0193737	-0.0230689	0.959303	1.01352	0.984137
ENSMUSG00000005575	0.0650579	6.86317	0.48015	0.488355	0.825292	Ube2m	126.207	108.906	105.467	135.9	120.493	101.36	0.106749	0.145872	-0.0572986	1.0768	1.1064	0.961062
ENSMUSG00000005580	-0.340865	3.62086	4.09762	0.0429436	0.263937	Adcy9	18.2949	14.2072	8.85268	14.2134	10.6806	7.47701	-0.364194	-0.411628	-0.243653	0.776903	0.751775	0.844604
ENSMUSG00000005583	-0.25908	6.70515	6.03143	0.0140534	0.137145	Mef2c	89.5066	137.59	115.064	85.1378	108.908	89.397	-0.0721938	-0.337259	-0.364141	0.951191	0.791544	0.776932
ENSMUSG00000005609	-0.0138054	6.55985	0.0250607	0.874216	0.967601	Ctr9	91.3361	97.5889	95.2283	88.1657	95.5391	97.8553	-0.0509669	-0.0306261	0.0392593	0.965289	0.978995	1.02759
ENSMUSG00000005610	0.059168	9.96876	0.401827	0.526147	0.844561	Eif4g2	1060.5	927.903	952.718	1151.5	980.198	939.392	0.118772	0.0790997	-0.020321	1.08581	1.05636	0.986013
ENSMUSG00000005611	0.166791	1.11786	0.237817	0.625787	0.889678	Mrvi1	2.71652	0.734856	2.37864	2.92105	0.61102	3.45812	0.104725	-0.266242	0.539849	1.07529	0.831482	1.45382
ENSMUSG00000005615	0.125467	5.85661	2.22225	0.136035	0.48365	Pcyt1a	61.2326	48.0596	56.9839	63.5862	52.7921	64.7696	0.0544137	0.135498	0.184761	1.03844	1.09847	1.13663
ENSMUSG00000005621	-0.0464535	5.93149	0.174375	0.676253	0.907449	Zfp592	47.7609	70.3992	68.6703	54.0394	60.7109	64.1854	0.178181	-0.213603	-0.0974407	1.13146	0.862381	0.93469
ENSMUSG00000005625	0.161131	7.05794	2.76327	0.0964509	0.403131	Psmd4	137.85	115.74	124.144	143.772	143.956	133.768	0.0606928	0.314745	0.107718	1.04297	1.24379	1.07752
ENSMUSG00000005656	0.0801792	6.47887	0.698145	0.403408	0.771523	Snx6	76.617	87.6194	95.0422	74.5936	99.9873	100.869	-0.0386131	0.190495	0.0858499	0.97359	1.14116	1.06131
ENSMUSG00000005667	0.140005	7.13486	2.67092	0.102197	0.415492	Mthfd2	131.114	136.928	132.873	152.999	148.844	140.241	0.222701	0.120386	0.0778571	1.16692	1.08703	1.05545
ENSMUSG00000005674	0.0876693	4.94188	0.52274	0.469675	0.813077	Tomm40l	29.2996	27.8266	32.122	28.9255	33.5083	32.3848	-0.0185407	0.268058	0.0117551	0.987231	1.20419	1.00818
ENSMUSG00000005682	-0.0822598	5.80377	1.00548	0.315989	0.701535	Pan2	53.4711	63.3936	55.3086	52.1514	59.66	50.8436	-0.0360545	-0.0875734	-0.121435	0.975319	0.941104	0.919273
ENSMUSG00000005683	0.278048	8.11013	10.5401	0.00116809	0.0254019	Cs	265.609	243.629	239.271	330.435	302.944	275.785	0.315059	0.314362	0.2049	1.24406	1.24346	1.15261
ENSMUSG00000005686	0.438634	0.674267	1.1288	0.288032	0.676586	Ampd3	0.443514	1.15127	2.31659	0.605583	2.34632	2.12627	0.449346	1.02717	-0.123675	1.36542	2.03802	0.917847
ENSMUSG00000005687	0.0999438	6.58869	1.28519	0.256936	0.644335	Bcas2	114.842	81.3731	83.149	117.697	90.1132	90.1914	0.0354209	0.147187	0.117291	1.02486	1.10741	1.0847
ENSMUSG00000005698	0.148178	8.35408	2.78044	0.0954218	0.400398	Ctcf	262.505	318.364	352.308	308.491	351.312	369.901	0.232886	0.142075	0.0703055	1.17518	1.10349	1.04994
ENSMUSG00000005699	-0.169851	2.49546	0.365508	0.545463	0.856084	Pard6a	6.32007	5.65839	5.66737	4.13221	5.76803	5.88814	-0.613026	0.027686	0.0551335	0.653824	1.01938	1.03896
ENSMUSG00000005718	0.0163763	5.59429	0.0252228	0.873813	0.967601	Tfap4	55.9382	47.6432	40.2094	59.9883	42.7958	43.1797	0.100849	-0.154799	0.102822	1.0724	0.898257	1.07387
ENSMUSG00000005732	0.115941	8.85393	1.81014	0.178492	0.549795	Ranbp1	464.913	431.777	435.663	499	477.378	467.219	0.102079	0.144845	0.100886	1.07332	1.10561	1.07243
ENSMUSG00000005763	0.945391	1.6497	2.88945	0.0891615	0.389297	Cd247	0.388074	0.269447	7.30139	0.56996	1.41757	7.94432	0.554528	2.39534	0.121752	1.46869	5.26102	1.08806
ENSMUSG00000005774	-0.0599513	4.54712	0.188837	0.663887	0.904416	Rfx5	22.3143	28.9778	20.3943	23.8315	24.343	20.1412	0.0949005	-0.25144	-0.0180141	1.06799	0.840057	0.987591
ENSMUSG00000005779	0.0160135	7.58461	0.0300283	0.862426	0.966067	Psmb4	212.665	174.553	185.699	207.786	193.693	177.088	-0.0334816	0.15011	-0.0685009	0.97706	1.10965	0.953628
ENSMUSG00000005800	1.61919	1.81965	1.73815	0.187373	0.561911	Mmp8	1.52458	1.27375	0.827353	0.320603	10.6317	5.9816	-2.24955	3.06122	2.85396	0.210289	8.3468	7.22981
ENSMUSG00000005802	-0.135388	3.09491	0.0989092	0.753143	0.936214	Slc30a4	1.94037	11.2188	16.2161	3.98972	7.69885	9.39299	1.03995	-0.543204	-0.787772	2.05616	0.686245	0.579238
ENSMUSG00000005803	2.19586	0.0837218	6.47662	0.0109303	0.116717	Sqor	0.221757	0.367428	0.144787	0.14249	3.78832	1.23838	-0.638117	3.36603	3.09645	0.642551	10.3104	8.55312
ENSMUSG00000005804	0.153634	4.46283	1.40568	0.235774	0.622595	Bloc1s6	22.6192	18.6409	21.325	22.9053	21.7034	24.8377	0.0181327	0.219455	0.219983	1.01265	1.16429	1.16472
ENSMUSG00000005813	0.114076	6.37998	1.5703	0.210163	0.59296	Metap1	102.036	67.7048	69.1047	117.02	73.2002	70.6343	0.197679	0.11259	0.0315867	1.14685	1.08117	1.02214
ENSMUSG00000005823	-0.0829274	4.5156	0.296919	0.58582	0.872314	Gpr108	26.195	20.8209	23.5589	21.0885	23.2188	22.0338	-0.312834	0.157257	-0.0965524	0.805059	1.11516	0.935265
ENSMUSG00000005846	-1.59958e-05	8.77759	3.03001e-08	0.999861	0.999954	Rsl1d1	538.703	411.887	368.813	503.845	443.625	366.093	-0.0965096	0.107092	-0.0106809	0.935293	1.07706	0.992624
ENSMUSG00000005871	0.0628268	6.98011	0.407456	0.523264	0.84225	Apc	93.1101	175.459	103.874	108.756	172.723	103.183	0.224079	-0.0226741	-0.00963619	1.16803	0.984406	0.993343
ENSMUSG00000005873	-0.0206423	5.8094	0.0399523	0.841574	0.960455	Reep5	45.6265	74.343	49.8894	51.6527	68.8009	45.82	0.178972	-0.11177	-0.122755	1.13208	0.925452	0.918432
ENSMUSG00000005881	-0.0612624	4.95557	0.233732	0.62877	0.89161	Ergic3	38.6134	27.9735	28.7712	32.5946	30.5266	27.478	-0.244469	0.126003	-0.0663487	0.844127	1.09127	0.955052
ENSMUSG00000005882	-0.0142058	5.69636	0.0235349	0.878074	0.969264	Uqcc1	55.661	54.4528	46.2284	50.584	55.8961	48.0164	-0.137985	0.0377404	0.0547492	0.908787	1.0265	1.03868
ENSMUSG00000005883	0.299309	0.430975	0.763615	0.382199	0.755311	Spo11	0.914747	1.5432	0.97214	1.24679	2.17523	0.934626	0.446772	0.495245	-0.0567751	1.36299	1.40956	0.961411
ENSMUSG00000005886	0.194734	6.04346	2.49827	0.113972	0.440163	Ncoa2	56.8529	68.6356	58.8869	78.3695	68.2143	64.5826	0.463059	-0.00888286	0.133201	1.37846	0.993862	1.09672
ENSMUSG00000005893	-0.100027	7.08744	1.29468	0.255187	0.642836	Nr2c2	121.55	159.243	141.912	120.368	139.875	132.647	-0.0140974	-0.187098	-0.0974045	0.990276	0.878371	0.934713
ENSMUSG00000005897	-0.0232656	2.77718	0.00840537	0.926952	0.983396	Nr2c1	7.04078	7.56902	5.97763	6.09145	6.57458	7.5471	-0.208949	-0.203209	0.33635	0.865167	0.868617	1.26256
ENSMUSG00000005899	0.133563	6.73426	1.98812	0.158538	0.52093	Smpd4	106.554	93.3757	103.895	127.208	97.5677	110.005	0.255603	0.0633556	0.0824507	1.19383	1.04489	1.05882
ENSMUSG00000005907	-0.106842	4.03975	0.582779	0.445225	0.799051	Pex1	16.2714	17.0242	17.6847	15.1039	16.3998	15.8419	-0.107413	-0.0539082	-0.158753	0.928251	0.963323	0.895799
ENSMUSG00000005936	0.186255	6.80055	3.72176	0.0537077	0.300853	Kctd20	97.3235	99.3526	116.471	119.407	114.554	121.431	0.295023	0.205399	0.0601736	1.2269	1.15301	1.04259
ENSMUSG00000005949	0.266663	2.69013	1.08267	0.298102	0.685815	Ctns	7.65061	5.095	4.94343	7.23137	6.67234	6.9396	-0.0813055	0.389109	0.489338	0.945202	1.30958	1.4038
ENSMUSG00000005951	0.120318	0.14388	0.116618	0.732731	0.930744	Shpk	1.24738	0.906323	0.910088	1.06868	1.00207	1.21501	-0.223079	0.144891	0.416894	0.856735	1.10565	1.33505
ENSMUSG00000005968	0.148513	0.106872	0.171374	0.678894	0.908099	Tuft1	0.887027	0.881827	1.11693	0.819318	1.27092	1.12155	-0.114555	0.527307	0.00596066	0.923667	1.44124	1.00414
ENSMUSG00000005973	-0.231696	5.18413	4.43517	0.0352058	0.234717	Rcn1	41.8012	44.7038	31.5842	34.7676	35.2436	29.7678	-0.2658	-0.343033	-0.0854491	0.831737	0.788382	0.942491
ENSMUSG00000005981	-0.102324	8.06476	1.3033	0.253611	0.640962	Trap1	276.642	304.524	251.184	246.009	275.619	252.209	-0.169306	-0.143883	0.00587156	0.88927	0.90508	1.00408
ENSMUSG00000005982	0.146496	5.24134	1.47774	0.224129	0.610407	Naa60	33.1804	31.8928	42.65	42.462	34.2904	42.1984	0.355844	0.104578	-0.0153608	1.27973	1.07518	0.989409
ENSMUSG00000005983	-0.137707	2.032	0.269203	0.603867	0.879357	1700037C18Rik	4.87865	3.72327	4.05403	4.95153	2.88401	3.85533	0.0213925	-0.368492	-0.072502	1.01494	0.774591	0.950987
ENSMUSG00000005986	-0.118527	3.14762	0.355697	0.550906	0.85767	Ankrd13d	6.48639	10.5084	10.5488	6.59017	9.45859	9.08924	0.0228998	-0.151852	-0.214841	1.016	0.900094	0.861641
ENSMUSG00000006005	0.0043639	9.61246	0.00231237	0.961647	0.992682	Tpr	757.66	825.072	762.24	750.068	802.734	798.568	-0.0145293	-0.0395988	0.0671685	0.98998	0.972925	1.04766
ENSMUSG00000006010	-0.170991	6.36792	3.03338	0.0815681	0.372124	BC003331	100.844	77.7478	84.1832	81.54	69.9251	81.0321	-0.306545	-0.152991	-0.0550392	0.808576	0.899384	0.962568
ENSMUSG00000006019	-0.0629498	4.45696	0.263253	0.607894	0.88136	Dhx34	22.536	23.0255	21.5939	20.6254	22.8033	20.8655	-0.127809	-0.0139917	-0.049504	0.91522	0.990349	0.966268
ENSMUSG00000006021	-0.0378365	3.813	0.0577691	0.810057	0.951635	Kptn	13.1114	12.3456	17.1676	12.7172	12.9292	15.655	-0.044033	0.066636	-0.133065	0.96994	1.04727	0.911892
ENSMUSG00000006024	0.0947297	6.31685	1.10209	0.293808	0.681506	Napa	85.903	72.8977	72.29	91.6567	82.1944	73.1812	0.0935318	0.173166	0.0176774	1.06698	1.12753	1.01233
ENSMUSG00000006050	-0.149517	5.27553	2.3581	0.124634	0.4632	Sra1	40.7755	42.3032	38.8649	37.1187	39.643	33.3895	-0.135559	-0.0937023	-0.219073	0.910317	0.937115	0.859117
ENSMUSG00000006057	0.160103	7.12422	2.40796	0.12072	0.454915	Atp5g1	160.136	124.73	111.176	161.548	157.936	121.385	0.0126651	0.34054	0.126745	1.00882	1.26623	1.09183
ENSMUSG00000006058	0.130331	5.85046	2.52911	0.111763	0.436249	Snf8	59.2091	48.3046	57.5838	66.8635	52.8655	61.1479	0.1754	0.130166	0.0866404	1.12928	1.09442	1.06189
ENSMUSG00000006095	0.340364	5.20033	10.0158	0.00155206	0.0313955	Tbcb	27.4701	33.142	36.6517	35.5157	45.0444	42.4086	0.370592	0.442686	0.210477	1.29288	1.35913	1.15707
ENSMUSG00000006127	0.0425143	5.37003	0.207373	0.648834	0.899658	Inpp5k	43.9078	35.4691	42.6087	45.3475	35.2681	45.2826	0.0465432	-0.00819833	0.0878099	1.03279	0.994333	1.06276
ENSMUSG00000006134	-0.0904192	6.00618	1.07656	0.299469	0.686735	Crkl	49.3963	77.5518	71.9797	48.6604	73.6157	63.9518	-0.0216568	-0.0751475	-0.170606	0.985101	0.949245	0.888469
ENSMUSG00000006154	0.416408	0.761785	0.885758	0.34663	0.729494	Eps8l1	0.526672	0.293942	3.84719	0.71245	0.708783	3.38802	0.435884	1.26981	-0.183364	1.35274	2.4113	0.880647
ENSMUSG00000006169	0.133268	7.24142	2.52427	0.112107	0.436802	Clint1	139.707	137.59	155.191	158.841	143.125	173.139	0.18518	0.0569077	0.157892	1.13696	1.04023	1.11566
ENSMUSG00000006179	0.193197	0.57675	0.222293	0.637298	0.895663	Prss16	0.415794	2.20457	1.57197	0.890563	1.8575	1.54213	1.09885	-0.247134	-0.0276477	2.14184	0.842569	0.981019
ENSMUSG00000006191	-0.226372	5.17658	4.7492	0.0293119	0.211618	Cdkal1	45.7651	36.4979	34.8729	36.5843	31.2353	31.8006	-0.323021	-0.224633	-0.133052	0.799394	0.855813	0.9119
ENSMUSG00000006215	-0.0298749	5.52951	0.116056	0.733352	0.930744	Zbtb17	52.2515	43.7974	43.8704	50.7977	43.8224	42.3853	-0.0407075	0.000820722	-0.0496845	0.972178	1.00057	0.966148
ENSMUSG00000006219	2.42255	0.392114	8.04249	0.00456926	0.0654907	Fblim1	0.526672	0.367428	0.165471	0.534338	3.86165	2.00945	0.0208462	3.39368	3.60215	1.01455	10.5099	12.1438
ENSMUSG00000006262	0.299956	5.40069	7.41628	0.00646365	0.0843907	Mob1b	37.366	37.7716	38.1203	51.7239	41.8671	46.4275	0.469104	0.148514	0.284421	1.38425	1.10843	1.21792
ENSMUSG00000006273	0.372634	5.90373	3.31768	0.0685385	0.34225	Atp6v1b2	55.4115	46.9083	52.1853	53.1488	88.8179	62.3863	-0.0601479	0.921006	0.257585	0.959166	1.89344	1.19548
ENSMUSG00000006276	-0.13872	5.56702	2.06452	0.150762	0.509881	Eps15l1	48.9805	50.1907	49.5998	42.0702	44.1156	49.1146	-0.21941	-0.186129	-0.0141833	0.858917	0.878961	0.990217
ENSMUSG00000006281	0.251608	6.4243	6.71139	0.00957989	0.107311	Tep1	73.0966	81.9365	80.1498	95.0409	90.0888	94.7243	0.378744	0.136842	0.241035	1.30021	1.0995	1.18184
ENSMUSG00000006288	-0.0842924	5.36208	0.706594	0.400577	0.769198	Ttc5	42.5773	38.335	45.7113	37.5461	35.8058	46.4275	-0.18142	-0.09847	0.0224312	0.881834	0.934023	1.01567
ENSMUSG00000006289	-0.0231436	6.14969	0.0564113	0.812261	0.951901	Osgep	58.9319	83.9696	70.6766	52.3295	84.7607	74.8402	-0.171424	0.0135288	0.0825792	0.887966	1.00942	1.05891
ENSMUSG00000006299	-0.0229898	6.45891	0.0431011	0.835535	0.958093	Aamp	110.518	85.1453	71.6281	94.0435	92.3618	73.9289	-0.232883	0.117368	0.0456129	0.850933	1.08475	1.03212
ENSMUSG00000006301	0.0396295	4.54003	0.0814835	0.775297	0.941083	Tmbim1	25.502	24.2503	18.8636	23.1903	28.278	19.2533	-0.137093	0.22168	0.0294962	0.909349	1.16609	1.02066
ENSMUSG00000006304	-0.0879543	7.70309	1.08541	0.297491	0.685304	Arpc2	209.671	207.621	226.902	196.316	204.398	205.034	-0.0949522	-0.0225711	-0.146207	0.936303	0.984477	0.903623
ENSMUSG00000006307	-0.23514	4.88628	3.49229	0.0616554	0.326311	Kmt2b	38.1422	30.815	26.6201	34.6963	22.8033	24.2302	-0.136604	-0.434391	-0.13571	0.909658	0.740006	0.910221
ENSMUSG00000006310	-0.179963	2.5964	0.155322	0.6935	0.915341	Zbtb32	9.70186	2.35154	3.37146	18.2387	1.63753	1.72906	0.910672	-0.522081	-0.963389	1.87992	0.696366	0.512851
ENSMUSG00000006315	0.167866	5.7231	4.04896	0.0441986	0.267412	Tmem147	64.4481	45.4876	39.2165	73.418	49.6881	44.6751	0.187997	0.127428	0.188009	1.13918	1.09234	1.13919
ENSMUSG00000006333	-0.0978928	10.72	1.05195	0.305059	0.691916	Rps9	1984.17	1701.71	1554.18	1761.64	1580.34	1537.74	-0.171615	-0.106745	-0.0153448	0.887848	0.928681	0.98942
ENSMUSG00000006335	0.0692435	4.09764	0.252307	0.615455	0.884846	Tfpt	20.9006	14.4277	14.851	21.0885	15.8376	15.4914	0.0129157	0.134518	0.0609107	1.00899	1.09773	1.04312
ENSMUSG00000006360	-0.903549	5.92179	45.8813	1.25641e-11	2.54151e-09	Crip1	103.061	89.53	43.829	63.4081	38.5187	25.305	-0.700766	-1.21681	-0.792465	0.615245	0.430232	0.577357
ENSMUSG00000006362	-0.415137	3.15037	2.3263	0.127204	0.467534	Cbfa2t3	10.5334	9.94505	9.43182	9.54684	5.13257	8.435	-0.141883	-0.954298	-0.161149	0.906335	0.516093	0.894312
ENSMUSG00000006373	-0.0383107	5.85973	0.198981	0.655545	0.901966	Pgrmc1	54.0532	66.7005	55.3292	54.1819	67.2122	50.61	0.0034291	0.0110266	-0.12862	1.00238	1.00767	0.914706
ENSMUSG00000006378	-0.314812	6.16436	10.6465	0.0011028	0.0245803	Gcat	146.831	31.7213	61.9894	110.572	24.8563	54.5588	-0.409164	-0.35184	-0.184211	0.75306	0.783584	0.88013
ENSMUSG00000006390	0.00554546	5.78146	0.00391232	0.950126	0.990254	Elovl1	64.0323	46.2714	54.1089	66.9347	48.0995	50.4231	0.0639553	0.0558995	-0.101782	1.04533	1.03951	0.931881
ENSMUSG00000006392	0.181295	5.71852	4.26553	0.0388931	0.248223	Med8	55.162	41.6908	51.2338	63.1587	49.6393	54.8625	0.195307	0.251751	0.0987242	1.14497	1.19065	1.07083
ENSMUSG00000006395	-0.367203	1.44435	1.49124	0.222025	0.607784	Hyi	4.18566	2.15558	2.813	2.63607	1.80862	2.47676	-0.667068	-0.253186	-0.183657	0.629785	0.839041	0.880468
ENSMUSG00000006398	-0.0385759	7.76351	0.198274	0.656118	0.901966	Cdc20	197.114	217.126	247.089	200.056	215.861	226.133	0.0213736	-0.00842574	-0.127861	1.01493	0.994177	0.915187
ENSMUSG00000006412	-0.0757382	5.51863	0.653062	0.41902	0.782497	Pfdn2	52.9999	43.9199	43.7877	53.1132	42.0626	38.9973	0.00308081	-0.0623364	-0.167152	1.00214	0.957712	0.890599
ENSMUSG00000006418	-0.0890403	5.90117	1.16255	0.280937	0.670151	Rnf114	63.0621	59.8173	61.8033	58.2072	58.2913	57.0823	-0.115575	-0.037282	-0.114641	0.923014	0.974489	0.923612
ENSMUSG00000006423	0.237904	6.52499	4.03223	0.0446389	0.269164	C330007P06Rik	78.5296	77.6743	95.8902	105.514	77.7462	116.922	0.426124	0.00133446	0.286087	1.34362	1.00093	1.21933
ENSMUSG00000006442	0.117476	7.556	1.60601	0.205053	0.584053	Srm	223.475	163.285	155.232	232.579	194.818	159.611	0.0576073	0.254731	0.0401304	1.04074	1.19311	1.02821
ENSMUSG00000006445	-0.495383	3.24338	4.91408	0.0266386	0.19938	Epha2	5.18357	17.2691	10.7142	3.70474	10.1918	9.08924	-0.484572	-0.760784	-0.237296	0.714709	0.590176	0.848334
ENSMUSG00000006456	-0.0801403	7.01147	0.88976	0.345542	0.729101	Rbm14	122.188	139.402	136.224	120.012	126.823	129.119	-0.0259207	-0.136434	-0.0772813	0.982194	0.909765	0.947842
ENSMUSG00000006463	-0.188393	2.98396	0.688025	0.406837	0.774072	Zdhhc24	8.26044	9.35717	7.46686	6.23394	7.91882	7.85086	-0.406074	-0.240787	0.0723481	0.754674	0.846284	1.05143
ENSMUSG00000006464	-0.578231	1.66973	2.95948	0.0853755	0.379907	Bbs1	2.99372	3.64979	4.24018	1.35366	2.78625	3.50485	-1.14508	-0.389487	-0.274776	0.452166	0.763401	0.826579
ENSMUSG00000006471	0.141014	5.55706	1.44286	0.229677	0.615634	Ndor1	42.7159	46.6879	44.5736	55.4999	46.4375	46.3574	0.377711	-0.00775673	0.0566098	1.29928	0.994638	1.04002
ENSMUSG00000006476	0.130018	2.54623	0.260722	0.609625	0.88214	Nsmf	3.85302	3.5763	9.30772	5.12964	3.715	8.94904	0.412867	0.0548949	-0.0566949	1.33133	1.03878	0.961464
ENSMUSG00000006494	-1.27282	7.9688	63.96	1.26969e-15	4.6939e-13	Pdk1	376.155	385.457	299.088	117.305	176.707	147.905	-1.68106	-1.12521	-1.0159	0.311853	0.458435	0.494518
ENSMUSG00000006498	-0.0265159	9.19442	0.0897401	0.764508	0.938945	Ptbp1	608.473	573.163	591.888	601.201	577.17	562.995	-0.0173451	0.0100486	-0.0722026	0.988049	1.00699	0.951185
ENSMUSG00000006517	-0.362017	4.52626	6.8552	0.00883837	0.102884	Mvd	28.4403	26.9202	22.3178	22.3709	18.4772	19.4636	-0.346311	-0.542941	-0.197421	0.786593	0.68637	0.872108
ENSMUSG00000006519	-0.0825392	6.52895	0.341077	0.559208	0.862178	Cyba	114.621	83.4307	87.2857	92.8323	99.5963	76.0552	-0.304167	0.255514	-0.1987	0.80991	1.19376	0.871335
ENSMUSG00000006526	0.207839	3.50254	1.27251	0.259296	0.647396	Tmem110	8.75939	10.6309	12.0794	11.4705	11.5116	13.2016	0.389019	0.114824	0.128168	1.3095	1.08284	1.09291
ENSMUSG00000006527	-0.0342477	5.54347	0.148022	0.700433	0.917315	Sfmbt1	44.3514	48.0351	49.0207	44.2432	47.8306	46.007	-0.00352366	-0.00615381	-0.0915383	0.997561	0.995744	0.938522
ENSMUSG00000006542	-0.402384	1.82879	1.30361	0.253554	0.640962	Prkag3	7.09622	5.33996	0.496412	4.31033	3.49503	0.630872	-0.719254	-0.611521	0.345811	0.607412	0.654506	1.27086
ENSMUSG00000006567	-1.90243	-0.0423981	11.2678	0.000788631	0.0189184	Atp7b	0.970186	0.710361	2.1718	0.213735	0.0733224	1.12155	-2.18244	-3.27623	-0.953397	0.220303	0.103219	0.516415
ENSMUSG00000006585	-0.0248818	6.12556	0.0507462	0.82177	0.954889	Cdt1	92.14	60.7971	57.3563	94.5065	51.4968	62.5966	0.0365874	-0.239521	0.126133	1.02568	0.847027	1.09136
ENSMUSG00000006589	-0.0472804	6.64792	0.208949	0.647592	0.899405	Aprt	155.285	91.3426	60.3761	139.248	99.5474	55.9841	-0.157259	0.124095	-0.108961	0.896727	1.08982	0.927256
ENSMUSG00000006599	0.234602	7.41255	8.09095	0.00444868	0.0642957	Gtf2h1	221.674	105.305	143.07	261.897	127.923	162.438	0.240561	0.280705	0.183167	1.18145	1.21479	1.13537
ENSMUSG00000006611	0.588303	1.29577	0.773362	0.379179	0.75295	Hfe	1.19194	2.00861	1.38582	0.463093	5.84135	3.27119	-1.36394	1.54011	1.23908	0.388519	2.90816	2.36048
ENSMUSG00000006638	-0.141182	1.11444	0.195368	0.658486	0.902726	Abhd1	2.49476	2.0576	2.06838	2.88542	1.51533	1.79915	0.20988	-0.441329	-0.201184	1.15659	0.736456	0.869836
ENSMUSG00000006641	-0.115742	3.36483	0.325474	0.568336	0.864302	Slc5a6	9.81274	11.4148	10.6729	10.3662	10.9006	8.34153	0.0791529	-0.0664943	-0.355561	1.0564	0.954956	0.781565
ENSMUSG00000006673	0.0371355	7.56402	0.199322	0.655269	0.901966	Qrich1	187.8	186.727	185.534	198.026	194.573	182.462	0.0764875	0.0593828	-0.0240845	1.05445	1.04202	0.983444
ENSMUSG00000006676	0.0623544	7.50543	0.562487	0.45326	0.802941	Usp19	193.76	168.258	170.6	210.315	175.509	171.574	0.118283	0.0608766	0.00821093	1.08544	1.0431	1.00571
ENSMUSG00000006678	-0.181695	8.10461	3.958	0.0466492	0.2754	Pola1	309.961	328.971	241.049	268.238	272.833	230.198	-0.208573	-0.269943	-0.066451	0.865393	0.829353	0.954984
ENSMUSG00000006699	0.10976	8.80656	1.28711	0.256581	0.644184	Cdc42	429.709	419.48	442.282	454.65	495.219	444.882	0.0813962	0.239465	0.00845487	1.05804	1.18055	1.00588
ENSMUSG00000006705	-0.0851474	6.81333	1.00096	0.317079	0.702573	Pknox1	119.666	118.385	109.128	114.526	109.837	102.972	-0.0633273	-0.108127	-0.083762	0.957054	0.927792	0.943594
ENSMUSG00000006715	0.0138795	6.49365	0.0177189	0.894104	0.973958	Gmnn	94.0526	85.4393	88.4027	107.366	79.3104	85.9155	0.191001	-0.10739	-0.0411721	1.14156	0.928266	0.971865
ENSMUSG00000006717	0.078859	3.85121	0.254438	0.613968	0.883976	Acot13	14.0538	13.9378	13.9409	14.0353	16.082	14.2297	-0.00190705	0.206451	0.0295793	0.998679	1.15385	1.02071
ENSMUSG00000006720	0.286663	1.61932	0.753064	0.385508	0.757798	Zfp184	0.831588	4.53161	3.04052	1.38928	4.22826	3.83197	0.740395	-0.0999613	0.333765	1.67063	0.933058	1.2603
ENSMUSG00000006728	-0.0433084	8.73832	0.233228	0.62914	0.89161	Cdk4	447.089	453.602	400.46	417.068	432.089	411.796	-0.100279	-0.0700996	0.0402736	0.932852	0.952572	1.02831
ENSMUSG00000006731	0.0457006	5.7122	0.230028	0.631503	0.892698	B4galnt1	47.9272	46.149	60.7484	54.2887	46.9263	58.1805	0.179808	0.0240993	-0.0623119	1.13273	1.01684	0.957728
ENSMUSG00000006732	0.127303	5.34776	1.37841	0.240372	0.626862	Mettl1	45.8759	34.3423	36.8793	45.1337	41.4027	40.4927	-0.0235316	0.269739	0.134851	0.983821	1.20559	1.09798
ENSMUSG00000006736	-0.0554862	5.35155	0.158998	0.690081	0.914167	Tspan31	45.7651	38.5065	40.4162	36.0856	44.1645	39.6982	-0.342823	0.197787	-0.0258589	0.788497	1.14694	0.982236
ENSMUSG00000006740	0.230004	8.28294	7.27316	0.00699925	0.0886985	Kif5b	193.372	396.528	272.385	236.284	458.681	311.09	0.289145	0.210065	0.191684	1.22192	1.15674	1.1421
ENSMUSG00000006763	-0.0580925	5.3677	0.352514	0.552693	0.858841	Saal1	42.6327	42.4012	41.1608	38.1161	41.9649	41.1235	-0.161562	-0.0149237	-0.00130734	0.894057	0.989709	0.999094
ENSMUSG00000006782	-0.294573	8.65689	10.7395	0.00104872	0.0236702	Cnp	493.603	339.259	501.562	378.667	281.729	426.61	-0.38242	-0.268077	-0.233511	0.76715	0.830426	0.850562
ENSMUSG00000006784	-0.17403	0.777115	0.296765	0.585918	0.872314	Ttc25	1.60774	0.857332	2.83368	1.4249	0.879869	2.2431	-0.17417	0.037434	-0.337184	0.886277	1.02629	0.791585
ENSMUSG00000006800	1.53258	0.603954	8.64742	0.00327525	0.0524089	Sulf2	0.360355	0.440914	1.2824	0.498715	2.71293	3.27119	0.468798	2.62128	1.35097	1.38396	6.15297	2.55084
ENSMUSG00000006818	0.0116376	6.66088	0.0140421	0.905672	0.976348	Sod2	114.232	99.9649	88.7336	104.231	104.362	95.3552	-0.132182	0.0621053	0.103831	0.912451	1.04399	1.07462
ENSMUSG00000006850	-0.283957	4.22866	3.43889	0.0636786	0.329966	Tmco6	13.8044	30.619	17.5813	11.2923	22.2167	16.4494	-0.28978	-0.462784	-0.0960017	0.818027	0.725585	0.935622
ENSMUSG00000006906	-0.0925414	2.37578	0.139464	0.708815	0.921041	Stambp	6.51411	4.28666	5.23301	5.379	4.54599	4.93015	-0.276229	0.0847397	-0.0860087	0.825747	1.0605	0.942126
ENSMUSG00000006920	-0.0467254	4.91198	0.196658	0.657432	0.902162	Ezh1	33.1804	30.913	27.5715	32.559	29.0601	27.1275	-0.027274	-0.0891712	-0.0234231	0.981273	0.940063	0.983895
ENSMUSG00000006930	-0.915101	0.499208	5.315	0.0211426	0.174794	Hap1	4.68461	0.367428	0.599831	2.49358	0.268849	0.233656	-0.909713	-0.450667	-1.36017	0.532291	0.731704	0.389537
ENSMUSG00000006932	0.0515764	8.97077	0.253344	0.61473	0.884197	Ctnnb1	454.629	478.318	544.688	453.795	555.271	523.297	-0.00264868	0.215221	-0.0577999	0.998166	1.16088	0.960728
ENSMUSG00000006941	-0.06649	5.0301	0.408554	0.522704	0.84225	Eif1b	34.2614	31.7458	34.1283	32.9152	31.5775	31.123	-0.0578309	-0.00766768	-0.132986	0.960707	0.994699	0.911942
ENSMUSG00000006998	0.143019	8.33869	2.29401	0.129874	0.471194	Psmd2	319.468	299.503	303.432	341.834	362.53	315.413	0.0976214	0.275532	0.0558693	1.07001	1.21044	1.03949
ENSMUSG00000007029	0.0834804	8.67297	0.903716	0.341787	0.726612	Vars	393.84	346.264	449.749	433.918	368.641	456.214	0.139812	0.0903414	0.0205909	1.10176	1.06462	1.01437
ENSMUSG00000007030	0.136615	0.144781	0.123025	0.725776	0.928113	Vwa7	0.748429	0.881827	1.38582	1.28241	0.830987	1.19165	0.776921	-0.0856702	-0.217778	1.71347	0.942347	0.859889
ENSMUSG00000007035	-0.613343	3.7825	10.2147	0.00139328	0.029061	Msh5	8.89799	18.2979	22.3799	6.62579	9.72744	15.912	-0.425388	-0.911548	-0.492088	0.744639	0.531614	0.710995
ENSMUSG00000007036	-0.180801	4.76836	1.55245	0.212775	0.596226	Abhd16a	27.9691	29.7372	28.5023	21.1242	31.2109	24.5573	-0.404939	0.0697821	-0.214928	0.755268	1.04956	0.861589
ENSMUSG00000007038	-0.050947	6.10489	0.171718	0.678589	0.908037	Neu1	80.47	73.9755	56.1359	64.0849	78.0639	59.9562	-0.328466	0.0776077	0.0949861	0.796383	1.05527	1.06806
ENSMUSG00000007039	-0.999455	3.74177	32.6154	1.12321e-08	1.32329e-06	Ddah2	13.638	18.7388	20.4356	5.91334	10.0696	10.8183	-1.20559	-0.896023	-0.917613	0.433591	0.537366	0.529384
ENSMUSG00000007041	-0.0597946	7.76415	0.277255	0.598506	0.877902	Clic1	202.076	221.388	239.519	176.901	250.909	213.118	-0.191951	0.180591	-0.168486	0.875421	1.13335	0.889776
ENSMUSG00000007050	0.271143	5.99778	8.96376	0.00275388	0.0467157	Lsm2	58.0448	54.9917	60.5622	73.5961	68.4342	67.5501	0.342462	0.315503	0.157539	1.26792	1.24445	1.11538
ENSMUSG00000007080	-0.0727318	7.8284	0.409043	0.522456	0.842166	Pole	237.363	267.635	194.924	252.136	216.008	195.477	0.0871085	-0.309182	0.00408412	1.06224	0.8071	1.00283
ENSMUSG00000007207	0.0491596	1.80906	0.0253384	0.873527	0.967601	Stx1a	2.6888	4.70308	2.87505	3.77599	4.03273	2.68705	0.489891	-0.221848	-0.0975654	1.40434	0.857466	0.934609
ENSMUSG00000007216	-0.456272	2.78438	3.18516	0.0743095	0.356134	Zfp775	2.77196	12.4436	7.7978	1.56739	9.23862	6.77604	-0.822541	-0.42965	-0.202626	0.565445	0.742442	0.868967
ENSMUSG00000007338	0.048702	6.26619	0.319633	0.571828	0.865527	Mrpl49	82.5767	70.4482	73.7378	86.5983	70.6095	77.6207	0.0686048	0.0032985	0.0740357	1.0487	1.00229	1.05266
ENSMUSG00000007411	-0.0721523	7.11669	0.792737	0.373274	0.747874	Mark3	145.971	137.443	143.153	139.355	129.414	137.063	-0.0669181	-0.0868353	-0.0627178	0.954675	0.941586	0.957459
ENSMUSG00000007415	-0.0326494	5.6922	0.132974	0.715369	0.924247	Gatad1	49.5349	46.149	61.1207	46.0955	48.1973	58.7179	-0.103819	0.0626526	-0.0578618	0.930566	1.04438	0.960687
ENSMUSG00000007458	-0.0209203	7.82587	0.0443582	0.833189	0.95751	M6pr	260.148	203.139	223.84	233.256	223.487	217.23	-0.157419	0.137723	-0.0432443	0.896627	1.10017	0.97047
ENSMUSG00000007476	0.0998258	4.09812	0.511896	0.474319	0.815214	Lrrc8a	16.9644	15.7504	16.7125	18.1675	15.9843	18.9028	0.0988487	0.0212639	0.17767	1.07092	1.01485	1.13106
ENSMUSG00000007564	0.0263449	7.36793	0.0776433	0.780517	0.942989	Ppp2r1a	161.273	151.846	178.129	158.663	171.354	169.494	-0.0235387	0.174377	-0.0716859	0.983817	1.12848	0.951525
ENSMUSG00000007570	-0.264731	4.35084	3.90251	0.0482141	0.280773	Fance	28.2186	20.478	18.3259	21.4804	17.4507	16.2859	-0.393625	-0.230787	-0.170262	0.761215	0.85217	0.888681
ENSMUSG00000007589	0.0542936	5.18319	0.261007	0.609429	0.88214	Tinf2	28.7175	29.8352	48.607	32.559	30.2822	47.5257	0.181125	0.021454	-0.0324554	1.13377	1.01498	0.977755
ENSMUSG00000007603	0.0560849	5.8592	0.407668	0.523155	0.84225	Dus3l	68.7169	49.2109	52.4335	73.988	53.2076	50.6333	0.106626	0.112656	-0.0504009	1.07671	1.08122	0.965668
ENSMUSG00000007610	0.0760796	4.80458	0.492367	0.482874	0.822381	Gtpbp3	28.8007	27.5326	25.1722	29.9229	29.7689	26.2396	0.0551487	0.112664	0.0599144	1.03897	1.08122	1.0424
ENSMUSG00000007613	0.112563	6.15579	1.36179	0.243227	0.63026	Tgfbr1	58.1557	79.095	67.905	59.5965	81.6078	81.0087	0.0353058	0.0451206	0.254559	1.02477	1.03177	1.19297
ENSMUSG00000007617	-0.0331388	5.66872	0.14878	0.699704	0.91714	Homer1	41.912	52.2238	60.2106	42.5689	50.6658	57.1757	0.0224356	-0.0436954	-0.0746151	1.01567	0.970167	0.949595
ENSMUSG00000007646	0.139143	2.81981	0.412706	0.520599	0.841491	Rad51c	4.15794	7.78948	8.06669	4.95153	8.0899	8.78548	0.252005	0.0545964	0.123144	1.19086	1.03857	1.08911
ENSMUSG00000007656	0.0399986	6.51339	0.208601	0.647866	0.899405	Arpp19	98.7649	91.4406	80.2326	97.6057	94.6348	85.2145	-0.0170335	0.0495354	0.0869111	0.988263	1.03493	1.06209
ENSMUSG00000007659	-0.683055	5.08218	9.58167	0.0019653	0.0367728	Bcl2l1	31.6835	36.8898	52.7438	12.931	28.3269	39.9319	-1.2929	-0.381049	-0.401459	0.40813	0.767879	0.757092
ENSMUSG00000007670	0.0834506	7.17219	0.688287	0.406748	0.774072	Khsrp	127.51	145.257	147.496	152.785	140.999	151.012	0.260891	-0.0429189	0.0339853	1.19822	0.970689	1.02384
ENSMUSG00000007682	1.68778	0.339124	10.436	0.00123584	0.0266052	Dio2	0.332635	0.391923	0.785985	0.42747	2.29744	2.85061	0.361883	2.55138	1.8587	1.2851	5.86195	3.6268
ENSMUSG00000007721	0.214323	5.98943	6.70152	0.00963306	0.107467	Ccdc124	65.7232	54.8693	55.7636	76.5528	65.037	63.0872	0.220053	0.245262	0.178025	1.16478	1.18531	1.13133
ENSMUSG00000007739	0.0727311	9.02768	0.591382	0.441885	0.797551	Cct4	552.646	485.544	489.214	540.607	544.957	518.273	-0.0317737	0.166539	0.0832479	0.978217	1.12236	1.0594
ENSMUSG00000007777	0.100079	3.15532	0.227592	0.633315	0.893273	0610009B22Rik	7.84465	8.64681	8.99746	7.23137	10.534	9.7902	-0.117439	0.284812	0.121821	0.921822	1.21825	1.08811
ENSMUSG00000007812	-0.11154	5.88151	1.3034	0.253593	0.640962	Zfp655	70.7404	57.8822	55.3706	59.8458	52.5966	57.0355	-0.241284	-0.13815	0.0427408	0.845992	0.908684	1.03007
ENSMUSG00000007815	0.0574194	8.21321	0.368374	0.543892	0.855371	Rhoa	294.271	268.712	309.533	326.231	288.646	292.982	0.148747	0.103237	-0.0792843	1.10861	1.07418	0.946527
ENSMUSG00000007817	-0.96372	4.0729	43.0385	5.36736e-11	9.2812e-09	Zmiz1	19.0156	29.8107	17.8295	9.6537	14.2979	9.88367	-0.978033	-1.06003	-0.851145	0.507672	0.479623	0.554345
ENSMUSG00000007827	-0.0939711	5.39853	0.767816	0.380893	0.754649	Ankrd26	36.2295	56.3635	38.596	35.3375	47.1952	38.9739	-0.035964	-0.256121	0.014056	0.97538	0.837336	1.00979
ENSMUSG00000007833	-0.21845	5.84633	6.04056	0.0139809	0.136784	Aldh16a1	65.3351	61.287	58.9075	52.0801	56.0428	51.2175	-0.327125	-0.129053	-0.201816	0.797123	0.914431	0.869456
ENSMUSG00000007836	-0.105215	8.20868	0.846989	0.357406	0.736084	Hnrnpa0	224.473	365.958	336.257	242.91	296.785	308.193	0.113878	-0.302263	-0.125731	1.08213	0.810979	0.91654
ENSMUSG00000007837	-0.0452104	1.02746	0.0201802	0.887035	0.972105	Prrg2	2.16213	2.08209	1.82018	2.13735	1.61309	2.14964	-0.0166286	-0.368205	0.240016	0.98854	0.774746	1.18101
ENSMUSG00000007850	0.0457421	9.72261	0.257385	0.611923	0.883542	Hnrnph1	802.482	873.475	819.08	843.577	869.604	860.767	0.0720497	-0.00640776	0.0716191	1.05121	0.995568	1.0509
ENSMUSG00000007872	-0.104321	4.90441	0.933052	0.334071	0.718182	Id3	22.0094	44.3608	26.8062	21.4448	39.8385	24.7676	-0.0374924	-0.155123	-0.114116	0.974347	0.898056	0.923948
ENSMUSG00000007880	-0.331415	6.03562	8.90567	0.00284287	0.0477718	Arid1a	71.2948	77.6253	69.8493	65.9373	55.2362	53.3671	-0.112703	-0.490913	-0.388294	0.924854	0.711575	0.764033
ENSMUSG00000007888	-0.988109	2.76399	9.49569	0.00205955	0.0382015	Crlf1	1.94037	13.6193	11.645	1.46052	7.25892	3.99552	-0.409848	-0.90783	-1.54325	0.752703	0.532986	0.343111
ENSMUSG00000007891	2.18644	9.60663	7.16285	0.00744289	0.0928932	Ctsd	149.714	246.299	151.53	122.185	2820.42	1186.79	-0.293135	3.51743	2.96939	0.816127	11.4512	7.83205
ENSMUSG00000007892	-0.0305008	10.386	0.0980048	0.754237	0.936442	Rplp1	1757.7	1244.48	1073.37	1617.33	1206.84	1129	-0.120071	-0.0443101	0.0729085	0.920142	0.969753	1.05184
ENSMUSG00000007908	0.329669	4.66143	3.30503	0.0690679	0.344088	Hmgcll1	14.6914	26.3079	27.1372	24.5083	27.0071	31.7773	0.738299	0.0378443	0.227725	1.66821	1.02658	1.17099
ENSMUSG00000007950	-0.334815	4.08534	5.41394	0.0199766	0.169303	Abhd8	21.2887	19.9881	15.4715	17.1701	14.6156	13.0848	-0.31019	-0.451632	-0.241726	0.806535	0.731215	0.845733
ENSMUSG00000007987	-0.182735	5.25988	2.96685	0.0849872	0.378698	Ift22	34.0674	35.4936	51.5855	28.4624	29.8911	49.8623	-0.259334	-0.247841	-0.0490156	0.835473	0.842156	0.966596
ENSMUSG00000008035	-0.0580536	5.44181	0.296263	0.586234	0.872314	Mid1ip1	35.1485	56.241	42.1536	37.4393	48.7594	40.6562	0.091091	-0.205942	-0.0521811	1.06518	0.866972	0.964477
ENSMUSG00000008036	0.0588576	6.5676	0.380314	0.537435	0.851462	Ap2s1	103.976	91.7101	83.2524	99.7431	102.505	87.6913	-0.0599654	0.160538	0.0749412	0.959287	1.1177	1.05332
ENSMUSG00000008090	0.0662077	1.07665	0.0515839	0.82033	0.954381	Fgfrl1	1.94037	1.93512	2.15112	2.03048	2.17523	2.10291	0.0654901	0.168745	-0.032701	1.04644	1.12408	0.977588
ENSMUSG00000008129	-0.548702	1.47071	2.5555	0.109911	0.432973	4930432K21Rik	4.04706	1.88613	3.7024	1.92362	1.41757	3.24782	-1.07305	-0.412014	-0.188989	0.475312	0.751574	0.87722
ENSMUSG00000008140	0.0193963	5.6339	0.0489751	0.824856	0.955213	Emc10	47.8995	48.9169	50.9856	49.2659	51.2035	49.3482	0.040581	0.0659079	-0.0470921	1.02853	1.04674	0.967885
ENSMUSG00000008167	0.0684805	2.40305	0.0842535	0.771614	0.940267	Fbxw9	4.68461	4.92354	5.72942	5.20089	5.15701	5.70122	0.150828	0.0668395	-0.00711916	1.11021	1.04742	0.995078
ENSMUSG00000008193	-0.426807	7.81787	11.7782	0.000599273	0.0151895	Spib	183.92	213.794	389.042	143.381	183.599	239.428	-0.359225	-0.219662	-0.700336	0.779583	0.858767	0.615429
ENSMUSG00000008200	-0.230164	7.56185	6.62028	0.0100824	0.110187	Fnbp4	237.058	192.557	181.17	210.743	151.435	160.545	-0.169757	-0.346584	-0.17436	0.888993	0.786444	0.88616
ENSMUSG00000008206	-0.129858	3.35493	0.374102	0.540777	0.854175	Cers4	10.4226	9.16121	12.1207	11.6486	7.13671	10.6314	0.160441	-0.360278	-0.189148	1.11763	0.779014	0.877123
ENSMUSG00000008226	-0.151215	4.54468	1.38368	0.239475	0.626581	Scrn3	21.9262	27.8755	23.4555	17.7756	26.3716	22.1974	-0.302755	-0.0800137	-0.0795356	0.810703	0.946049	0.946362
ENSMUSG00000008301	0.111749	6.10165	1.48699	0.222685	0.608721	Phax	59.9021	83.5777	53.1781	62.6244	97.6166	54.8158	0.0641191	0.224009	0.0437591	1.04545	1.16797	1.0308
ENSMUSG00000008305	-0.113873	5.34743	1.38529	0.239203	0.626403	Tle1	26.4999	51.6849	48.1726	23.6534	46.7308	46.9182	-0.163944	-0.145369	-0.0380657	0.892581	0.904148	0.97396
ENSMUSG00000008307	0.071594	1.8712	0.0709878	0.789904	0.944689	1700109H08Rik	3.35407	3.45382	3.74377	4.06097	3.39727	3.66841	0.27591	-0.0238183	-0.0293395	1.21076	0.983626	0.979869
ENSMUSG00000008318	-0.172432	5.22496	0.943657	0.331339	0.715068	Relt	37.3937	33.5829	48.2347	36.1569	37.0278	31.6371	-0.0485275	0.140881	-0.608454	0.966923	1.10258	0.655899
ENSMUSG00000008333	0.109061	7.21332	1.67709	0.195312	0.572719	Snrpb2	155.756	131.049	141.912	159.304	147.5	154.61	0.0324899	0.170607	0.123644	1.02278	1.12553	1.08948
ENSMUSG00000008348	0.00223628	5.48178	0.000301436	0.986148	0.997282	Ubc	49.6458	37.2572	47.4073	43.5663	45.1422	44.7919	-0.188458	0.276956	-0.081871	0.877543	1.21164	0.944831
ENSMUSG00000008373	0.179754	7.69953	4.54358	0.0330424	0.226791	Prpf31	200.246	188.858	195.648	220.397	224.635	217.16	0.138325	0.250283	0.150498	1.10063	1.18944	1.10995
ENSMUSG00000008384	-0.0596395	2.82638	0.0502107	0.822697	0.955213	Sertad1	10.8106	5.73188	5.56395	7.69446	6.6479	5.95824	-0.49056	0.21389	0.0987767	0.711749	1.15981	1.07087
ENSMUSG00000008393	-0.27525	5.33299	5.00467	0.0252791	0.194138	Carhsp1	64.1432	27.0672	38.6788	60.2733	19.0883	32.6652	-0.0897762	-0.50386	-0.243788	0.939668	0.705217	0.844525
ENSMUSG00000008398	0.477872	3.84058	4.40236	0.0358893	0.237052	Elk3	8.84255	14.0602	13.2376	17.3125	16.7419	15.5148	0.969283	0.251845	0.228997	1.95787	1.19073	1.17202
ENSMUSG00000008429	0.143113	3.79569	0.862851	0.352942	0.734305	Herpud2	11.6977	12.9335	14.8303	13.5366	14.1268	15.8419	0.210639	0.127324	0.0951978	1.1572	1.09227	1.06821
ENSMUSG00000008435	0.0198957	4.42741	0.0221704	0.881635	0.970332	Rdh13	25.0862	21.1149	17.9329	23.0834	23.3165	18.3654	-0.120041	0.143093	0.034383	0.920162	1.10427	1.02412
ENSMUSG00000008450	0.10941	5.73165	1.63726	0.200702	0.578577	Nutf2	52.9999	49.1129	51.1718	55.3574	55.6273	54.2784	0.0627871	0.17969	0.0850293	1.04448	1.13264	1.06071
ENSMUSG00000008475	0.0911614	7.77201	1.25753	0.26212	0.651196	Arpc5	197.308	200.812	236.747	212.275	211.975	251.998	0.105481	0.0780511	0.0900683	1.07585	1.05559	1.06442
ENSMUSG00000008496	-0.420606	2.97592	2.59388	0.107277	0.42621	Pou2f2	9.6187	8.35287	8.50105	9.76057	5.13257	5.67785	0.0211233	-0.70259	-0.582296	1.01475	0.614468	0.6679
ENSMUSG00000008540	0.970319	4.09477	21.7051	3.17949e-06	0.000194806	Mgst1	8.59308	11.9537	12.9688	12.9666	30.6488	24.9078	0.593553	1.35838	0.941556	1.50896	2.56396	1.9206
ENSMUSG00000008604	-0.0103034	6.39863	0.0119264	0.913037	0.976914	Ubqln4	74.5103	86.9335	92.7256	80.5781	82.5855	88.5091	0.112949	-0.0740243	-0.0671425	1.08144	0.949984	0.954527
ENSMUSG00000008668	-0.280534	10.2828	6.5807	0.0103091	0.111979	Rps18	1797.59	1238.38	1091.44	1320.35	1021.23	1005.49	-0.445144	-0.27814	-0.118334	0.734511	0.824654	0.921251
ENSMUSG00000008682	-0.143097	10.2342	1.95597	0.161945	0.526445	Rpl10	1574.31	1206.46	1029.04	1286.79	1143.83	986.054	-0.290938	-0.0769111	-0.0615627	0.817371	0.948085	0.958226
ENSMUSG00000008683	-0.172411	9.8438	2.97908	0.0843472	0.378046	Rps15a	1293.4	865.024	778.912	1060.8	762.602	752.701	-0.286008	-0.18181	-0.0493829	0.820168	0.881596	0.96635
ENSMUSG00000008690	-0.312231	8.65539	13.0731	0.000299565	0.00889649	Ncaph2	505.966	409.364	424.101	408.448	319.612	351.513	-0.308888	-0.357061	-0.270832	0.807264	0.780754	0.828842
ENSMUSG00000008730	0.0601799	7.84714	0.245014	0.620608	0.887037	Hipk1	207.37	233.243	235.01	261.79	219.161	224.754	0.3362	-0.0898473	-0.0643723	1.26243	0.939622	0.956361
ENSMUSG00000008763	-0.0312968	7.82509	0.122811	0.726005	0.928113	Man1a2	229.047	220.408	237.512	242.162	206.916	224.31	0.0803278	-0.0911319	-0.0825076	1.05726	0.938786	0.944415
ENSMUSG00000008822	-0.312088	4.5021	6.73172	0.00947131	0.106886	Acyp1	24.5041	25.1811	25.3997	19.0224	20.5058	20.959	-0.365324	-0.296306	-0.277245	0.776295	0.814335	0.825165
ENSMUSG00000008855	-0.303726	5.80638	1.81347	0.178093	0.549449	Hdac5	70.1583	66.9454	46.249	70.9601	34.486	46.8948	0.0163932	-0.956976	0.0200061	1.01143	0.515136	1.01396
ENSMUSG00000008859	-0.0515897	5.57884	0.320225	0.571472	0.865416	Rala	43.1871	51.5134	50.7995	39.1135	51.5945	50.1427	-0.142934	0.0022697	-0.0187748	0.905675	1.00157	0.987071
ENSMUSG00000008892	0.0113812	6.97161	0.015991	0.899371	0.975378	Vdac3	119.804	117.406	137.63	114.206	126.799	136.806	-0.0690416	0.111042	-0.00866703	0.953271	1.08001	0.99401
ENSMUSG00000008958	0.0262585	5.44917	0.0761881	0.782531	0.943214	Vps72	52.5286	39.8292	36.962	56.5686	40.6939	35.469	0.106896	0.0309869	-0.0594822	1.07691	1.02171	0.959608
ENSMUSG00000008976	0.0109547	7.46058	0.0159054	0.899639	0.975382	Gabpa	157.115	182.612	186.94	168.352	173.652	187.813	0.0996629	-0.0725817	0.00671869	1.07152	0.950935	1.00467
ENSMUSG00000009013	-0.12694	7.4731	1.64468	0.199685	0.577542	Dynll1	192.041	176.537	187.582	160.052	180.813	168.677	-0.262877	0.0345284	-0.153259	0.833424	1.02422	0.899217
ENSMUSG00000009030	0.0347714	5.93305	0.161372	0.687897	0.91321	Pdcl	62.0919	54.8203	64.1612	60.3089	59.3911	65.4939	-0.0420337	0.115538	0.0296587	0.971285	1.08338	1.02077
ENSMUSG00000009035	0.154481	4.06014	0.919251	0.337672	0.723187	Tmem184b	16.8258	13.5948	16.7953	20.4473	16.2531	15.9821	0.281237	0.257659	-0.0715977	1.21524	1.19554	0.951584
ENSMUSG00000009073	0.0934936	6.57748	1.17534	0.278306	0.668247	Nf2	95.7989	98.7647	82.5285	99.6718	107.637	88.3689	0.0571758	0.124111	0.0986463	1.04043	1.08984	1.07077
ENSMUSG00000009076	-0.0122431	3.95956	0.00624449	0.937015	0.986184	Zmat5	15.8833	14.8686	15.9472	14.4627	16.4487	15.398	-0.135172	0.145702	-0.0505667	0.910561	1.10627	0.965557
ENSMUSG00000009079	0.0810559	9.27428	0.782387	0.376412	0.750235	Ewsr1	579.977	600.598	624.9	650.36	617.546	641.574	0.165243	0.0401462	0.0379905	1.12135	1.02822	1.02668
ENSMUSG00000009090	0.0452701	6.50477	0.139745	0.708534	0.921041	Ap1b1	71.7938	88.5257	107.68	72.9193	107.54	95.916	0.0224421	0.280699	-0.166907	1.01568	1.21478	0.89075
ENSMUSG00000009092	8.34255e-05	4.01517	3.51958e-07	0.999527	0.999807	Derl3	27.8305	6.95664	14.1271	26.4675	7.01451	14.7671	-0.0724421	0.0119518	0.0639246	0.951027	1.00832	1.04531
ENSMUSG00000009108	0.152802	1.3604	0.282246	0.595233	0.875898	Gnat2	2.41161	2.47402	2.25454	2.67169	3.07954	2.2431	0.147758	0.31586	-0.00733616	1.10785	1.24475	0.994928
ENSMUSG00000009112	-0.115982	5.83772	1.5914	0.207126	0.587591	Bcl2l13	63.1175	58.5191	56.7771	52.9351	56.7515	54.7223	-0.253817	-0.0442469	-0.0531794	0.838674	0.969796	0.96381
ENSMUSG00000009145	-0.146709	2.86275	0.492435	0.482843	0.822381	Dqx1	7.12394	6.80967	8.76994	6.55454	5.91467	8.08451	-0.12018	-0.203286	-0.117407	0.920073	0.86857	0.921843
ENSMUSG00000009207	0.0974201	5.99459	0.950861	0.3295	0.713507	Lnpk	53.776	68.6601	62.5686	64.9399	68.6786	63.6246	0.272141	0.000390356	0.0241475	1.2076	1.00027	1.01688
ENSMUSG00000009291	0.192739	4.53907	1.47373	0.224758	0.610434	Pttg1ip	21.0669	20.2575	23.3727	20.2692	28.058	26.0761	-0.0556877	0.469955	0.1579	0.962136	1.38507	1.11566
ENSMUSG00000009293	0.0348374	5.33605	0.10278	0.748518	0.935729	Ube2g2	45.9868	31.0844	42.9396	46.8436	35.3658	39.9319	0.026632	0.186165	-0.104768	1.01863	1.13774	0.929954
ENSMUSG00000009406	-0.161544	2.05878	0.369266	0.543405	0.855188	Elk1	4.65689	4.31116	4.05403	3.52663	4.35046	3.76187	-0.401078	0.0130938	-0.107907	0.757292	1.00912	0.927933
ENSMUSG00000009470	0.145811	9.03625	2.71099	0.0996591	0.410625	Tnpo1	529.361	471.312	494.013	603.089	525.624	526.568	0.188119	0.157347	0.0920727	1.13928	1.11523	1.0659
ENSMUSG00000009535	0.0476931	7.31327	0.325177	0.568513	0.864302	Rnmt	166.789	194.198	109.79	173.553	191.567	118.183	0.0573528	-0.0196794	0.106284	1.04055	0.986452	1.07645
ENSMUSG00000009549	0.035209	6.22041	0.137137	0.711144	0.922354	Srp14	88.5918	62.0954	70.8007	86.3846	69.7296	69.6063	-0.0363996	0.167286	-0.0245475	0.975085	1.12294	0.983129
ENSMUSG00000009555	-0.166687	6.42051	2.19793	0.138196	0.487529	Cdk9	95.8821	80.8832	93.8425	98.3894	70.805	73.9289	0.0372414	-0.191988	-0.344103	1.02615	0.875398	0.787797
ENSMUSG00000009563	-0.00180547	5.02112	0.000263307	0.987054	0.997282	Tor2a	37.3383	26.0139	34.2938	36.4062	28.4247	32.1278	-0.0364716	0.127859	-0.0941267	0.975037	1.09267	0.936839
ENSMUSG00000009566	-0.110878	5.53879	1.27992	0.257913	0.645696	Fpgs	47.8718	49.2844	47.2832	43.3882	49.8104	40.96	-0.141871	0.0153157	-0.207114	0.906343	1.01067	0.866269
ENSMUSG00000009569	0.132883	3.34691	0.423414	0.515238	0.839183	Mkl2	6.51411	10.0675	12.3896	7.37386	12.587	11.5894	0.178853	0.322226	-0.0963302	1.13198	1.25026	0.935409
ENSMUSG00000009575	0.0641597	9.93627	0.290344	0.59	0.873793	Cbx5	728.083	1067.75	1095.25	887.82	976.654	1122.51	0.286164	-0.128649	0.0354667	1.21939	0.914688	1.02489
ENSMUSG00000009585	0.0787443	7.51991	0.405145	0.524444	0.84309	Apobec3	145.445	191.602	200.881	186.377	191.763	184.799	0.357753	0.00121177	-0.120387	1.28143	1.00084	0.919941
ENSMUSG00000009621	-0.0899011	6.52574	0.856586	0.354696	0.735094	Vav2	76.7833	94.7965	113.844	79.2245	83.0498	104.678	0.0451539	-0.190856	-0.121096	1.03179	0.876086	0.919489
ENSMUSG00000009630	0.0287457	6.68496	0.107684	0.742797	0.933701	Ppp2cb	99.6243	103.786	102.013	105.906	103.825	101.898	0.0882121	0.000532607	-0.00162814	1.06305	1.00037	0.998872
ENSMUSG00000009640	-0.060022	4.93608	0.32564	0.568238	0.864302	Dmap1	32.8754	30.0311	30.7362	30.4929	29.6467	29.6043	-0.108538	-0.0185875	-0.0541319	0.927527	0.987199	0.963174
ENSMUSG00000009647	0.111217	3.58449	0.408011	0.522981	0.84225	Mcu	6.9299	11.2188	16.3816	7.76571	12.7337	16.3326	0.164283	0.182728	-0.00432231	1.12061	1.13503	0.997008
ENSMUSG00000009681	0.0745817	5.99802	0.318038	0.572789	0.866035	Bcr	32.9863	76.2046	80.0257	41.7496	65.868	86.0089	0.339894	-0.210301	0.104023	1.26566	0.864357	1.07477
ENSMUSG00000009687	0.366509	4.5022	3.61806	0.0571554	0.31193	Fxyd5	18.7385	26.7488	12.0794	18.2031	43.7246	16.1457	-0.0418169	0.708973	0.418603	0.971431	1.63464	1.33663
ENSMUSG00000009733	-0.101409	3.0694	0.197581	0.65668	0.901966	Tfcp2	8.39904	9.96955	7.38413	6.26956	10.2163	7.73403	-0.421859	0.0352661	0.0667928	0.746462	1.02475	1.04739
ENSMUSG00000009739	0.0194093	0.561977	0.0033555	0.953807	0.990637	Pou6f1	1.94037	1.32274	1.07556	1.78113	1.14872	1.40194	-0.123544	-0.203507	0.382337	0.91793	0.868437	1.30345
ENSMUSG00000009741	0.0291322	6.29502	0.0757652	0.78312	0.943246	Ubp1	65.8618	79.7564	88.051	76.6597	77.6484	82.7845	0.219026	-0.0386436	-0.08898	1.16395	0.97357	0.940187
ENSMUSG00000009772	-0.119611	4.11988	0.35207	0.552944	0.858968	Nuak2	12.5293	21.7762	20.3322	15.4246	18.5506	15.2811	0.299927	-0.231292	-0.412015	1.23108	0.851872	0.751573
ENSMUSG00000009828	0.0158952	3.12952	0.00577372	0.939431	0.986891	Ick	9.25835	10.288	6.57746	8.33567	10.0941	7.6873	-0.151457	-0.0274556	0.224946	0.900341	0.981149	1.16873
ENSMUSG00000009863	0.0273729	7.67355	0.0868544	0.768215	0.939519	Sdhb	206.955	188.736	210.913	193.822	208.456	215.735	-0.0945806	0.143374	0.0326123	0.936544	1.10448	1.02286
ENSMUSG00000009894	-0.0728436	3.01266	0.0825432	0.77388	0.94089	Snap47	9.06431	9.89606	5.54327	6.44768	11.4139	5.74795	-0.491418	0.205859	0.052311	0.711326	1.15337	1.03692
ENSMUSG00000009905	0.129298	4.80842	1.13665	0.286362	0.675379	Kdsr	32.4597	22.1682	25.1308	37.8667	21.7034	28.7164	0.222284	-0.0305661	0.192414	1.16658	0.979036	1.14267
ENSMUSG00000009907	0.0389421	7.10164	0.218448	0.640225	0.897304	Vps4b	134.8	136.83	134.569	137.218	145.985	134.352	0.0256442	0.0934321	-0.0023232	1.01793	1.06691	0.998391
ENSMUSG00000009927	-0.221837	10.198	4.47127	0.0344695	0.231401	Rps25	1636.9	1153.92	1025.28	1272.22	988.899	970.469	-0.363613	-0.222648	-0.0792597	0.777216	0.856991	0.946543
ENSMUSG00000009995	-0.0781029	4.60902	0.355898	0.550793	0.85767	Taz	22.2588	28.047	24.7792	23.9027	25.0518	22.0572	0.102796	-0.162932	-0.167883	1.07385	0.893208	0.890148
ENSMUSG00000010025	-0.00358185	5.13147	0.00114181	0.973044	0.99561	Aldh3a2	33.707	39.6577	31.4187	32.7015	42.7714	29.7445	-0.0436941	0.109044	-0.0790038	0.970168	1.07851	0.946711
ENSMUSG00000010045	-0.130777	4.62796	1.07589	0.29962	0.686735	Tmem115	24.2547	24.7402	28.3575	21.5872	24.9541	24.0666	-0.168082	0.0124195	-0.236699	0.890025	1.00865	0.848685
ENSMUSG00000010047	-0.0194586	3.51887	0.0104473	0.918588	0.979863	Hyal2	7.73377	14.9176	11.2106	6.62579	16.6442	11.0987	-0.223079	0.158005	-0.0144797	0.856735	1.11574	0.990014
ENSMUSG00000010048	-0.0250724	6.97511	0.0702705	0.790943	0.945024	Ifrd2	132.805	122.133	125.675	118.659	126.823	128.441	-0.162488	0.0543656	0.0314083	0.893483	1.0384	1.02201
ENSMUSG00000010051	0.698706	0.0349154	2.09357	0.14792	0.503926	Hyal1	0.803868	0.685866	0.641199	0.605583	1.7353	1.30848	-0.408635	1.33918	1.02904	0.753336	2.53008	2.04067
ENSMUSG00000010054	-0.0759519	4.42946	0.263495	0.607729	0.88136	Tusc2	22.3143	16.2403	28.0266	19.2005	18.1351	24.9545	-0.21682	0.159202	-0.167496	0.86046	1.11667	0.890387
ENSMUSG00000010057	-0.0755896	3.91403	0.25742	0.611898	0.883542	Nprl2	17.297	13.4969	15.5542	15.7808	13.6868	14.3699	-0.132356	0.0201665	-0.114261	0.91234	1.01408	0.923856
ENSMUSG00000010067	-0.303279	5.18246	9.38604	0.00218644	0.0397001	Rassf1	42.9377	41.103	36.0933	34.1976	34.7548	28.5061	-0.328348	-0.242029	-0.34046	0.796448	0.845555	0.789789
ENSMUSG00000010095	0.101213	6.90612	1.33108	0.248613	0.636585	Slc3a2	132.417	106.824	108.032	139.07	121.055	112.038	0.0707312	0.180436	0.0525378	1.05025	1.13323	1.03709
ENSMUSG00000010097	-0.060915	7.25065	0.51971	0.470965	0.813472	Nxf1	159.72	146.236	160.134	161.548	139.215	146.596	0.016416	-0.0709898	-0.127435	1.01144	0.951985	0.915458
ENSMUSG00000010110	0.0518979	5.13974	0.27242	0.601713	0.87882	Stx5a	38.558	31.7948	33.301	41.0015	31.7486	34.9316	0.0886485	-0.00209698	0.0689705	1.06337	0.998548	1.04897
ENSMUSG00000010142	-0.182653	6.31502	2.81557	0.0933538	0.397668	Tnfrsf13b	89.2848	82.8428	80.5428	90.6593	68.752	65.4238	0.0220401	-0.268975	-0.29994	1.01539	0.829909	0.812286
ENSMUSG00000010205	-0.0505254	5.97651	0.174307	0.676312	0.907449	Raver1	72.4313	59.6458	58.0802	83.3567	49.7126	54.4887	0.202684	-0.26281	-0.0920895	1.15084	0.833463	0.938163
ENSMUSG00000010277	0.0109664	8.69098	0.0166004	0.897482	0.974963	2610507B11Rik	407.035	414.067	413.842	410.656	422.215	411.562	0.0127803	0.028113	-0.00796873	1.0089	1.01968	0.994492
ENSMUSG00000010290	-0.0269602	5.23305	0.0780303	0.779985	0.942989	AI597479	31.6835	41.3479	40.6644	31.3834	39.3741	40.773	-0.0137284	-0.0705664	0.00384938	0.990529	0.952264	1.00267
ENSMUSG00000010307	0.3248	2.83513	0.412235	0.520837	0.841491	Tmem86a	0.498953	1.91063	20.4563	0.56996	5.32809	12.8745	0.191958	1.47957	-0.668033	1.14231	2.78866	0.629364
ENSMUSG00000010342	0.158532	0.802218	0.234042	0.628543	0.89161	Tex14	1.88493	1.44522	1.48924	1.7455	1.51533	2.10291	-0.11087	0.0683452	0.497814	0.92603	1.04851	1.41207
ENSMUSG00000010358	0.308679	4.71565	4.141	0.0418563	0.259742	Ifi35	23.3953	22.4621	24.2208	31.1341	31.7242	24.5106	0.412273	0.498089	0.0171593	1.33078	1.41234	1.01196
ENSMUSG00000010362	-0.591653	3.90682	13.133	0.000290133	0.00871294	Rdm1	13.3886	22.1437	18.4293	9.43997	12.9047	13.1549	-0.504148	-0.778993	-0.486405	0.705077	0.582773	0.713802
ENSMUSG00000010376	0.0267869	7.13984	0.0932635	0.760069	0.938053	Nedd8	167.343	118.704	134.279	159.696	128.143	137.811	-0.0674842	0.11039	0.0374485	0.954301	1.07952	1.0263
ENSMUSG00000010392	0.0813989	5.4604	0.791511	0.373644	0.747874	Gosr1	43.4921	44.1404	40.623	44.0294	47.464	44.1377	0.0177165	0.104736	0.119713	1.01236	1.0753	1.08652
ENSMUSG00000010406	0.262074	4.3897	4.16318	0.0413119	0.257803	Mrpl52	32.4319	13.8153	11.5623	37.083	16.4487	14.697	0.193345	0.251703	0.346097	1.14341	1.19061	1.27112
ENSMUSG00000010453	-0.018953	5.51612	0.0448152	0.832344	0.957156	Kansl3	44.8503	47.0308	46.1249	45.8106	46.4375	44.0209	0.0305621	-0.0183149	-0.0673591	1.02141	0.987385	0.954383
ENSMUSG00000010476	-0.124698	3.58933	0.275325	0.599782	0.878198	Ebf3	26.8603	0.0734856	12.1	22.3709	0.171086	10.9351	-0.263849	1.21918	-0.146042	0.832863	2.32815	0.903726
ENSMUSG00000010517	0.0244869	7.08627	0.0810191	0.775921	0.941355	Faf1	135.022	135.14	133.742	130.77	144.763	135.567	-0.0461618	0.0992361	0.0195625	0.96851	1.07121	1.01365
ENSMUSG00000010529	-0.641642	2.48773	3.13983	0.0764017	0.359971	Gm266	4.43514	7.98544	6.72224	1.60301	7.11227	5.14044	-1.46819	-0.167061	-0.387051	0.361435	0.890655	0.764691
ENSMUSG00000010538	-0.176218	0.99299	0.300932	0.583299	0.870933	Tsacc	2.35617	2.0576	1.75813	2.56482	1.44201	1.58886	0.122417	-0.512882	-0.146042	1.08856	0.700821	0.903726
ENSMUSG00000010554	0.149261	7.32843	2.71365	0.0994933	0.410099	Mettl16	143.061	169.752	142.656	156.276	204.447	147.834	0.127467	0.268302	0.0514383	1.09237	1.20439	1.0363
ENSMUSG00000010607	0.0459041	3.14308	0.0465622	0.829157	0.956092	Pigyl	11.4205	6.6627	8.14943	9.93868	7.55221	9.08924	-0.200496	0.180792	0.15746	0.870251	1.13351	1.11532
ENSMUSG00000010608	0.0779499	8.21058	0.723774	0.394909	0.764476	Rbm25	249.449	308.493	308.272	286.263	313.575	310.973	0.198596	0.0235766	0.0125883	1.14758	1.01648	1.00876
ENSMUSG00000010609	0.0636262	4.30441	0.0867341	0.768371	0.939519	Psen2	23.6171	17.7345	16.4436	18.2744	25.174	17.0336	-0.370012	0.505375	0.0508496	0.773776	1.41949	1.03587
ENSMUSG00000010663	-0.14613	5.30807	1.87709	0.170666	0.536886	Fads1	30.0203	53.3016	41.9261	28.8542	43.5046	39.6048	-0.0571564	-0.293009	-0.0821752	0.961157	0.816198	0.944632
ENSMUSG00000010755	-0.161829	6.51861	3.52699	0.0603772	0.323814	Cars	97.1018	101.19	92.043	84.746	90.6509	84.0462	-0.196353	-0.158669	-0.131126	0.872754	0.895851	0.913119
ENSMUSG00000010911	0.218998	4.31842	2.54582	0.110587	0.433678	Apip	15.6339	16.3873	23.3727	18.9512	20.2859	24.6741	0.277614	0.307897	0.0781727	1.21219	1.2379	1.05568
ENSMUSG00000010914	0.203863	5.54564	4.39236	0.0361004	0.238154	Pdhx	39.8053	40.809	49.5998	44.92	51.179	53.5774	0.174396	0.326665	0.11129	1.12849	1.25411	1.08019
ENSMUSG00000010936	0.206796	5.8661	4.33738	0.0372842	0.241963	Vac14	54.3304	51.1705	56.4255	70.8176	54.8696	62.1526	0.382347	0.100695	0.139468	1.30346	1.07229	1.1015
ENSMUSG00000011008	-0.0556537	6.64424	0.282375	0.595149	0.875898	Mcoln2	149.242	80.9567	79.1363	126.745	83.9053	80.1442	-0.235729	0.0516116	0.0182574	0.849256	1.03642	1.01274
ENSMUSG00000011096	-0.0600994	4.74287	0.257283	0.611993	0.883542	Akt1s1	32.4319	25.5975	23.683	31.8109	26.1028	20.8889	-0.0278934	0.0282007	-0.181115	0.980851	1.01974	0.882021
ENSMUSG00000011114	-0.125148	5.33133	0.589714	0.44253	0.797662	Tbrg1	62.8403	33.044	32.2047	45.205	38.6165	29.5575	-0.475209	0.224826	-0.123746	0.719362	1.16864	0.917802
ENSMUSG00000011148	-0.5019	4.56369	8.09587	0.00443663	0.0642957	Adssl1	19.376	34.1463	30.095	17.3125	19.2594	21.1926	-0.162453	-0.826171	-0.505959	0.893505	0.564024	0.704192
ENSMUSG00000011158	-0.0118194	5.62672	0.0190039	0.890355	0.973102	Brf1	47.4837	48.1331	53.0126	48.0548	46.462	52.9699	0.0172483	-0.0509788	-0.00116342	1.01203	0.965281	0.999194
ENSMUSG00000011179	-0.0770154	9.26586	0.580085	0.446279	0.799346	Odc1	709.594	540.168	651.127	611.567	559.792	621.082	-0.214482	0.051482	-0.0681545	0.861855	1.03633	0.953857
ENSMUSG00000011254	0.080348	5.81636	0.661681	0.415967	0.780402	Thg1l	63.6442	53.571	47.3866	60.0596	62.1285	51.1007	-0.083635	0.213803	0.108861	0.943677	1.15974	1.07838
ENSMUSG00000011256	-0.15312	5.16069	0.435943	0.509087	0.837619	Adam19	48.7865	21.0904	35.5969	65.4029	13.1003	30.8426	0.422874	-0.686988	-0.206824	1.3406	0.621149	0.866443
ENSMUSG00000011257	0.0446524	8.25933	0.283119	0.594664	0.875769	Pabpc4	343.474	273.318	287.133	363.207	274.495	296.674	0.0805937	0.0061999	0.0471579	1.05745	1.00431	1.03323
ENSMUSG00000011267	-0.104485	3.6491	0.256951	0.612222	0.883634	Zfp296	15.9665	10.7044	11.4795	18.8443	8.82313	9.46309	0.239082	-0.278842	-0.27868	1.18024	0.824252	0.824345
ENSMUSG00000011306	-0.147762	5.39183	2.37863	0.123006	0.460134	Sugp1	44.6563	42.2787	45.3183	38.5792	40.4984	40.2356	-0.21104	-0.0620669	-0.171619	0.863914	0.957891	0.887846
ENSMUSG00000011382	0.684854	0.997124	2.8788	0.0897527	0.390567	Dhdh	2.8274	0.734856	1.32376	3.06354	2.00415	1.96271	0.115722	1.44745	0.568203	1.08352	2.72726	1.48268
ENSMUSG00000011427	-0.013039	4.42523	0.0108686	0.916969	0.978679	Zfp790	18.683	22.5356	23.3934	19.5924	21.6057	22.7114	0.0685661	-0.0607955	-0.042685	1.04867	0.958735	0.970846
ENSMUSG00000011632	-1.04418	0.429644	9.08427	0.00257817	0.0445815	Pinlyp	3.04916	0.930818	1.34445	1.56739	0.513257	0.53741	-0.960045	-0.858818	-1.32292	0.514041	0.551404	0.399725
ENSMUSG00000011658	-0.3841	2.23236	2.45481	0.117165	0.447499	Fuz	6.43095	4.85005	4.50907	5.30776	3.66612	3.24782	-0.276929	-0.403746	-0.473358	0.825346	0.755893	0.720286
ENSMUSG00000011752	-0.9379	7.02124	52.5026	4.29677e-13	1.18117e-10	Pgam1	205.984	165.539	142.119	87.2396	95.7346	82.3873	-1.23948	-0.790055	-0.786602	0.423525	0.578322	0.579708
ENSMUSG00000011831	0.219682	5.12435	4.21333	0.0401076	0.252668	Evi5	40.0825	26.9447	29.2056	49.729	31.9197	31.3801	0.311114	0.244443	0.103605	1.24067	1.18464	1.07445
ENSMUSG00000011832	0.0551731	0.792547	0.0289974	0.864785	0.966766	Evi5l	0.942466	1.69017	2.2959	1.17554	1.83306	1.98608	0.318814	0.117086	-0.209139	1.24731	1.08454	0.865053
ENSMUSG00000011837	-0.0502911	4.17976	0.116587	0.732766	0.930744	Snapc2	18.2949	18.9593	17.7881	19.6993	18.3062	15.4447	0.106697	-0.0505759	-0.203801	1.07676	0.965551	0.86826
ENSMUSG00000011877	0.0154827	5.22437	0.0157022	0.900279	0.975382	Git1	32.626	37.7471	41.0574	38.5079	33.8749	40.1655	0.239135	-0.156148	-0.0316838	1.18029	0.897418	0.978278
ENSMUSG00000011884	0.340661	4.23741	3.62361	0.0569653	0.311436	Gltp	12.9173	14.1337	23.4555	17.8825	20.7747	23.5759	0.46924	0.555683	0.0073912	1.38438	1.46986	1.00514
ENSMUSG00000011958	0.117283	6.91879	1.97806	0.159595	0.522553	Bnip2	110.435	107.314	130.329	119.442	116.778	141.315	0.113118	0.121939	0.116763	1.08156	1.0882	1.0843
ENSMUSG00000011960	-0.0481991	7.65605	0.295491	0.586723	0.872677	Ccnt1	162.797	239.98	214.181	169.848	221.678	201.272	0.0611697	-0.114446	-0.0896867	1.04331	0.923737	0.939727
ENSMUSG00000012076	0.0444578	4.60932	0.0906219	0.763388	0.938945	Brms1l	23.2013	28.194	20.7872	26.6813	24.2697	23.0853	0.201621	-0.21623	0.151273	1.14999	0.860812	1.11055
ENSMUSG00000012114	0.0345054	4.3646	0.0628727	0.802012	0.948715	Med15	24.2547	20.4535	16.1334	26.8594	18.7705	17.0569	0.147165	-0.123878	0.080308	1.10739	0.917718	1.05724
ENSMUSG00000012117	0.0167055	5.39634	0.0325479	0.85683	0.964159	Dhdds	40.0825	41.3969	43.9945	41.7496	42.2093	42.9461	0.0587881	0.0280368	-0.0347976	1.04159	1.01962	0.976169
ENSMUSG00000012123	-0.0852148	1.30231	0.0659192	0.797374	0.947113	Crybg2	3.35407	2.49851	1.48924	4.31033	2.02859	1.16828	0.361883	-0.300594	-0.350183	1.2851	0.811918	0.784485
ENSMUSG00000012126	-0.197704	2.50468	0.695654	0.404248	0.772401	Ubxn11	5.87656	7.39755	4.81933	5.52149	5.84135	4.32264	-0.089913	-0.340746	-0.156919	0.939579	0.789633	0.896939
ENSMUSG00000012296	0.0138657	4.60157	0.0120352	0.912643	0.976882	Tjap1	23.2567	26.0139	23.0211	21.6941	25.785	25.5386	-0.100346	-0.0127488	0.149725	0.93281	0.991202	1.10936
ENSMUSG00000012405	-0.150838	9.24054	2.35954	0.124519	0.4632	Rpl15	777.646	597.683	541.42	638.89	554.293	519.231	-0.283546	-0.108732	-0.0603703	0.821569	0.927403	0.959018
ENSMUSG00000012422	0.0385263	7.19977	0.214448	0.643304	0.897911	Tmem167	158.085	137.369	139.678	159.375	147.965	139.353	0.0117273	0.107194	-0.00336263	1.00816	1.07713	0.997672
ENSMUSG00000012429	-0.289454	5.38903	9.19414	0.00242791	0.0426715	Mplkip	46.4858	46.4184	45.1942	36.1212	37.981	38.8571	-0.363942	-0.289419	-0.217959	0.777039	0.818231	0.859781
ENSMUSG00000012443	-0.0625943	9.00971	0.396489	0.528908	0.845953	Kif11	448.198	575.368	558.732	460.813	498.837	550.401	0.0400442	-0.205917	-0.0216736	1.02815	0.866987	0.985089
ENSMUSG00000012483	-0.0708183	6.32948	0.612702	0.433772	0.792586	Rpa3	86.0971	69.3214	90.9468	82.2524	62.3485	91.2428	-0.0659066	-0.152947	0.00468868	0.955345	0.899411	1.00326
ENSMUSG00000012519	1.33548	0.345058	9.51506	0.00203792	0.0378821	Mlkl	0.221757	1.20027	0.723934	1.1043	2.78625	1.23838	2.31608	1.21497	0.774523	4.97977	2.32136	1.71062
ENSMUSG00000012535	-0.00987774	7.9907	0.0146134	0.903781	0.976348	Tnpo3	282.934	248.063	234.637	280.1	246.852	233.329	-0.0145241	-0.00705959	-0.00806496	0.989983	0.995119	0.994425
ENSMUSG00000012609	-0.276055	5.62536	9.26241	0.00233905	0.0415182	Ttll5	56.049	57.0493	49.062	46.6655	44.3601	42.689	-0.264333	-0.362949	-0.200742	0.832584	0.777573	0.870103
ENSMUSG00000012640	-0.203331	5.63385	5.7079	0.0168888	0.153314	Zfp715	47.4837	57.9802	53.7366	41.4646	51.0324	45.82	-0.195551	-0.184146	-0.229926	0.873239	0.88017	0.852678
ENSMUSG00000012848	-0.300881	10.5054	6.65297	0.00989904	0.108804	Rps5	2210.11	1398.5	1250.38	1559.8	1146.86	1155.57	-0.502755	-0.286196	-0.113759	0.705758	0.820062	0.924177
ENSMUSG00000013033	-6.28925	4.27061	205.117	1.59697e-46	4.28029e-43	Adgrl1	35.8692	27.1652	50.2824	0.961808	0.219967	0.420582	-5.22085	-6.94833	-6.90152	0.0268143	0.00809739	0.00836439
ENSMUSG00000013076	0.31265	5.18346	3.45597	0.0630238	0.328478	Amotl1	21.2887	24.7892	53.7366	27.4293	38.6409	51.5446	0.365635	0.64042	-0.060083	1.28845	1.55878	0.959209
ENSMUSG00000013083	0.263698	-0.261518	0.347476	0.555545	0.860239	2200002J24Rik	1.24738	0.269447	0.620515	1.4249	0.171086	1.14492	0.191958	-0.655285	0.883705	1.14231	0.63495	1.84511
ENSMUSG00000013089	0.17265	1.39503	0.287638	0.591738	0.874676	Etv5	1.1365	3.40483	2.813	1.67426	3.00622	3.24782	0.55892	-0.179635	0.207364	1.47317	0.882927	1.15458
ENSMUSG00000013150	-0.0293712	2.71417	0.014478	0.904226	0.976348	Gfod2	4.3797	7.88746	7.26002	4.41719	8.96977	5.95824	0.0122986	0.185511	-0.285088	1.00856	1.13722	0.820691
ENSMUSG00000013155	-0.0919048	4.64103	0.455705	0.499638	0.832214	Enkd1	21.843	28.6104	26.6821	22.2997	23.2188	26.6602	0.0298501	-0.301249	-0.00118661	1.02091	0.81155	0.999178
ENSMUSG00000013160	0.225012	5.63868	3.20367	0.0734733	0.354555	Atp6v0d1	39.7776	42.0093	55.6188	41.3577	59.5133	60.1899	0.0562003	0.502505	0.113949	1.03972	1.41667	1.08219
ENSMUSG00000013236	-0.193037	7.6073	3.60656	0.0575519	0.313364	Ptprs	248.451	203.849	171.179	225.419	157.325	163.606	-0.140349	-0.37375	-0.0652809	0.9073	0.771774	0.955759
ENSMUSG00000013275	0.035429	3.88428	0.0565242	0.812076	0.951901	Slc41a1	12.6956	17.0732	13.8582	13.7147	17.0352	13.8792	0.111394	-0.00320803	0.0021875	1.08027	0.997779	1.00152
ENSMUSG00000013465	-0.014592	6.03303	0.0223712	0.881104	0.970228	Nelfb	60.5951	65.6961	70.718	57.2454	72.4425	65.7977	-0.0820404	0.141028	-0.104041	0.944721	1.10269	0.930423
ENSMUSG00000013495	-0.138111	3.9163	0.85004	0.356541	0.735799	Tmem175	16.9367	15.7504	14.6648	14.819	13.8091	14.3231	-0.192706	-0.189776	-0.0340129	0.874963	0.876742	0.9767
ENSMUSG00000013539	-0.0201612	3.37754	0.00984968	0.920943	0.980858	Tango2	11.171	8.98974	11.1486	10.473	10.5584	9.72011	-0.0930806	0.232043	-0.197816	0.937519	1.1745	0.871869
ENSMUSG00000013593	3.99283e-05	7.46496	2.26412e-07	0.99962	0.999807	Ndufs2	192.707	163.726	173.786	187.624	173.921	168.046	-0.0385636	0.0871467	-0.0484541	0.973624	1.06227	0.966972
ENSMUSG00000013622	-0.223494	4.32052	2.6466	0.103772	0.418849	Atraid	25.5298	19.9146	19.1739	19.8774	18.5506	16.5896	-0.361053	-0.102363	-0.208865	0.778596	0.931506	0.865218
ENSMUSG00000013629	0.162148	8.00168	3.12705	0.077003	0.360466	Cad	241.271	239.465	244.276	287.616	273.273	251.648	0.253488	0.190525	0.042895	1.19209	1.14118	1.03018
ENSMUSG00000013646	0.165363	4.7911	2.24508	0.13404	0.480295	Sh3bp5l	27.3592	24.2258	26.5787	31.6328	27.4959	28.5995	0.209393	0.182675	0.105721	1.1562	1.13499	1.07603
ENSMUSG00000013662	-0.348728	8.13511	17.0468	3.64695e-05	0.00158138	Atad1	347.327	271.431	326.225	262.787	214.297	264.406	-0.402397	-0.340976	-0.303116	0.7566	0.789507	0.8105
ENSMUSG00000013663	-0.200268	8.56635	5.00537	0.0252687	0.194138	Pten	407.146	406.473	401.639	374.606	335.254	349.036	-0.120169	-0.277905	-0.202522	0.92008	0.824788	0.86903
ENSMUSG00000013698	1.62428	2.51089	6.01699	0.0141688	0.138094	Pea15a	2.60564	2.13108	2.1718	2.31546	15.5443	8.87894	-0.170338	2.86673	2.0315	0.888634	7.29411	4.08828
ENSMUSG00000013701	0.128734	6.70287	1.56386	0.211101	0.594005	Timm23	123.907	87.9868	87.6167	124.714	108.004	92.6915	0.0093753	0.295725	0.0812315	1.00652	1.2275	1.05792
ENSMUSG00000013707	0.546489	4.11921	5.54866	0.0184949	0.161075	Tnfaip8l2	22.0648	8.49984	13.0722	26.4675	18.1595	16.0522	0.262477	1.09522	0.296271	1.19954	2.13645	1.22797
ENSMUSG00000013736	0.0662825	7.68708	0.655191	0.418263	0.782036	Trnt1	248.867	175.557	180.011	257.373	188.781	185.804	0.0484866	0.104771	0.0456906	1.03418	1.07532	1.03218
ENSMUSG00000013787	-0.0193933	7.82096	0.0544545	0.815486	0.952407	Ehmt2	196.92	218.179	268.579	199.985	216.252	256.391	0.0222806	-0.0127962	-0.0670023	1.01556	0.99117	0.954619
ENSMUSG00000013822	-0.0209344	6.60138	0.0494085	0.824096	0.955213	Elof1	101.232	92.6654	99.303	92.0486	93.315	103.697	-0.137198	0.0100783	0.0624604	0.909284	1.00701	1.04425
ENSMUSG00000013833	0.153137	4.68373	1.66966	0.196305	0.573958	Med16	23.0627	24.3482	25.4618	27.5006	26.9338	26.6135	0.2539	0.145598	0.0638227	1.19243	1.10619	1.04523
ENSMUSG00000013846	-0.0697638	2.04799	0.0342752	0.853123	0.963321	St3gal1	5.07269	3.33135	3.61967	7.40948	3.37283	2.07954	0.546623	0.0178536	-0.799592	1.46066	1.01245	0.574512
ENSMUSG00000013858	-0.0757841	6.25031	0.525242	0.468614	0.812197	Tmem259	80.9135	73.951	78.6192	87.2039	66.9434	68.9053	0.108012	-0.14363	-0.190268	1.07774	0.905239	0.876443
ENSMUSG00000013878	0.0234556	3.72146	0.0217948	0.882634	0.970811	Rnf170	11.2542	14.5012	13.3411	12.0048	14.5667	13.1081	0.0931519	0.00650712	-0.0254127	1.0667	1.00452	0.982539
ENSMUSG00000013973	-0.101895	4.67496	0.823857	0.364055	0.742586	Dedd	23.9497	25.328	29.8468	22.1928	23.732	27.8051	-0.109916	-0.093901	-0.102224	0.926642	0.936986	0.931596
ENSMUSG00000013997	0.14923	3.94514	1.05508	0.304341	0.691425	Nit1	17.297	12.0761	14.4166	19.0937	14.029	15.3512	0.14257	0.216255	0.0906204	1.10387	1.16171	1.06483
ENSMUSG00000014030	-0.254303	6.71543	4.34068	0.0372119	0.241716	Pax5	103.283	126.15	113.347	92.4048	88.3046	106.641	-0.160566	-0.514583	-0.0879914	0.894674	0.699995	0.940832
ENSMUSG00000014039	0.0801094	5.31111	0.220706	0.638503	0.896463	Prdm15	30.2975	46.1735	39.8991	43.032	39.8874	38.6234	0.50621	-0.211131	-0.0468808	1.42031	0.863859	0.968027
ENSMUSG00000014074	0.0688114	6.4261	0.58199	0.445533	0.799051	Rnf168	71.0176	86.811	93.5116	74.5936	86.3249	103.253	0.070874	-0.00810129	0.142964	1.05035	0.9944	1.10417
ENSMUSG00000014075	-0.0474222	2.46247	0.0407473	0.840026	0.959711	Tctex1d2	7.45657	5.31546	3.90924	7.73009	5.0348	3.59831	0.0519719	-0.0782587	-0.11957	1.03668	0.9472	0.920462
ENSMUSG00000014077	0.224113	6.26894	5.8423	0.0156454	0.147006	Chp1	60.4842	61.6299	91.4846	67.8253	77.7217	103.089	0.165265	0.334687	0.172293	1.12137	1.2611	1.12685
ENSMUSG00000014177	-0.107976	4.06217	0.500951	0.479083	0.819365	Tvp23b	15.3012	18.1509	18.119	12.8241	18.8439	16.5429	-0.254788	0.0540493	-0.131296	0.83811	1.03817	0.913011
ENSMUSG00000014195	0.0490299	8.19178	0.267471	0.605034	0.879534	Dnajc7	322.739	241.155	294.227	346.892	226.346	322.82	0.104118	-0.0914313	0.133797	1.07484	0.938591	1.09718
ENSMUSG00000014226	0.185531	8.52505	3.29639	0.0694325	0.344942	Cacybp	364.457	330.318	338.801	384.973	423.681	367.775	0.0790058	0.359124	0.118386	1.05629	1.28265	1.08552
ENSMUSG00000014232	-0.051393	4.89491	0.231305	0.630558	0.892202	Cluap1	29.6045	32.3827	28.6264	27.9637	32.5063	27.1041	-0.082264	0.00549604	-0.0788335	0.944574	1.00382	0.946823
ENSMUSG00000014243	-0.114757	1.25271	0.112256	0.73759	0.93207	Zswim7	3.02144	1.93512	2.2959	3.20603	2.22411	1.47204	0.0855518	0.200806	-0.64125	1.06109	1.14934	0.641157
ENSMUSG00000014245	0.153791	3.40548	0.651415	0.419607	0.782911	Pigl	11.5868	9.52864	8.81131	12.8597	11.8782	8.76212	0.150379	0.317978	-0.00807717	1.10986	1.24658	0.994417
ENSMUSG00000014294	-0.121284	6.06043	1.39053	0.238315	0.625261	Ndufa2	70.9899	81.0057	56.198	57.3523	79.897	54.6522	-0.307763	-0.0198817	-0.040237	0.807893	0.986314	0.972495
ENSMUSG00000014301	0.135692	4.10942	0.788988	0.374406	0.74867	Pam16	22.5083	14.0847	13.1963	21.6941	16.1798	15.8185	-0.0531544	0.200061	0.261485	0.963827	1.14875	1.19871
ENSMUSG00000014313	-0.104928	8.20616	1.38669	0.238965	0.625934	Cox6c	361.325	288.97	269.51	320.888	262.47	268.588	-0.171229	-0.138768	-0.00494495	0.888086	0.908294	0.996578
ENSMUSG00000014349	-0.0451537	6.22852	0.260768	0.609593	0.88214	Ube2z	77.1991	68.7336	82.5905	74.9498	69.7785	76.3356	-0.0426596	0.0217677	-0.113621	0.970864	1.0152	0.924265
ENSMUSG00000014353	0.097971	4.74343	0.468341	0.493751	0.82896	Tmem87b	28.6066	24.3727	24.5724	25.862	30.2088	26.8004	-0.145518	0.309702	0.125216	0.904054	1.23945	1.09067
ENSMUSG00000014355	0.0732902	8.56745	0.68669	0.407292	0.774343	Anapc1	320.577	402.162	387.967	356.403	407.355	401.375	0.152839	0.018508	0.0490186	1.11176	1.01291	1.03456
ENSMUSG00000014361	2.99118	2.53221	26.8112	2.24336e-07	1.89378e-05	Mertk	0.249476	1.39623	1.01351	0.534338	20.1392	10.6547	1.09885	3.8504	3.39407	2.14184	14.424	10.5127
ENSMUSG00000014402	0.131698	5.42096	1.99325	0.158001	0.520569	Tsg101	39.0569	37.8451	45.7113	44.1007	42.2826	47.736	0.175223	0.159957	0.0625285	1.12914	1.11725	1.04429
ENSMUSG00000014418	-0.0294054	5.47277	0.109093	0.741179	0.933701	Hps5	53.7206	39.7312	40.9333	53.6119	38.6165	39.6982	-0.00292201	-0.0410573	-0.0442001	0.997977	0.971942	0.969827
ENSMUSG00000014426	-0.237101	6.39754	3.8515	0.0497014	0.286847	Map3k4	72.4313	110.277	87.5546	51.2252	104.216	79.5834	-0.49976	-0.0815666	-0.137716	0.707224	0.945031	0.908957
ENSMUSG00000014444	-0.223584	6.1648	7.08355	0.00777947	0.0951012	Piezo1	84.3507	81.7405	65.7539	71.4588	69.9251	56.9888	-0.23929	-0.22524	-0.206398	0.847162	0.855453	0.866699
ENSMUSG00000014453	0.360012	2.83235	0.126217	0.722387	0.927017	Blk	2.35617	0.220457	26.103	8.6919	0.586579	4.06562	1.88323	1.41183	-2.68267	3.689	2.66074	0.155753
ENSMUSG00000014470	-0.053466	3.80413	0.101998	0.749445	0.93577	Rnf166	16.909	12.7375	13.0722	14.3559	12.6359	13.8558	-0.236146	-0.0115554	0.0839932	0.84901	0.992022	1.05995
ENSMUSG00000014496	-0.00961032	7.03025	0.00957526	0.922049	0.981072	Ankrd28	101.038	138.079	155.708	112.033	126.994	149.961	0.149024	-0.120734	-0.0542572	1.10882	0.919719	0.96309
ENSMUSG00000014498	0.0997942	5.49189	0.636303	0.425053	0.787453	Ankrd52	44.0742	40.6131	44.8219	56.8179	39.9851	43.5302	0.366413	-0.0224793	-0.0421858	1.28914	0.984539	0.971182
ENSMUSG00000014503	-0.212638	2.26872	0.615213	0.432832	0.79147	Pkd2l2	3.99162	8.13241	3.51625	3.74036	5.67027	3.50485	-0.0937964	-0.520266	-0.00468658	0.937054	0.697243	0.996757
ENSMUSG00000014504	0.0170283	6.92435	0.0363956	0.848701	0.962133	Srp19	119.416	140.431	100.958	120.832	150.384	96.4767	0.017001	0.0987917	-0.0654987	1.01185	1.07088	0.955615
ENSMUSG00000014547	0.0791701	2.49323	0.082685	0.773691	0.94089	Wdfy2	3.27091	4.75207	8.33558	3.45538	6.33017	7.03306	0.0791529	0.413687	-0.245131	1.0564	1.33209	0.843739
ENSMUSG00000014550	0.00336976	5.16339	0.00116986	0.972715	0.995507	Rbsn	38.3639	35.861	33.0114	38.0092	37.1989	32.3381	-0.0134007	0.0528448	-0.029731	0.990754	1.03731	0.979603
ENSMUSG00000014551	-0.00777559	5.68446	0.0078648	0.929333	0.983649	Mrps25	55.1897	49.3333	50.1583	51.8308	50.7147	51.0539	-0.090591	0.0398396	0.0255342	0.939138	1.028	1.01786
ENSMUSG00000014554	-0.0823325	3.72799	0.246836	0.619312	0.88684	Dguok	11.171	15.7994	13.5893	9.72495	14.7378	14.0194	-0.199996	-0.100349	0.0449548	0.870553	0.932807	1.03165
ENSMUSG00000014592	-0.0231911	3.26195	0.0139064	0.906127	0.976542	Camta1	8.50992	10.1165	10.2385	9.47559	9.65412	9.22943	0.155071	-0.0674972	-0.14969	1.11348	0.954292	0.901444
ENSMUSG00000014599	0.744378	4.81183	29.771	4.86199e-08	4.78214e-06	Csf1	32.127	17.7835	12.7206	53.0776	34.5349	18.5757	0.724315	0.957512	0.546254	1.65212	1.94196	1.46029
ENSMUSG00000014601	0.0426508	5.12523	0.162913	0.686489	0.912567	Strip1	37.1165	31.7213	34.0249	40.7878	32.9218	32.6418	0.136075	0.0535897	-0.0598699	1.09891	1.03784	0.959351
ENSMUSG00000014606	-0.139001	5.45982	1.27872	0.258137	0.645855	Slc25a11	44.6008	45.4386	47.6969	35.8719	48.8816	41.1703	-0.314218	0.105373	-0.212293	0.804287	1.07577	0.863164
ENSMUSG00000014633	-0.29325	5.19113	5.71847	0.0167873	0.153042	Cmc2	43.991	41.2744	35.4314	30.7779	35.4636	31.9175	-0.515316	-0.218909	-0.150682	0.69964	0.859215	0.900825
ENSMUSG00000014668	0.130221	6.11752	2.29899	0.129458	0.470675	Chfr	62.48	57.8577	78.702	70.1764	64.4748	82.5508	0.167591	0.156228	0.068883	1.12318	1.11437	1.0489
ENSMUSG00000014748	-0.0268231	6.27544	0.0844906	0.771302	0.940101	Tex261	79.8602	62.0219	92.8704	82.858	61.8841	84.9808	0.0531645	-0.00320803	-0.128081	1.03754	0.997779	0.915048
ENSMUSG00000014763	-0.231308	5.27357	5.421	0.019896	0.168754	Fam120b	47.0956	39.8537	38.3892	38.3298	33.3617	34.7914	-0.297125	-0.256521	-0.141967	0.813873	0.837104	0.906282
ENSMUSG00000014767	-0.000808661	5.7624	9.41932e-05	0.992256	0.998466	Tbp	54.2473	51.4644	56.9426	56.1055	49.8104	56.8252	0.0485911	-0.0471301	-0.00297572	1.03425	0.96786	0.99794
ENSMUSG00000014769	-0.0411386	8.06259	0.222045	0.637486	0.895663	Psmb1	308.519	248.136	257.865	284.98	255.48	248.891	-0.114499	0.0420748	-0.0511043	0.923703	1.02959	0.965197
ENSMUSG00000014771	-0.0422497	6.79641	0.156656	0.692254	0.914685	Pdcd2	126.928	97.8829	111.072	137.966	84.2719	108.65	0.120302	-0.216005	-0.0318057	1.08696	0.860946	0.978195
ENSMUSG00000014778	0.12928	2.59345	0.263195	0.607934	0.88136	Fhod1	4.98953	7.52003	4.79865	6.30519	6.7701	5.56102	0.337636	-0.151561	0.212722	1.26368	0.900276	1.15887
ENSMUSG00000014786	-0.569563	1.61153	2.82911	0.0925698	0.396536	Slc9a5	2.27301	6.73618	2.0477	2.13735	3.42171	1.35521	-0.0887783	-0.977213	-0.59549	0.940319	0.50796	0.66182
ENSMUSG00000014791	-0.231732	2.36865	0.836724	0.360335	0.73821	Elmo3	4.49058	6.1238	5.95694	4.52406	4.61931	4.88342	0.0107178	-0.40675	-0.28668	1.00746	0.754321	0.819786
ENSMUSG00000014837	-0.0315449	1.12105	0.00515772	0.942747	0.988479	4931428F04Rik	1.33054	2.86594	2.31659	2.27984	1.58865	2.33656	0.776921	-0.851205	0.0123869	1.71347	0.554322	1.00862
ENSMUSG00000014850	-0.0338309	6.25961	0.072264	0.788069	0.944438	Msh3	82.4104	74.049	74.6479	86.5271	59.5133	82.3405	0.0703261	-0.315267	0.1415	1.04995	0.803702	1.10305
ENSMUSG00000014856	-0.0139252	4.80895	0.0157222	0.900216	0.975382	Tmem208	29.4105	27.5081	27.3647	30.4929	27.3493	25.819	0.0521411	-0.00835592	-0.083881	1.0368	0.994225	0.943516
ENSMUSG00000014859	-0.00807345	5.79014	0.00976117	0.921298	0.980858	E2f4	44.0742	60.4787	61.824	44.8131	60.1488	60.2133	0.0239882	-0.00789021	-0.0380847	1.01677	0.994546	0.973947
ENSMUSG00000014867	0.156623	6.91027	1.64273	0.199951	0.57773	Surf4	112.154	100.773	128.943	122.114	133.52	123.861	0.122754	0.405944	-0.0580079	1.08881	1.32496	0.96059
ENSMUSG00000014873	-0.0839634	5.73372	0.814851	0.36669	0.74367	Surf2	65.0856	51.6604	47.5728	58.1716	53.3054	43.2965	-0.162025	0.0452226	-0.135885	0.89377	1.03184	0.910111
ENSMUSG00000014905	0.103496	4.27434	0.553233	0.457	0.804257	Dnajb9	27.1098	12.958	15.4922	30.5997	12.5381	17.5009	0.174707	-0.0475169	0.175886	1.12873	0.9676	1.12966
ENSMUSG00000014907	0.0563776	4.94041	0.17765	0.6734	0.907203	Naf1	34.899	29.5412	24.862	42.9964	27.8625	24.0432	0.30103	-0.0844041	-0.0483082	1.23202	0.943174	0.96707
ENSMUSG00000014932	-0.218205	3.17274	0.861285	0.353379	0.734305	Yes1	20.6511	8.57332	0.889405	16.9919	6.47681	1.00472	-0.281368	-0.404571	0.175886	0.82281	0.755461	1.12966
ENSMUSG00000014956	0.115215	8.60432	1.80173	0.179503	0.550328	Ppp1cb	305.609	397.925	418.537	339.305	433.433	439.882	0.150895	0.123314	0.0717593	1.11026	1.08923	1.051
ENSMUSG00000014959	0.218905	6.41912	4.96408	0.0258791	0.196355	Gorasp2	81.9946	74.2205	80.8531	98.1757	92.6795	85.308	0.259837	0.320433	0.0773777	1.19734	1.24871	1.0551
ENSMUSG00000014980	0.0453059	4.81149	0.175404	0.675353	0.907449	Tsen15	27.6642	24.9851	30.095	29.2461	25.394	30.7959	0.0802255	0.0234185	0.0332169	1.05718	1.01636	1.02329
ENSMUSG00000015002	0.0516097	7.13792	0.338563	0.56066	0.862999	Efr3a	119.97	148.441	147.021	133.513	144.836	150.895	0.154304	-0.0354672	0.0375294	1.11288	0.975716	1.02635
ENSMUSG00000015013	0.0212345	4.32315	0.0216831	0.882933	0.970864	Trappc2l	24.3101	15.6769	19.7737	23.5465	18.184	18.4355	-0.0460435	0.214023	-0.1011	0.968589	1.15992	0.932322
ENSMUSG00000015016	-0.251102	4.03916	2.32218	0.127541	0.467955	Acsf3	18.6553	19.3267	15.4301	13.216	17.3041	14.3465	-0.497304	-0.159484	-0.105051	0.708429	0.895345	0.929772
ENSMUSG00000015023	-0.0213101	5.80601	0.0469964	0.828375	0.956092	Ddx19a	60.1238	54.7713	53.4263	66.6141	50.1281	50.4464	0.147891	-0.127801	-0.0827987	1.10795	0.915226	0.944224
ENSMUSG00000015027	-0.195461	5.32932	3.19794	0.0737309	0.354996	Galns	41.912	39.4373	47.1384	32.7727	37.8832	41.6609	-0.354869	-0.0580005	-0.178209	0.78194	0.960595	0.8838
ENSMUSG00000015087	-0.0817261	6.65996	0.874216	0.349791	0.733159	Rabl6	123.713	104.203	84.4314	112.425	100.672	81.1255	-0.138034	-0.0497339	-0.0576236	0.908757	0.966114	0.960846
ENSMUSG00000015092	0.11531	6.75807	1.66089	0.197483	0.574946	Edf1	109.881	95.5558	106.211	121.33	107.222	109.001	0.143005	0.166183	0.0373985	1.1042	1.12209	1.02626
ENSMUSG00000015095	0.0352688	4.96791	0.116094	0.73331	0.930744	Fbxw5	33.6793	28.3655	30.6327	33.592	29.5734	31.6838	-0.00374357	0.0601638	0.0486712	0.997409	1.04258	1.03431
ENSMUSG00000015112	0.494989	3.56623	6.96069	0.008332	0.0997968	Slc25a13	6.95762	15.0401	6.66019	8.72752	24.1475	9.13597	0.326977	0.683064	0.455994	1.25438	1.60555	1.37173
ENSMUSG00000015120	0.000840938	7.90379	0.00010523	0.991815	0.998384	Ube2i	252.997	234.591	230.48	252.706	238.836	227.044	-0.00165833	0.025872	-0.0216692	0.998851	1.01809	0.985092
ENSMUSG00000015126	-0.0967575	4.58903	0.53631	0.463966	0.80881	Tsr3	30.7688	21.9232	21.9869	26.9662	23.2188	19.3701	-0.190311	0.0828318	-0.182812	0.876417	1.05909	0.880984
ENSMUSG00000015127	-0.214441	3.07099	0.919006	0.337736	0.723187	Unkl	8.78711	10.4595	7.75643	8.05069	7.43	7.64057	-0.126277	-0.493373	-0.0217143	0.916193	0.710362	0.985062
ENSMUSG00000015133	-0.0354139	5.60853	0.149354	0.699154	0.91714	Lrrk1	44.9889	47.1778	55.867	47.093	44.1645	53.0867	0.0659422	-0.0952192	-0.0736451	1.04677	0.93613	0.950234
ENSMUSG00000015143	1.32356	2.81792	6.04766	0.0139247	0.13671	Actn1	1.2751	1.95962	8.02532	1.53177	12.9292	15.7484	0.264586	2.72199	0.972578	1.20129	6.59781	1.96234
ENSMUSG00000015149	0.0538807	4.27217	0.0936187	0.759626	0.937811	Sirt2	22.2866	17.0242	17.6019	18.7731	21.5812	18.3888	-0.247509	0.342192	0.0630902	0.842349	1.26768	1.0447
ENSMUSG00000015165	0.0297757	9.10905	0.0808899	0.776095	0.941355	Hnrnpl	516.444	562.043	560.47	595.644	545.201	533.134	0.205839	-0.0438913	-0.0721384	1.15336	0.970035	0.951227
ENSMUSG00000015176	0.13757	8.92289	2.55524	0.109929	0.432973	Nolc1	527.587	451.055	408.113	577.37	500.034	447.803	0.130086	0.148725	0.133896	1.09436	1.10859	1.09725
ENSMUSG00000015189	-0.185813	4.76397	2.78567	0.0951111	0.400147	Casd1	35.6197	29.2718	21.8214	31.8109	24.6852	19.6972	-0.163153	-0.245863	-0.147753	0.893071	0.843311	0.902655
ENSMUSG00000015202	0.0702893	3.48367	0.156879	0.692047	0.914685	Cnksr3	10.1731	10.288	12.1207	11.5417	10.3385	12.3371	0.182097	0.00706031	0.0255229	1.13453	1.00491	1.01785
ENSMUSG00000015214	0.000881044	6.22235	8.98817e-05	0.992436	0.998466	Mtmr1	61.7593	68.1947	94.1528	67.0416	64.9392	91.4531	0.1184	-0.070569	-0.0419711	1.08553	0.952262	0.971327
ENSMUSG00000015217	-0.0787027	5.97543	0.559798	0.454342	0.802995	Hmgb3	46.9016	74	71.2765	40.0397	67.8721	76.8496	-0.228204	-0.124707	0.108612	0.853697	0.91719	1.07819
ENSMUSG00000015222	-0.27316	0.96837	0.471009	0.492523	0.828159	Map2	2.41161	0.661371	2.813	2.74293	0.29329	2.59359	0.185726	-1.17313	-0.117161	1.13739	0.443457	0.922
ENSMUSG00000015243	1.5061	4.41436	2.25243	0.133405	0.479622	Abca1	3.43723	10.1165	5.95694	1.06868	68.7031	37.829	-1.68542	2.76366	2.66685	0.310912	6.79118	6.3504
ENSMUSG00000015247	0.118502	4.56688	0.845755	0.357756	0.736181	Nipsnap3b	23.6448	22.2906	22.049	24.6864	26.8849	22.3843	0.0621927	0.270357	0.0217758	1.04405	1.20611	1.01521
ENSMUSG00000015289	-0.105534	4.16282	0.588101	0.443155	0.797959	Lage3	20.5125	17.1466	17.9742	17.8469	16.8153	16.8934	-0.200832	-0.0281544	-0.0894749	0.870049	0.980674	0.939865
ENSMUSG00000015290	-0.108283	4.84207	0.764635	0.381882	0.755311	Ubl4a	30.7133	28.6104	29.5986	31.2053	27.3493	24.3704	0.022928	-0.0650383	-0.280399	1.01602	0.95592	0.823363
ENSMUSG00000015291	-0.307653	5.252	9.63841	0.0019055	0.0360934	Gdi1	36.8948	46.3449	42.9189	28.8542	36.4901	36.6841	-0.354634	-0.344906	-0.226461	0.782068	0.787359	0.854729
ENSMUSG00000015305	2.02527	2.49101	9.82754	0.00171918	0.0338811	Sash1	0.498953	2.84144	1.26171	0.498715	18.4772	9.43972	-0.000687008	2.70105	2.90336	0.999524	6.50277	7.48167
ENSMUSG00000015312	-0.441445	5.73097	20.6662	5.4672e-06	0.000323474	Gadd45b	47.0402	70.1053	66.2089	36.8337	54.0142	43.9508	-0.352867	-0.376185	-0.591137	0.783026	0.770472	0.663819
ENSMUSG00000015314	0.127836	6.34261	1.6881	0.193852	0.570232	Slamf6	86.8455	80.1728	66.2296	86.6696	87.8158	78.9759	-0.00292538	0.131367	0.253936	0.997974	1.09533	1.19246
ENSMUSG00000015335	0.207684	2.84587	0.713939	0.398139	0.766329	Zdhhc12	4.93409	6.54022	8.54242	6.69703	8.13879	7.87422	0.440738	0.315474	-0.117508	1.3573	1.24442	0.921779
ENSMUSG00000015337	-0.348537	4.52252	7.48907	0.00620745	0.0819582	Endog	33.4021	26.9937	17.0848	26.0401	19.6993	14.5802	-0.359207	-0.454481	-0.22871	0.779593	0.729773	0.853398
ENSMUSG00000015340	1.93376	3.78425	2.8362	0.0921617	0.396018	Cybb	3.21547	3.20887	3.80582	1.1043	46.4375	24.1133	-1.5419	3.85515	2.66355	0.343432	14.4716	6.33591
ENSMUSG00000015341	-0.021586	6.29774	0.0634204	0.801169	0.948715	Golga7	89.0076	77.3559	71.3178	86.8477	77.8928	69.396	-0.0354415	0.00997982	-0.0394112	0.975733	1.00694	0.973052
ENSMUSG00000015342	0.0597654	4.58688	0.167871	0.682011	0.909546	Xk	19.5978	30.913	20.5184	21.9435	27.1782	23.6928	0.163103	-0.185763	0.207531	1.11969	0.879184	1.15471
ENSMUSG00000015355	0.0429466	6.45859	0.19424	0.659411	0.90323	Cd48	87.982	96.2907	75.4546	99.1019	91.5308	77.13	0.171703	-0.0731387	0.0316831	1.12639	0.950568	1.0222
ENSMUSG00000015357	0.119755	5.74912	1.87299	0.171133	0.537411	Clpx	53.5266	52.4932	48.2761	61.5557	57.0693	49.5819	0.201638	0.120583	0.0385058	1.15	1.08717	1.02705
ENSMUSG00000015363	-0.12216	6.13438	1.91013	0.166949	0.53186	Trabd	74.1777	69.3214	76.0544	67.9678	67.2122	66.4285	-0.126134	-0.0445785	-0.195229	0.916284	0.969573	0.873434
ENSMUSG00000015377	-0.407794	4.36858	9.85984	0.00168926	0.0334228	Dennd6b	25.502	24.0543	20.87	20.5186	17.0841	15.655	-0.313682	-0.493639	-0.414808	0.804586	0.710232	0.75012
ENSMUSG00000015396	1.88156	0.0417336	8.01755	0.00463261	0.0660455	Cd83	0.388074	0.440914	0.248206	0.391848	2.5174	1.77579	0.0139598	2.51337	2.83885	1.00972	5.70951	7.1545
ENSMUSG00000015452	-0.774419	0.424339	3.98635	0.0458703	0.272915	Ager	1.4137	1.76365	1.57197	0.56996	0.953191	1.33184	-1.31054	-0.887731	-0.239152	0.403169	0.540464	0.847243
ENSMUSG00000015461	-0.00168143	5.71898	0.000301456	0.986147	0.997282	Atf6b	55.5778	50.8521	51.0891	61.5201	49.3704	47.4323	0.146549	-0.0426592	-0.107146	1.10692	0.970864	0.928423
ENSMUSG00000015468	-0.389091	0.378816	1.33828	0.247337	0.635394	Notch4	1.85721	1.32274	1.11693	1.21117	1.22204	0.817798	-0.616743	-0.114239	-0.449719	0.652141	0.923869	0.732186
ENSMUSG00000015474	0.380378	1.04279	0.921897	0.336977	0.722113	Ppt2	4.82321	0.587885	0.765302	4.16783	1.17316	1.07482	-0.210696	0.996792	0.489994	0.86412	1.99556	1.40444
ENSMUSG00000015478	-0.270085	3.76687	3.07102	0.0796992	0.36703	Rnf5	14.9131	14.5502	14.9958	12.1473	12.0738	12.6408	-0.295951	-0.26916	-0.246467	0.814535	0.829803	0.842958
ENSMUSG00000015488	-0.159825	2.5116	0.462964	0.496242	0.830196	Cacfd1	5.3776	6.6382	5.87421	5.27213	5.5725	5.14044	-0.0285764	-0.252467	-0.192502	0.980387	0.83946	0.875087
ENSMUSG00000015501	0.193759	5.04047	2.85175	0.0912748	0.393944	Hivep2	22.8964	37.0368	32.3702	28.0705	38.0788	38.5767	0.293937	0.0400291	0.253063	1.22598	1.02813	1.19173
ENSMUSG00000015522	-0.0753658	5.50212	0.697634	0.40358	0.771675	Arnt	58.4052	37.1837	43.7256	56.7111	35.9524	39.8384	-0.0424669	-0.0485826	-0.134318	0.970993	0.966886	0.9111
ENSMUSG00000015536	0.235446	4.22435	1.8282	0.17634	0.546714	Mocs2	21.1501	13.1294	17.6226	20.8036	19.0149	20.2113	-0.0238316	0.534329	0.197732	0.983617	1.44827	1.14689
ENSMUSG00000015542	-0.0680214	3.18853	0.0861499	0.76913	0.939643	Nat9	9.45238	9.60212	8.54242	7.30262	11.4383	7.99105	-0.372265	0.252447	-0.0962598	0.772569	1.19123	0.935455
ENSMUSG00000015568	2.28303	5.33582	3.56413	0.0590408	0.318719	Lpl	13.9152	10.6554	5.72942	4.95153	140.803	65.5173	-1.49072	3.72402	3.51541	0.355835	13.2143	11.4352
ENSMUSG00000015575	0.0998576	5.82295	1.05272	0.304882	0.691916	Atp6v0e	66.9706	41.6663	56.0532	68.5021	50.1525	56.1476	0.0326214	0.26744	0.00242946	1.02287	1.20367	1.00169
ENSMUSG00000015597	-0.419296	3.28803	3.06537	0.0799771	0.36721	Zfp318	12.4738	9.1857	11.1486	12.076	5.37698	8.17798	-0.0467567	-0.772595	-0.447045	0.96811	0.585364	0.733544
ENSMUSG00000015605	-0.121266	5.48311	1.79474	0.18035	0.550976	Srf	50.9209	46.9573	41.8227	45.5256	44.8733	38.0159	-0.161581	-0.0654923	-0.137683	0.894045	0.955619	0.908978
ENSMUSG00000015656	0.135902	12.0286	1.42368	0.232798	0.619478	Hspa8	4587.71	3654.32	3722.92	4540.55	4585.02	3977.46	-0.0149045	0.327326	0.0954128	0.989722	1.25469	1.06837
ENSMUSG00000015659	0.133271	2.7459	0.371972	0.541931	0.854528	Serac1	5.21129	7.1526	6.66019	5.98458	7.99214	6.8695	0.199612	0.160114	0.0446411	1.14839	1.11738	1.03143
ENSMUSG00000015668	0.243334	4.66423	3.3628	0.0666847	0.337229	Pdzd11	19.182	22.1437	28.4816	25.9332	25.5162	30.5155	0.435049	0.204519	0.099512	1.35196	1.1523	1.07141
ENSMUSG00000015671	0.0319515	8.21081	0.124788	0.723898	0.927562	Psma2	333.3	271.725	275.322	318.038	296.589	282.467	-0.0676249	0.126316	0.0369616	0.954208	1.0915	1.02595
ENSMUSG00000015672	0.12731	5.68131	1.87407	0.171009	0.53725	Mrpl32	62.3691	41.9358	43.4154	63.3725	49.3704	47.3154	0.0230246	0.235465	0.124105	1.01609	1.17729	1.08983
ENSMUSG00000015697	-0.0447224	7.17683	0.263197	0.607932	0.88136	Setdb1	173.053	132.152	134.341	176.189	130.685	121.595	0.0259058	-0.0161013	-0.143823	1.01812	0.988901	0.905118
ENSMUSG00000015702	-0.0510976	3.33955	0.0763816	0.782262	0.943214	Anxa9	13.5272	10.239	7.21866	12.8241	9.36083	7.50037	-0.0770012	-0.129367	0.0552319	0.948026	0.914233	1.03903
ENSMUSG00000015711	-0.0201643	4.16527	0.0204925	0.88617	0.972105	Prune1	19.7918	16.5098	17.8088	18.8799	17.7929	16.613	-0.0680486	0.107982	-0.100278	0.953927	1.07772	0.932853
ENSMUSG00000015714	0.242857	7.08876	5.78687	0.0161463	0.149357	Cers2	162.215	101.974	109.417	193.395	133.862	115.87	0.25364	0.392554	0.0826672	1.19221	1.31272	1.05897
ENSMUSG00000015733	0.140357	7.80573	2.75104	0.0971912	0.405014	Capza2	205.929	190.401	242.994	224.6	219.943	258.284	0.125211	0.208085	0.088039	1.09067	1.15515	1.06292
ENSMUSG00000015745	0.209847	5.8939	5.82705	0.0157816	0.147658	Plekho1	59.9852	49.0884	56.5082	65.8304	60.4665	64.6527	0.134147	0.300755	0.194251	1.09744	1.23179	1.14413
ENSMUSG00000015747	-0.007387	4.80219	0.0035413	0.952547	0.990637	Vps45	34.7604	22.4621	27.0751	30.8135	24.4652	27.6182	-0.173882	0.12324	0.0286506	0.886454	1.08918	1.02006
ENSMUSG00000015748	0.000622186	6.54414	5.3122e-05	0.994185	0.998791	Prpf3	116.783	80.9567	82.0941	116.984	81.6567	81.3592	0.00248928	0.0124217	-0.0129737	1.00173	1.00865	0.991048
ENSMUSG00000015749	0.0375084	9.0038	0.147288	0.701141	0.917482	Anp32e	615.791	462.592	435.084	675.545	432.92	458.107	0.133612	-0.0956402	0.0743891	1.09704	0.935857	1.05292
ENSMUSG00000015750	-0.061484	4.64715	0.198692	0.655778	0.901966	Aph1a	32.2102	22.4621	21.9455	30.0298	24.8807	18.6925	-0.101122	0.147536	-0.231467	0.932307	1.10768	0.851768
ENSMUSG00000015755	0.065449	6.20017	0.365931	0.545231	0.85597	Tab2	59.4031	71.7955	85.1139	71.1738	73.3713	79.9105	0.260808	0.031323	-0.0910104	1.19815	1.02195	0.938865
ENSMUSG00000015757	0.217217	6.66217	3.38682	0.0657194	0.335445	Ppil4	83.9627	95.7763	101.371	115.524	105.486	105.286	0.460371	0.139318	0.0546568	1.3759	1.10138	1.03861
ENSMUSG00000015759	0.0255903	6.58394	0.0754869	0.783509	0.943386	Cnih1	106.804	90.4363	87.2444	115.31	85.5428	90.0979	0.110558	-0.0802557	0.0464316	1.07965	0.94589	1.03271
ENSMUSG00000015766	0.852255	5.04197	12.8567	0.000336269	0.00974363	Eps8	10.0622	24.5932	39.5475	28.7474	33.8994	60.26	1.51448	0.463	0.607615	2.85696	1.37841	1.52374
ENSMUSG00000015776	0.0885134	5.65174	0.819912	0.365206	0.743181	Med22	51.4753	42.8666	51.8544	49.4441	48.8572	56.8252	-0.0580832	0.188716	0.132067	0.960539	1.13975	1.09586
ENSMUSG00000015790	-0.118982	5.03146	1.16086	0.281287	0.670151	Surf1	33.8734	33.6074	34.4179	33.7345	30.9909	29.3239	-0.00592488	-0.116934	-0.231082	0.995902	0.922145	0.851995
ENSMUSG00000015804	0.0235517	5.75969	0.0818945	0.774746	0.940914	Med28	59.6526	49.3823	52.1646	59.1334	50.4703	54.0447	-0.0126118	0.0314381	0.0510827	0.991296	1.02203	1.03604
ENSMUSG00000015806	-0.0561662	5.94033	0.452687	0.501061	0.832621	Qdpr	76.0349	63.1242	49	70.6751	60.6376	48.8342	-0.10546	-0.0579788	-0.00488959	0.929509	0.960609	0.996617
ENSMUSG00000015837	0.34291	6.99438	5.74783	0.016509	0.151276	Sqstm1	147.829	82.8428	111.258	154.566	132.2	136.175	0.0642983	0.674277	0.291549	1.04558	1.5958	1.22395
ENSMUSG00000015839	0.272976	6.27818	8.60035	0.00336098	0.0534615	Nfe2l2	51.2258	74.5144	85.3828	63.3012	94.9525	95.7991	0.305362	0.349686	0.166067	1.23573	1.27428	1.122
ENSMUSG00000015846	2.48654	1.74603	9.76686	0.00177685	0.0345307	Rxra	0.582112	0.808342	0.661882	0.676828	11.1206	5.67785	0.217493	3.78212	3.1007	1.16271	13.7573	8.57834
ENSMUSG00000015850	-0.0285901	-0.26811	0.00479394	0.9448	0.988922	Adamtsl4	1.82949	0.367428	0.372309	1.60301	0.268849	0.53741	-0.190658	-0.450667	0.529523	0.876206	0.731704	1.44345
ENSMUSG00000015854	2.44537	0.43075	23.4347	1.29226e-06	8.24662e-05	Cd5l	0.138598	0.465409	0.392993	0.28498	4.15494	2.14964	1.03995	3.15826	2.45152	2.05616	8.92749	5.46992
ENSMUSG00000015869	0.166638	5.7698	3.54632	0.0596775	0.321025	Prpsap1	53.2216	48.9169	51.9785	55.7136	55.6273	61.6152	0.0660173	0.185458	0.245373	1.04682	1.13718	1.1854
ENSMUSG00000015880	-0.064436	8.03181	0.52702	0.467863	0.811704	Ncapg	254.189	274.616	273.792	259.688	247.952	259.686	0.0308802	-0.147354	-0.0763124	1.02164	0.902905	0.948479
ENSMUSG00000015882	-0.156028	5.1077	2.3005	0.129332	0.470675	Lcorl	39.9717	35.7385	33.301	34.4114	31.5775	31.6137	-0.216093	-0.178582	-0.0750132	0.860894	0.883571	0.949333
ENSMUSG00000015889	0.0783388	7.97366	0.722085	0.395461	0.764476	Lta4h	236.864	253.476	242.249	231.333	267.822	276.112	-0.03409	0.0794245	0.188762	0.976648	1.0566	1.13979
ENSMUSG00000015890	0.268312	0.786856	0.451222	0.501755	0.833098	Amdhd1	0.914747	1.5187	1.98565	1.49615	1.09984	2.92071	0.709806	-0.465551	0.556707	1.63558	0.724194	1.47091
ENSMUSG00000015932	0.234539	5.94662	3.68004	0.0550674	0.305382	Dstn	52.6395	55.1387	60.8932	51.0115	72.8091	77.13	-0.0453253	0.401054	0.341011	0.969071	1.32047	1.26664
ENSMUSG00000015937	0.0186689	9.65732	0.0428989	0.835916	0.958269	H2afy	682.54	929.446	798.23	714.908	912.057	807.447	0.0668453	-0.0272468	0.0165618	1.04742	0.981291	1.01155
ENSMUSG00000015942	-0.344497	3.76198	4.74966	0.0293041	0.211618	Gtf2ird2	18.489	14.2807	12.7206	14.249	10.8028	10.6547	-0.375804	-0.402658	-0.255667	0.770676	0.756464	0.8376
ENSMUSG00000015943	-0.0645988	4.8954	0.301996	0.582634	0.870338	Bola1	43.8524	25.622	22.4833	38.9354	23.8787	23.7862	-0.171573	-0.10166	0.0812713	0.887874	0.93196	1.05795
ENSMUSG00000015944	1.3597	0.0615284	7.35	0.00670628	0.0866505	Gatsl2	0.69299	0.342933	0.641199	1.17554	1.95526	1.19165	0.762421	2.51137	0.894115	1.69633	5.70159	1.85847
ENSMUSG00000015947	2.0288	0.84976	6.36024	0.0116706	0.122188	Fcgr1	0.471233	0.56339	0.413677	0.391848	6.06132	2.40666	-0.266148	3.42743	2.54046	0.831537	10.7587	5.81774
ENSMUSG00000015950	1.90783	2.86307	15.1246	0.000100643	0.00364524	Ncf1	2.41161	1.98411	4.32292	6.19832	18.184	10.1407	1.36188	3.1961	1.23008	2.5702	9.16478	2.3458
ENSMUSG00000015961	0.14259	7.81726	3.03857	0.0813073	0.371409	Adss	215.853	199.905	227.522	236.213	225.075	248.4	0.130042	0.171091	0.126659	1.09433	1.12591	1.09176
ENSMUSG00000015968	-0.133921	0.400377	0.0647852	0.799087	0.947988	Cacna1d	2.32845	0.391923	1.63402	1.38928	0.90431	1.02809	-0.745032	1.20625	-0.668463	0.596655	2.30736	0.629176
ENSMUSG00000015971	-0.0620816	5.36465	0.375273	0.540144	0.853974	Actr8	46.957	38.237	40.9747	44.4569	39.7407	36.614	-0.0789329	0.0556487	-0.162338	0.946758	1.03933	0.893576
ENSMUSG00000015980	-0.19524	2.43893	0.286195	0.592669	0.87468	Lrrc27	2.74424	7.76498	5.23301	1.31803	9.21418	5.58439	-1.05802	0.246874	0.0937589	0.480291	1.18663	1.06715
ENSMUSG00000015981	-0.529245	0.853769	2.00901	0.156367	0.51757	Stk32c	4.98953	1.10228	0.599831	3.09916	0.586579	0.630872	-0.687027	-0.910099	0.0727922	0.621133	0.532149	1.05175
ENSMUSG00000015994	-0.0325104	5.77907	0.121137	0.727804	0.928685	Fnta	53.1108	49.0884	64.3474	48.3754	52.6455	61.4984	-0.134731	0.100928	-0.0653332	0.91084	1.07246	0.955725
ENSMUSG00000016018	0.078583	7.74121	0.868903	0.351259	0.73403	Skiv2l2	220.177	199.513	204.542	231.938	219.943	207.417	0.0750782	0.140642	0.0201332	1.05342	1.1024	1.01405
ENSMUSG00000016028	-0.391904	6.48281	12.3861	0.000432542	0.0119826	Celsr1	48.8142	154.565	94.7112	34.1264	135.989	67.7136	-0.516414	-0.184726	-0.484089	0.699107	0.879816	0.714948
ENSMUSG00000016087	0.131814	7.0507	2.05735	0.151473	0.510868	Fli1	120.081	124.338	134.879	142.882	127.532	145.474	0.250812	0.0365968	0.109098	1.18988	1.02569	1.07855
ENSMUSG00000016181	0.0512854	5.60034	0.350127	0.554041	0.859601	Diexf	41.3576	55.1632	46.2077	43.6376	57.8758	46.4743	0.0774173	0.0692542	0.00829976	1.05513	1.04917	1.00577
ENSMUSG00000016194	0.925611	0.174164	4.51341	0.0336302	0.229211	Hsd11b1	0.194037	0.538895	1.63402	0.56996	1.27092	2.03281	1.55453	1.2378	0.315048	2.93738	2.35839	1.24405
ENSMUSG00000016206	-0.228343	2.96528	1.11372	0.291275	0.679241	H2-M3	4.35198	9.7246	10.9831	3.9541	8.87201	8.31817	-0.138322	-0.132377	-0.400949	0.908575	0.912327	0.75736
ENSMUSG00000016239	2.5228	0.409936	20.276	6.70372e-06	0.000378266	Lonrf3	0.221757	0.416419	0.289574	0.42747	3.91053	2.2431	0.946846	3.23126	2.95349	1.92765	9.39086	7.74622
ENSMUSG00000016252	-0.151466	6.32992	2.49981	0.11386	0.440163	Atp5e	94.0526	84.7289	75.5166	77.4434	78.235	72.4101	-0.280326	-0.11504	-0.0606032	0.823405	0.923356	0.958863
ENSMUSG00000016253	0.0962851	6.04317	1.18837	0.275658	0.665415	Nelfcd	60.2901	63.0017	67.8016	68.9296	64.9392	70.4007	0.193201	0.0436996	0.0542705	1.1433	1.03075	1.03833
ENSMUSG00000016256	0.0585758	7.95074	0.108239	0.742158	0.933701	Ctsz	257.044	226.434	236.644	211.918	327.776	224.263	-0.278506	0.53362	-0.0775218	0.824444	1.44756	0.947684
ENSMUSG00000016257	0.256362	6.89766	7.49413	0.00619003	0.08193	Prelid3b	106.998	102.316	116.802	129.203	130.954	128.862	0.272059	0.356019	0.141762	1.20753	1.27989	1.10325
ENSMUSG00000016262	0.0309661	3.07807	0.0120463	0.912603	0.976882	Sertad4	2.6888	15.285	8.25285	4.13221	12.0493	7.64057	0.619951	-0.343166	-0.111212	1.53682	0.788309	0.92581
ENSMUSG00000016308	0.278322	6.13939	3.35933	0.0668251	0.337462	Ube2a	48.3707	57.7352	85.176	75.6979	56.9959	98.603	0.646119	-0.018592	0.211185	1.56495	0.987196	1.15764
ENSMUSG00000016319	0.246546	9.82724	7.50543	0.00615134	0.0816246	Slc25a5	970.63	794.747	729.663	1122.32	968.393	864.739	0.209495	0.285098	0.245034	1.15628	1.21849	1.18512
ENSMUSG00000016344	-0.149964	4.50384	1.48849	0.222451	0.608547	Ppdpf	26.9989	23.05	21.4491	23.4396	22.0945	18.8561	-0.203951	-0.06108	-0.18589	0.86817	0.958546	0.879107
ENSMUSG00000016356	-0.306742	0.298223	0.740719	0.389431	0.761389	Col20a1	0.887027	1.24926	1.73744	0.854941	1.14872	1.07482	-0.0531544	-0.121045	-0.69287	0.963827	0.919522	0.618622
ENSMUSG00000016382	0.844976	1.24258	0.822194	0.364539	0.74272	Pls3	0.582112	0.881827	1.73744	0.178113	7.06339	3.10763	-1.70851	3.00179	0.838851	0.305977	8.00995	1.78862
ENSMUSG00000016409	0.0204189	5.81296	0.0635648	0.800948	0.948715	Nkap	47.3728	62.8302	56.9633	47.0217	63.8883	58.8113	-0.0107314	0.0240923	0.0460623	0.992589	1.01684	1.03244
ENSMUSG00000016427	-0.0542897	5.4126	0.32288	0.569882	0.864302	Ndufa1	48.1489	41.4459	40.6437	43.5307	40.7184	40.8198	-0.14547	-0.0255492	0.00623596	0.904085	0.982447	1.00433
ENSMUSG00000016477	0.0956438	5.41088	0.739626	0.389781	0.761389	E2f3	35.98	44.8997	42.5673	43.5663	43.1869	44.7452	0.276017	-0.0561128	0.0719871	1.21085	0.961852	1.05116
ENSMUSG00000016481	0.0435242	5.54876	0.215574	0.642433	0.897911	Cr1l	50.5051	40.711	47.2005	48.8029	44.6778	48.694	-0.049464	0.134138	0.0449422	0.966295	1.09744	1.03164
ENSMUSG00000016487	0.65715	2.87387	2.80392	0.0940341	0.398712	Ppfibp1	1.74633	3.52731	11.3347	1.78113	10.5095	14.2063	0.0284593	1.57506	0.325781	1.01992	2.97948	1.25334
ENSMUSG00000016493	-0.114378	0.601708	0.129717	0.718726	0.925964	Cd46	1.02563	1.86164	1.59265	0.854941	1.8575	1.47204	-0.262608	-0.00320803	-0.113621	0.83358	0.997779	0.924265
ENSMUSG00000016495	0.445047	4.80737	6.16784	0.0130093	0.129984	Plgrkt	19.1542	20.3065	31.2533	21.7654	36.9056	38.1094	0.18437	0.861897	0.286139	1.13632	1.81743	1.21937
ENSMUSG00000016496	0.812846	3.34261	11.5932	0.000661932	0.0162766	Cd274	5.3776	7.667	8.39763	7.87258	17.8662	13.225	0.549873	1.2205	0.655208	1.46396	2.33028	1.57484
ENSMUSG00000016503	0.108778	6.88633	1.68675	0.19403	0.570525	Gtf3a	124.794	105.966	110.658	134.867	114.505	118.814	0.111991	0.111807	0.102595	1.08072	1.08058	1.0737
ENSMUSG00000016510	-0.167214	4.20482	1.5291	0.216247	0.599686	Mtif3	22.5638	17.1222	18.7602	19.8061	16.2287	15.9354	-0.188061	-0.0773172	-0.235445	0.877785	0.947819	0.849423
ENSMUSG00000016520	0.166575	5.73911	3.49679	0.0614881	0.32586	Lnx2	49.3132	47.6922	53.8193	59.3827	52.6455	57.3627	0.268071	0.142557	0.0919877	1.2042	1.10386	1.06584
ENSMUSG00000016526	-0.315937	5.05633	7.07715	0.00780732	0.0952426	Dyrk3	44.7672	32.7501	32.2254	40.8234	24.8319	24.1367	-0.133044	-0.399307	-0.416969	0.911905	0.758222	0.748996
ENSMUSG00000016528	0.0850005	6.66081	0.926895	0.335671	0.720295	Mapkapk2	83.4083	101.753	109.149	87.2396	112.868	112.249	0.0647917	0.149559	0.0404038	1.04593	1.10923	1.0284
ENSMUSG00000016534	0.384439	6.50941	3.65217	0.0559962	0.308022	Lamp2	77.504	58.2986	101.826	76.0897	110.35	122.085	-0.0265696	0.920556	0.261779	0.981752	1.89285	1.19896
ENSMUSG00000016541	-0.382272	7.59194	8.75133	0.00309376	0.0507935	Atxn10	216.13	235.374	199.682	134.226	206.696	165.032	-0.687237	-0.187448	-0.27496	0.621042	0.878158	0.826473
ENSMUSG00000016552	-0.265078	6.47829	9.35927	0.0022186	0.0399692	Foxred2	125.126	100.087	66.7674	102.059	85.8117	55.0027	-0.293988	-0.222015	-0.279641	0.815644	0.857367	0.823796
ENSMUSG00000016554	-0.0653463	9.1506	0.461251	0.49704	0.830694	Eif3d	697.203	545.802	503.444	623.928	565.389	474.066	-0.160199	0.0508656	-0.0867457	0.894902	1.03589	0.941644
ENSMUSG00000016559	-0.199078	9.98586	4.03291	0.044621	0.269164	H3f3b	1211.29	970.819	1073.57	1008.37	925.035	894.694	-0.264525	-0.0696931	-0.262955	0.832473	0.952841	0.833379
ENSMUSG00000016619	-0.0244347	7.83155	0.0826612	0.773723	0.94089	Nup50	210.863	243.507	234.865	216.799	239.544	220.805	0.0400498	-0.0236701	-0.0890558	1.02815	0.983727	0.940138
ENSMUSG00000016624	0.509545	1.74111	2.46721	0.116244	0.446046	Phf21b	2.05125	4.55611	1.82018	3.91848	4.86372	2.64032	0.933789	0.0942578	0.536633	1.91029	1.06752	1.45058
ENSMUSG00000016637	-0.242277	5.64892	6.94924	0.00838548	0.0999404	Ift27	67.7744	55.1387	40.8299	53.8969	46.2664	36.9878	-0.330539	-0.2531	-0.142575	0.795239	0.839092	0.905901
ENSMUSG00000016664	0.153822	7.2943	2.70846	0.0998174	0.410803	Pacsin2	118.945	150.058	178.46	141.706	172.112	180.079	0.252612	0.197832	0.0130289	1.19136	1.14697	1.00907
ENSMUSG00000016756	0.266523	1.74685	0.361211	0.547834	0.856397	Cmah	2.85512	2.44952	3.18531	5.98458	1.53977	4.08899	1.0677	-0.669784	0.36031	2.09609	0.628601	1.2837
ENSMUSG00000016757	0.183037	6.53261	2.12498	0.144915	0.498758	Ttll12	77.7535	88.2317	94.1114	103.662	101.747	89.7007	0.414901	0.205617	-0.0692503	1.33321	1.15318	0.953133
ENSMUSG00000016758	-0.319887	1.69175	0.52132	0.470279	0.813114	Bik	0.415794	0.195962	9.05952	0.463093	0.0488816	8.17798	0.155432	-2.00321	-0.14769	1.11376	0.249445	0.902694
ENSMUSG00000016831	-0.0404491	6.74414	0.220752	0.638468	0.896463	Tox4	104.281	108.097	113.575	101.417	107.148	108.323	-0.0401743	-0.01272	-0.0683027	0.972537	0.991222	0.953759
ENSMUSG00000016833	-0.0787903	5.57612	0.458663	0.49825	0.831395	Mrps18c	60.0961	40.3191	47.2212	51.2964	44.8244	42.2684	-0.228413	0.152821	-0.159853	0.853573	1.11174	0.895116
ENSMUSG00000016921	-0.0497176	8.99442	0.305162	0.580664	0.869734	Srsf6	586.519	476.824	494.24	550.225	485.785	466.332	-0.0921551	0.026863	-0.0838559	0.93812	1.01879	0.943532
ENSMUSG00000016933	-0.243418	6.14361	3.32195	0.0683608	0.34225	Plcg1	26.001	110.792	87.5753	18.3456	90.3088	90.3082	-0.503132	-0.294914	0.0443328	0.705573	0.815121	1.03121
ENSMUSG00000016940	-0.269372	3.46533	2.14473	0.14306	0.495237	Kctd2	10.6166	12.3946	12.8447	7.87258	10.9006	11.1688	-0.431415	-0.185302	-0.201697	0.741534	0.879465	0.869527
ENSMUSG00000016946	0.0377488	5.72013	0.199621	0.655027	0.901966	Kctd5	55.7441	48.329	51.875	57.7085	51.0813	51.311	0.0499638	0.079904	-0.0157736	1.03524	1.05695	0.989126
ENSMUSG00000016984	-0.121619	5.72613	2.07972	0.149268	0.506905	Etaa1	66.3884	51.9298	47.0971	61.4132	46.022	44.605	-0.112383	-0.174239	-0.0784315	0.925059	0.886235	0.947087
ENSMUSG00000017002	-1.94068	0.467408	17.3582	3.09552e-05	0.0014003	Slpi	1.82949	2.0331	2.2959	0.783695	0.268849	0.654238	-1.22308	-2.91882	-1.81118	0.428367	0.132236	0.284959
ENSMUSG00000017009	-0.826631	7.51038	66.7908	3.0191e-16	1.24491e-13	Sdc4	157.253	244.168	291.787	78.2627	143.296	178.443	-1.00669	-0.768873	-0.709448	0.497685	0.586876	0.611554
ENSMUSG00000017057	0.477343	-0.0963132	0.119064	0.730052	0.930001	Il13ra1	0.443514	0.61238	0.372309	0	2.49296	1.21501	#NAME?	2.02536	1.7064	#NAME?	4.07094	3.26346
ENSMUSG00000017119	0.0280525	6.56206	0.0690976	0.792655	0.945388	Nbr1	102.424	91.857	86.6445	92.1555	95.4902	98.0656	-0.152411	0.0559626	0.178638	0.899745	1.03955	1.13182
ENSMUSG00000017132	-0.0648312	7.05542	0.358313	0.549444	0.857003	Cyth1	137.323	121.962	147.186	113.992	119.98	157.227	-0.268639	-0.0236349	0.0952113	0.830102	0.983751	1.06822
ENSMUSG00000017144	0.671004	0.414101	1.77312	0.182997	0.554839	Rnd3	0.997906	0.318438	1.79949	2.70731	0.635461	1.4253	1.43989	0.996792	-0.33632	2.71299	1.99556	0.792059
ENSMUSG00000017146	0.0231608	7.48949	0.0460241	0.830132	0.956636	Brca1	147.052	171.124	216.249	169.385	151.802	222.207	0.203976	-0.172849	0.0392098	1.15187	0.887089	1.02755
ENSMUSG00000017176	-0.0760003	5.25054	0.609531	0.434964	0.793104	Nt5c3b	41.219	44.0914	31.6463	37.9024	43.7002	29.6043	-0.121023	-0.0128582	-0.0962295	0.919535	0.991127	0.935475
ENSMUSG00000017188	0.0484762	5.38862	0.238886	0.625012	0.889311	Coa3	41.9952	40.3436	41.0574	40.9659	45.0688	41.6142	-0.0358009	0.15979	0.0194342	0.97549	1.11712	1.01356
ENSMUSG00000017195	-0.115879	1.39964	0.13948	0.708799	0.921041	Zpbp2	2.71652	2.96392	2.37864	3.24165	2.34632	1.98608	0.254968	-0.337109	-0.260213	1.19331	0.791626	0.834964
ENSMUSG00000017210	0.0939098	6.42326	1.10427	0.29333	0.681257	Med24	76.9773	82.8673	89.0646	85.8859	83.9541	95.8459	0.157988	0.0187989	0.105865	1.11573	1.01312	1.07614
ENSMUSG00000017221	0.0701255	7.68596	0.584677	0.444485	0.798945	Psmd3	225.166	182.881	195.111	228.02	209.946	194.192	0.0181677	0.199115	-0.00680893	1.01267	1.14799	0.995292
ENSMUSG00000017264	0.0455882	6.68021	0.232033	0.630021	0.89187	Exosc10	124.821	106.236	70.9455	124.287	119.173	69.7698	-0.00618981	0.165793	-0.0241087	0.995719	1.12178	0.983428
ENSMUSG00000017286	-0.18397	5.80182	3.44512	0.0634387	0.329352	Glod4	56.7697	61.8259	58.9075	45.0625	54.1119	57.6197	-0.333195	-0.192265	-0.0318907	0.793776	0.875231	0.978138
ENSMUSG00000017288	-0.0621196	5.3175	0.324157	0.56912	0.864302	Vps53	40.4706	38.2615	43.3326	37.5461	41.0117	38.2963	-0.10821	0.10014	-0.178249	0.927738	1.07188	0.883775
ENSMUSG00000017291	0.00938007	7.04572	0.0130936	0.908899	0.976882	Taok1	110.546	152.336	132.004	110.822	152.413	134.189	0.00359606	0.000730281	0.0236816	1.0025	1.00051	1.01655
ENSMUSG00000017299	-0.0854859	4.92684	0.583026	0.445129	0.799051	Dnttip1	33.707	30.0066	29.8881	34.5182	26.9582	27.221	0.0343084	-0.154557	-0.134854	1.02407	0.898408	0.910762
ENSMUSG00000017307	-0.0726654	3.68723	0.194236	0.659414	0.90323	Acot8	12.3352	12.7865	14.3339	12.076	12.7825	12.6174	-0.030637	-0.00044689	-0.18401	0.978988	0.99969	0.880253
ENSMUSG00000017376	0.290424	4.36078	4.09085	0.0431159	0.264143	Nlk	13.3886	21.8497	20.4149	18.8443	24.5874	23.7862	0.493128	0.170307	0.220501	1.40749	1.1253	1.16514
ENSMUSG00000017386	-0.107145	5.96027	1.17932	0.277494	0.667375	Traf4	48.7588	82.01	62.8788	49.8003	77.1352	52.5493	0.0304919	-0.0884104	-0.258902	1.02136	0.940559	0.835724
ENSMUSG00000017390	-2.34313	3.36826	41.4273	1.22337e-10	2.0178e-08	Aldoc	26.7494	15.8974	9.47319	2.8498	3.95941	2.66368	-3.23057	-2.00543	-1.83043	0.106537	0.24906	0.281181
ENSMUSG00000017400	0.367958	2.27116	1.1248	0.288887	0.676679	Stac2	5.29444	5.58491	1.4065	10.2949	4.93704	1.75242	0.95938	-0.177887	0.317242	1.94447	0.883997	1.24595
ENSMUSG00000017404	-0.0792496	10.3928	0.660792	0.416281	0.780781	Rpl19	1779.85	1219.76	1163.15	1562.3	1178.22	1163.4	-0.188085	-0.0499952	0.00030233	0.87777	0.96594	1.00021
ENSMUSG00000017405	-0.114186	2.75214	0.23758	0.625959	0.889805	Nek8	5.15585	9.01424	6.66019	4.66655	7.33224	7.12652	-0.143853	-0.297951	0.0976342	0.905099	0.813407	1.07002
ENSMUSG00000017417	0.15807	3.29566	0.601736	0.437916	0.79513	Plxdc1	10.3949	11.6842	5.37779	13.5009	12.6603	5.28064	0.37719	0.115755	-0.0263032	1.29881	1.08354	0.981933
ENSMUSG00000017418	0.0263375	5.13606	0.071861	0.788646	0.944438	Arl5b	32.4597	42.6462	29.3503	32.8796	42.9425	30.3987	0.0185445	0.00998996	0.050632	1.01294	1.00695	1.03572
ENSMUSG00000017421	0.0719106	8.71256	0.689109	0.406468	0.773884	Zfp207	416.931	403.485	406.644	425.048	437.441	427.217	0.0278185	0.116575	0.0712041	1.01947	1.08416	1.05059
ENSMUSG00000017428	0.141753	6.18319	2.02061	0.155177	0.516306	Psmd11	75.0924	57.8087	74.0688	89.9825	65.3791	73.4849	0.260977	0.177544	-0.0114168	1.19829	1.13096	0.992118
ENSMUSG00000017453	-0.438432	2.34741	2.64735	0.103723	0.418837	Pipox	2.49476	10.337	4.8607	2.24422	6.37905	3.64504	-0.15269	-0.696401	-0.415229	0.899572	0.61711	0.7499
ENSMUSG00000017466	2.29937	3.18495	7.59471	0.00585398	0.0784843	Timp2	1.02563	3.40483	1.32376	0.854941	33.5817	13.6455	-0.262608	3.30202	3.36571	0.83358	9.86294	10.3081
ENSMUSG00000017478	0.135205	7.12077	2.41804	0.119945	0.45407	Zc3h18	121.966	130.951	145.304	140.032	146.791	149.68	0.199276	0.164737	0.0428112	1.14812	1.12096	1.03012
ENSMUSG00000017485	0.188218	9.25392	3.06829	0.0798336	0.367091	Top2b	506.104	630.972	575.341	588.912	635.803	725.69	0.218616	0.0110036	0.334936	1.16362	1.00766	1.26132
ENSMUSG00000017493	-0.0672384	4.51193	0.169263	0.680768	0.9091	Igfbp4	3.21547	46.6389	18.7602	2.42233	44.0179	20.9823	-0.408635	-0.0834433	0.161499	0.753336	0.943802	1.11845
ENSMUSG00000017499	-0.0951424	7.2255	1.3336	0.248166	0.636258	Cdc6	190.406	128.796	145.325	171.095	121.569	140.568	-0.154281	-0.0833157	-0.0480133	0.89858	0.943886	0.967267
ENSMUSG00000017548	-0.0038388	8.45696	0.00151493	0.968953	0.993922	Suz12	310.709	376.369	370.116	344.399	347.744	358.709	0.148515	-0.114123	-0.0451636	1.10843	0.923944	0.96918
ENSMUSG00000017550	0.0323303	7.00715	0.0881957	0.766484	0.938959	Atad5	110.019	145.918	126.668	128.277	131.443	129.165	0.221505	-0.150724	0.028169	1.16595	0.900798	1.01972
ENSMUSG00000017561	0.19067	7.36892	5.57951	0.0181718	0.159943	Crlf3	114.205	164.877	183.776	129.452	191.787	207.183	0.180797	0.218112	0.17296	1.13351	1.16321	1.12737
ENSMUSG00000017615	0.0329359	4.36112	0.046544	0.82919	0.956092	Tnfaip1	21.455	21.9722	17.2503	18.5593	25.3207	18.4355	-0.209167	0.204636	0.0958636	0.865036	1.1524	1.0687
ENSMUSG00000017631	0.2309	5.29722	3.21985	0.0727501	0.35317	Abr	29.66	49.9212	26.8062	29.4598	67.8477	31.824	-0.00976849	0.442645	0.247547	0.993252	1.35909	1.18719
ENSMUSG00000017652	0.309268	0.277008	0.282381	0.595145	0.875898	Cd40	1.60774	0.734856	0.206838	4.48844	0.513257	0.16356	1.48118	-0.517781	-0.338688	2.79177	0.698445	0.79076
ENSMUSG00000017664	-0.137742	5.22064	1.63188	0.201443	0.579777	Slc35c2	38.7797	36.008	42.3191	33.9839	36.1479	36.1233	-0.190452	0.00559787	-0.22838	0.876331	1.00389	0.853593
ENSMUSG00000017670	0.0391022	4.99106	0.1161	0.733304	0.930744	Elmo2	28.2463	28.5614	37.3964	30.4929	31.0398	34.698	0.110412	0.120053	-0.108046	1.07954	1.08677	0.927844
ENSMUSG00000017677	-0.176595	6.91372	4.1946	0.040553	0.254698	Wsb1	139.042	126.934	117.96	117.626	115.214	106.36	-0.241314	-0.139765	-0.149335	0.845974	0.907667	0.901666
ENSMUSG00000017679	-0.122648	6.45169	1.51684	0.218099	0.601952	Ttpal	89.3403	83.2592	101.351	82.3593	83.7342	84.7706	-0.11738	0.00820676	-0.257722	0.92186	1.0057	0.836408
ENSMUSG00000017686	0.0703388	6.5386	0.672057	0.412335	0.778755	Rhot1	85.0992	89.7259	97.1519	89.555	95.7591	100.145	0.0736291	0.0938837	0.0437779	1.05236	1.06724	1.03081
ENSMUSG00000017697	0.297525	5.43269	7.34297	0.00673256	0.0866505	Ada	16.4377	63.712	37.9755	23.119	72.4181	44.862	0.492069	0.184784	0.240426	1.40646	1.13665	1.18134
ENSMUSG00000017707	-0.168957	10.4371	3.16481	0.0752413	0.358287	Serinc3	1320.81	1413.2	1674.05	1248.57	1235.48	1425.68	-0.0811484	-0.193893	-0.23169	0.945305	0.874243	0.851636
ENSMUSG00000017715	0.0872511	5.60093	0.510132	0.475082	0.815589	Pgs1	39.9439	45.757	55.9084	48.0904	51.3012	49.8389	0.267772	0.165	-0.165792	1.20395	1.12117	0.891439
ENSMUSG00000017716	-0.0546607	7.22828	0.361094	0.547899	0.856397	Birc5	136.963	141.264	181.149	141.671	137.871	160.358	0.0487606	-0.0350781	-0.175876	1.03438	0.975979	0.88523
ENSMUSG00000017718	-0.0471781	2.00324	0.0330385	0.855767	0.963727	Afmid	4.01934	4.33565	3.7024	4.34595	4.15494	3.24782	0.112711	-0.0614226	-0.188989	1.08126	0.958319	0.87722
ENSMUSG00000017721	-0.0157011	5.45076	0.022044	0.88197	0.970403	Pigt	52.7504	34.5872	43.8497	57.6372	34.2416	39.2543	0.127819	-0.0144912	-0.159717	1.09264	0.990006	0.8952
ENSMUSG00000017747	0.206625	2.08021	0.657774	0.417347	0.781492	Ghdc	4.3797	3.74777	3.55762	4.59531	4.76596	4.08899	0.0693296	0.346734	0.200832	1.04923	1.27168	1.14936
ENSMUSG00000017754	0.309517	1.3587	0.279309	0.597154	0.877406	Pltp	0.748429	1.32274	4.19882	0.498715	4.44823	3.43475	-0.58565	1.7497	-0.289778	0.666349	3.36288	0.818028
ENSMUSG00000017756	0.0207238	3.69967	0.0112304	0.915603	0.978231	Slc12a7	7.76149	13.3989	16.6712	6.59017	16.4242	16.4494	-0.236018	0.293712	-0.0193187	0.849085	1.22579	0.986699
ENSMUSG00000017760	0.662453	6.80016	6.80803	0.00907487	0.104465	Ctsa	92.528	72.6773	89.0439	94.8272	180.471	138.722	0.0354097	1.31219	0.639607	1.02485	2.48318	1.5579
ENSMUSG00000017764	-0.00603802	3.57813	0.00123816	0.97193	0.99504	Zswim1	13.2777	11.3658	11.1279	13.0735	12.1715	10.4211	-0.0223625	0.0988129	-0.0946768	0.984619	1.07089	0.936482
ENSMUSG00000017765	0.216249	3.47572	1.09557	0.295241	0.682465	Slc12a4	10.478	9.92056	10.1971	14.3559	11.9027	9.74347	0.454277	0.262792	-0.0656546	1.3701	1.1998	0.955512
ENSMUSG00000017774	0.0288083	7.88619	0.0808103	0.776202	0.941365	Myo1c	248.423	218.718	233.872	272.726	235.023	210.524	0.134653	0.10373	-0.151732	1.09783	1.07455	0.900169
ENSMUSG00000017776	-0.037721	6.27931	0.187764	0.664784	0.904623	Crk	57.4073	86.1986	92.3947	56.6398	85.9827	86.8735	-0.0194177	-0.00361806	-0.0888938	0.986631	0.997495	0.940243
ENSMUSG00000017778	-0.0644886	7.42116	0.495301	0.481572	0.821632	Cox7c	214.827	163.212	149.358	187.944	166.637	146.199	-0.192869	0.0299687	-0.0308419	0.874864	1.02099	0.978849
ENSMUSG00000017781	-0.00227596	7.61696	0.000636537	0.979872	0.997282	Pitpna	185.028	191.504	212.754	181.817	206.916	199.449	-0.0252564	0.111673	-0.0931643	0.982646	1.08048	0.937464
ENSMUSG00000017801	0.0839282	5.08517	0.597455	0.439551	0.795749	Mlx	33.9011	28.292	36.7552	35.3019	32.604	36.5205	0.0584156	0.204658	-0.00924024	1.04132	1.15241	0.993616
ENSMUSG00000017802	0.0152727	5.69588	0.0317875	0.858495	0.964878	Retreg3	48.1767	52.3708	54.0055	50.7977	52.5477	52.783	0.076429	0.00486678	-0.0330325	1.0544	1.00338	0.977364
ENSMUSG00000017830	-0.185661	2.41196	0.599346	0.438828	0.795404	Dhx58	5.15585	5.31546	6.32925	5.02278	4.42378	5.32737	-0.0377244	-0.264913	-0.248612	0.97419	0.832249	0.841706
ENSMUSG00000017831	0.268381	5.88206	10.3025	0.00132851	0.0281366	Rab5a	57.4905	49.4558	53.3229	72.1712	59.4889	61.7554	0.328101	0.26648	0.21181	1.25536	1.20287	1.15814
ENSMUSG00000017837	-0.214642	5.21397	4.62809	0.0314526	0.219507	Nkiras2	43.4366	37.6001	38.2651	39.2916	30.7954	33.0624	-0.144689	-0.288023	-0.210838	0.904574	0.819024	0.864035
ENSMUSG00000017843	-0.0185439	7.63318	0.052739	0.818364	0.953539	Ppp2r5c	200.634	187.511	211.078	198.952	184.455	208.211	-0.0121508	-0.0237071	-0.0197313	0.991613	0.983702	0.986416
ENSMUSG00000017858	-0.0866532	5.25635	0.677942	0.410296	0.77717	Ift52	45.1552	36.1794	36.8586	39.3273	33.8261	37.7355	-0.199363	-0.0970339	0.0339225	0.870935	0.934953	1.02379
ENSMUSG00000017861	0.0245654	6.43375	0.0394329	0.842594	0.960839	Mybl2	83.935	87.3744	84.6382	102.735	84.1008	75.7047	0.291589	-0.0550914	-0.160927	1.22399	0.962533	0.89445
ENSMUSG00000017929	0.290136	5.86868	4.20665	0.0402658	0.253191	B4galt5	53.1108	41.5194	63.913	72.2781	58.3157	61.2414	0.444554	0.490101	-0.0616038	1.36089	1.40454	0.958198
ENSMUSG00000017999	0.115561	7.6506	2.01887	0.155355	0.516306	Ddx27	188.715	204.315	185.575	201.766	220.016	204.94	0.0964733	0.106817	0.143197	1.06916	1.07685	1.10435
ENSMUSG00000018001	0.28459	4.44683	4.77342	0.0289024	0.209934	Cyth3	27.1098	12.1986	20.1667	31.2766	16.302	23.7629	0.20627	0.418333	0.236731	1.1537	1.33638	1.17832
ENSMUSG00000018008	-0.153228	5.28144	0.229274	0.632063	0.893067	Cyth4	25.7238	23.0255	79.5914	19.4855	39.0564	45.6565	-0.400701	0.762327	-0.801793	0.75749	1.69622	0.573636
ENSMUSG00000018012	-0.382964	-0.271849	0.784561	0.37575	0.750145	Rac3	0.970186	1.10228	0.496412	0.463093	1.24648	0.37385	-1.06696	0.177364	-0.409077	0.477324	1.13082	0.753105
ENSMUSG00000018040	-0.0908339	7.65307	0.85319	0.355651	0.735168	Rrp7a	254.466	183.567	185.451	227.842	193.571	162.625	-0.159441	0.0765564	-0.189492	0.895372	1.0545	0.876915
ENSMUSG00000018042	0.122918	4.56329	0.45286	0.50098	0.832621	Cyb5r3	26.3336	20.5515	20.9527	22.1928	28.2536	23.2722	-0.246812	0.459191	0.151469	0.842756	1.37477	1.1107
ENSMUSG00000018068	0.10617	6.79861	1.56125	0.211483	0.59416	Ints2	105.75	110.865	104.95	113.422	118.66	114.001	0.10104	0.0980267	0.119348	1.07255	1.07031	1.08624
ENSMUSG00000018076	0.0224321	6.72966	0.0500364	0.823	0.955213	Med13l	87.3999	105.305	124.082	95.6465	110.448	113.464	0.13008	0.0687944	-0.129068	1.09435	1.04884	0.914422
ENSMUSG00000018102	-0.413692	8.47342	20.6369	5.55166e-06	0.000323474	Hist1h2bc	278.443	465.066	478.313	221.038	354.001	335.11	-0.333091	-0.393684	-0.513321	0.793834	0.761183	0.700608
ENSMUSG00000018143	-0.0112515	6.23139	0.0148763	0.902924	0.976146	Mafk	94.9951	57.2698	74.7513	91.2649	61.3953	70.9848	-0.0577926	0.100354	-0.074589	0.960733	1.07204	0.949613
ENSMUSG00000018160	-0.0676609	7.27778	0.663242	0.415418	0.78006	Med1	151.543	167.351	157.507	151.574	154.613	148.162	0.000292828	-0.114222	-0.088248	1.0002	0.92388	0.940664
ENSMUSG00000018166	-0.0930212	4.88691	0.77599	0.37837	0.752599	Erbb3	35.2039	30.5455	25.7307	33.6277	28.1802	24.0666	-0.0660867	-0.116277	-0.0964565	0.955226	0.922565	0.935328
ENSMUSG00000018167	-0.0934543	4.51295	0.569909	0.450295	0.801929	Stard3	21.7599	24.4707	24.2414	20.4473	24.3186	21.3796	-0.0897588	-0.00899618	-0.181243	0.93968	0.993784	0.881943
ENSMUSG00000018168	-0.115317	6.47652	0.511692	0.474407	0.815214	Ikzf3	87.982	105.525	82.7353	107.651	79.3837	70.8446	0.291085	-0.410675	-0.223845	1.22356	0.752272	0.856281
ENSMUSG00000018169	-0.122225	6.39544	1.33719	0.24753	0.635481	Mfng	99.0699	92.8858	69.1047	97.0714	91.1397	55.6803	-0.0294003	-0.0273782	-0.311615	0.979827	0.981202	0.805739
ENSMUSG00000018171	0.133938	6.25485	1.65268	0.198594	0.576375	Vmp1	58.7378	69.7868	89.8299	61.627	86.6671	91.0559	0.0692715	0.312529	0.0195576	1.04919	1.24188	1.01365
ENSMUSG00000018189	0.086346	7.1701	1.12312	0.289248	0.677224	Uchl5	140.233	133.94	144.807	152.714	142.221	149.914	0.122999	0.08655	0.0499988	1.089	1.06183	1.03526
ENSMUSG00000018196	0.0849324	4.38063	0.46798	0.493918	0.82896	Glrx2	21.3164	17.7835	21.4284	23.0834	19.0149	22.1039	0.114893	0.0965926	0.0447738	1.08289	1.06925	1.03152
ENSMUSG00000018199	0.352589	3.05087	2.80008	0.0942595	0.398712	Trove2	4.74005	7.25058	9.53524	5.59274	10.4851	11.566	0.238651	0.532172	0.278547	1.17989	1.44611	1.21297
ENSMUSG00000018209	-0.0710147	8.87318	0.626457	0.428658	0.789014	Stk4	463.666	392.193	586.573	465.515	368.25	536.919	0.00574271	-0.0908793	-0.127605	1.00399	0.93895	0.91535
ENSMUSG00000018217	1.35129	2.83537	1.54333	0.214123	0.597659	Pmp22	1.85721	4.18868	1.48924	0.42747	24.8563	9.29953	-2.11924	2.56904	2.64259	0.230168	5.93416	6.2445
ENSMUSG00000018239	-0.00174522	3.51369	8.47739e-05	0.992654	0.998466	Zcchc10	13.1114	9.1857	11.9346	13.3584	10.3385	10.3977	0.0269335	0.170559	-0.19888	1.01884	1.12549	0.871226
ENSMUSG00000018286	0.077099	7.51286	0.417471	0.518202	0.840936	Psmb6	198.944	159.905	175.047	182.174	200.977	178.514	-0.127046	0.329816	0.0282891	0.915705	1.25685	1.0198
ENSMUSG00000018287	-0.0305448	5.35574	0.107424	0.743096	0.933701	Spag7	42.6882	41.7153	39.6302	40.3959	41.5249	39.4412	-0.0796266	-0.00660061	-0.00689699	0.946303	0.995435	0.995231
ENSMUSG00000018293	0.00878542	8.50394	0.0087708	0.925385	0.982852	Pfn1	370.833	347.342	366.704	391.064	363.826	338.148	0.0766359	0.0668906	-0.116961	1.05456	1.04746	0.922128
ENSMUSG00000018322	0.117735	6.55937	1.666	0.196795	0.573958	Tomm34	95.8821	83.3327	91.588	111.285	87.1315	96.4534	0.214923	0.0643109	0.0746734	1.16064	1.04559	1.05312
ENSMUSG00000018326	0.0489503	7.88528	0.293906	0.587728	0.873136	Ywhab	216.629	233.219	247.441	242.447	227.666	250.877	0.162444	-0.0347654	0.0198974	1.11918	0.976191	1.01389
ENSMUSG00000018334	-0.480872	3.63814	6.40539	0.0113774	0.119939	Ksr1	3.88074	19.7186	19.3187	2.77856	12.5137	15.6082	-0.481998	-0.656053	-0.307689	0.715985	0.634612	0.807935
ENSMUSG00000018339	2.01862	-0.0195524	11.1486	0.000840962	0.0200355	Gpx3	0.110878	0.661371	0.165471	0.071245	3.15286	1.28511	-0.638117	2.25313	2.95725	0.642551	4.76717	7.7664
ENSMUSG00000018340	-0.154646	6.47162	1.79283	0.180582	0.550994	Anxa6	91.3638	114.27	71.6901	73.0974	120.029	61.6853	-0.321802	0.0709317	-0.216848	0.80007	1.05039	0.860443
ENSMUSG00000018347	-0.157713	4.06597	1.31489	0.251511	0.639548	Zkscan6	19.4037	16.7057	16.7125	17.8469	14.9333	14.6503	-0.120661	-0.161807	-0.190004	0.919766	0.893904	0.876603
ENSMUSG00000018362	0.160877	8.69139	3.10355	0.0781216	0.362824	Kpna2	350.265	349.498	474.901	407.13	403.175	495.048	0.217042	0.206125	0.0599423	1.16235	1.15359	1.04242
ENSMUSG00000018363	-0.159768	5.78377	3.449	0.06329	0.329352	Smurf2	52.0574	55.3837	66.9535	47.0574	51.9367	56.7318	-0.145684	-0.0927062	-0.239003	0.903951	0.937762	0.847331
ENSMUSG00000018372	-0.0389349	4.84833	0.130818	0.717585	0.925493	Cep95	25.4743	30.7905	31.1292	25.1139	29.0601	30.866	-0.0205585	-0.083444	-0.0122474	0.985851	0.943802	0.991547
ENSMUSG00000018377	-0.129547	5.84846	1.98956	0.158387	0.52093	Vezf1	55.4669	60.4297	64.4301	54.2887	50.5191	60.2133	-0.0309752	-0.258427	-0.097654	0.978758	0.835999	0.934551
ENSMUSG00000018378	-0.888316	2.63816	7.31472	0.00683922	0.0875048	2210416O15Rik	11.7808	7.07912	4.32292	9.40435	2.59072	2.28983	-0.325042	-1.45021	-0.916764	0.798275	0.365967	0.529696
ENSMUSG00000018379	0.0997743	10.2594	1.21069	0.271195	0.660015	Srsf1	1028.7	1312.99	1211.06	1133.29	1389.73	1278.12	0.139698	0.0819446	0.0777591	1.10167	1.05844	1.05538
ENSMUSG00000018381	-0.0536593	4.66894	0.134408	0.713905	0.923438	Abi3	19.9858	25.377	32.2461	19.1293	28.7179	26.6602	-0.0631941	0.178429	-0.274436	0.957143	1.13165	0.826773
ENSMUSG00000018395	0.477652	3.54452	2.76399	0.0964073	0.403131	Kif3a	10.4226	10.435	7.5496	9.36872	20.4569	11.4258	-0.153787	0.971166	0.597824	0.898888	1.96042	1.51343
ENSMUSG00000018398	1.51539	2.09315	5.20048	0.0225807	0.181503	2004-08-31	1.85721	1.27375	2.46138	1.78113	10.6317	7.03306	-0.0603499	3.06122	1.51469	0.959031	8.3468	2.85737
ENSMUSG00000018401	0.122738	6.17875	1.60358	0.205396	0.584875	Mtmr4	60.5119	69.8603	77.7919	68.5021	80.8746	76.7328	0.17893	0.211213	-0.0197765	1.13204	1.15766	0.986385
ENSMUSG00000018405	-0.334125	4.23339	6.21865	0.0126411	0.128123	Mrm1	20.3739	20.576	21.7387	15.1752	17.0108	17.571	-0.425008	-0.27451	-0.307072	0.744835	0.826731	0.80828
ENSMUSG00000018412	-0.0819313	5.90701	0.979453	0.322334	0.707999	Kansl1	62.7572	58.7395	63.3752	59.5609	53.6231	61.6619	-0.075416	-0.131476	-0.0395393	0.949068	0.912897	0.972966
ENSMUSG00000018415	0.00858758	6.10275	0.0056134	0.940276	0.987046	Gid4	64.6144	87.4969	54.626	61.342	79.2371	64.6995	-0.0749808	-0.143056	0.244166	0.949355	0.905599	1.18441
ENSMUSG00000018425	0.254713	5.77407	5.09003	0.0240638	0.18914	Dhx40	42.1061	47.0308	61.0793	58.9909	53.8675	64.9331	0.486464	0.19581	0.0882701	1.40101	1.14537	1.06309
ENSMUSG00000018427	0.296204	5.09561	8.68087	0.00321568	0.0521562	Ypel2	37.1165	27.8266	27.2613	44.0651	34.4371	34.3475	0.247573	0.307501	0.333351	1.18721	1.23756	1.25994
ENSMUSG00000018428	-0.015763	6.71411	0.0287883	0.865269	0.966766	Akap1	98.5709	109.347	108.528	101.489	112.086	99.5844	0.0420834	0.0356913	-0.124077	1.0296	1.02505	0.917591
ENSMUSG00000018433	0.140951	7.26953	2.63067	0.104818	0.420565	Nol11	152.874	150.45	136.72	157.843	175.68	151.923	0.0461545	0.223674	0.152119	1.03251	1.1677	1.1112
ENSMUSG00000018442	0.0031958	5.53581	0.00116626	0.972757	0.995507	Derl2	43.4921	46.2714	49.1034	44.7419	48.4417	45.9602	0.0408742	0.0661262	-0.0954373	1.02874	1.0469	0.935988
ENSMUSG00000018446	0.0790186	8.14185	0.872521	0.350258	0.733709	C1qbp	323.626	239	261.34	344.897	260.49	265.2	0.0918375	0.124219	0.0211523	1.06573	1.08992	1.01477
ENSMUSG00000018449	-0.134995	3.94297	0.880931	0.347947	0.730865	Rpain	16.7149	16.8772	14.5821	14.819	15.3244	13.6689	-0.173691	-0.139247	-0.093301	0.886571	0.907993	0.937376
ENSMUSG00000018474	-0.221991	7.12613	3.01735	0.0823779	0.373593	Chd3	57.6291	235.791	142.491	39.9685	230.257	131.245	-0.527934	-0.0342642	-0.118609	0.693547	0.97653	0.921075
ENSMUSG00000018476	-0.572809	2.97932	7.26215	0.0070423	0.0889254	Kdm6b	13.2223	8.52433	6.59814	8.05069	6.35461	4.41611	-0.715783	-0.423784	-0.579285	0.608874	0.745467	0.669296
ENSMUSG00000018481	0.0982269	6.51563	1.30881	0.252611	0.64061	Appbp2	86.2357	95.4823	83.211	93.8653	102.651	87.2473	0.122308	0.104447	0.0683359	1.08847	1.07508	1.04851
ENSMUSG00000018501	0.0371697	8.17931	0.197621	0.656648	0.901966	Ncor1	249.172	291.958	317.89	262.538	299.644	317.679	0.0753871	0.0374877	-0.000955365	1.05364	1.02633	0.999338
ENSMUSG00000018507	-0.0156162	5.3218	0.0247259	0.875052	0.967657	Trpv2	35.5088	44.4343	40.5817	35.6225	41.1094	42.3385	0.0046126	-0.112205	0.0611436	1.0032	0.925173	1.04329
ENSMUSG00000018509	-0.120987	6.20072	1.47463	0.224617	0.610434	Cenpv	89.7838	83.0633	58.0802	79.4382	71.1716	59.6058	-0.176622	-0.222908	0.0374056	0.884772	0.856836	1.02627
ENSMUSG00000018537	0.113959	1.29552	0.125925	0.722695	0.927017	Pcgf2	2.35617	3.74777	1.09624	2.5292	3.25063	1.54213	0.102239	-0.205313	0.492359	1.07344	0.86735	1.40674
ENSMUSG00000018541	-0.0695396	4.71564	0.324647	0.568828	0.864302	Cwc25	25.0308	25.72	29.8468	24.0808	26.5672	26.0293	-0.0558197	0.0467546	-0.197436	0.962048	1.03294	0.872099
ENSMUSG00000018547	-0.062185	6.56544	0.401853	0.526134	0.844561	Pip4k2b	87.0396	99.1076	104.205	90.5168	95.9057	91.126	0.0565149	-0.0473793	-0.193491	1.03995	0.967693	0.874487
ENSMUSG00000018548	0.0547859	7.46609	0.426005	0.513956	0.838896	Trim37	172.832	192.998	155.067	180.891	191.249	167.578	0.0657539	-0.0131298	0.111948	1.04663	0.99094	1.08069
ENSMUSG00000018559	0.104561	4.23942	0.262614	0.60833	0.881614	Ctdnep1	17.5465	17.5631	18.905	24.8645	18.6972	15.6082	0.502905	0.0902786	-0.27646	1.41706	1.06458	0.825614
ENSMUSG00000018565	0.0231954	5.47849	0.057574	0.810372	0.951732	Elp5	55.8273	39.5843	37.6652	52.8994	43.0158	38.3898	-0.0777177	0.11994	0.0274872	0.947555	1.08669	1.01924
ENSMUSG00000018567	0.17197	6.05824	1.91931	0.165933	0.530402	Gabarap	62.2028	54.3794	71.5867	62.9094	74.4711	73.9055	0.0162957	0.453622	0.0459903	1.01136	1.36947	1.03239
ENSMUSG00000018570	-0.337739	1.84893	1.05165	0.305128	0.691916	2810408A11Rik	2.18985	5.58491	3.99198	1.70988	3.27507	4.29928	-0.356935	-0.770009	0.106991	0.780822	0.586414	1.07698
ENSMUSG00000018572	-0.0796473	5.62205	0.656374	0.417843	0.781738	Phf23	42.0506	53.9629	55.2258	38.223	56.3849	49.1847	-0.137688	0.0633405	-0.167134	0.908975	1.04488	0.89061
ENSMUSG00000018574	-0.0910937	5.52349	0.635057	0.425507	0.787885	Acadvl	60.9554	42.8911	38.7822	51.902	46.7553	34.5578	-0.231964	0.12445	-0.166383	0.851475	1.09009	0.891074
ENSMUSG00000018583	-0.0304457	9.50727	0.107811	0.74265	0.933701	G3bp1	777.535	745.071	682.504	730.939	774.798	655.289	-0.0891573	0.0564425	-0.0587056	0.940072	1.0399	0.960125
ENSMUSG00000018585	0.0400975	4.9877	0.121039	0.72791	0.928685	Atox1	37.8373	26.1609	30.1363	36.0144	29.8178	30.2118	-0.0712349	0.188761	0.00360706	0.951823	1.13978	1.0025
ENSMUSG00000018599	0.629044	2.69985	6.30339	0.0120507	0.124123	Mief2	5.90428	4.0907	5.27438	9.43997	7.52777	6.65921	0.677022	0.879874	0.33635	1.59884	1.84021	1.26256
ENSMUSG00000018651	-0.0327107	5.34674	0.116712	0.732629	0.930744	Tada2a	37.0334	51.1215	35.1005	38.0805	49.5659	32.9456	0.0402249	-0.044581	-0.0914057	1.02827	0.969571	0.938608
ENSMUSG00000018654	0.27195	8.14524	3.11185	0.0777246	0.362298	Ikzf1	205.901	233.709	325.646	313.834	220.334	398.922	0.608051	-0.085021	0.2928	1.5242	0.942771	1.22502
ENSMUSG00000018659	0.000848078	5.36771	5.44479e-05	0.994113	0.998791	Pnpo	51.8634	37.2082	34.8936	47.9835	42.8692	32.782	-0.112177	0.204319	-0.0900593	0.925191	1.15214	0.939484
ENSMUSG00000018661	-0.0296067	5.08588	0.0889299	0.765542	0.938945	Cog1	35.3702	30.9374	36.4656	34.9813	30.2088	35.5158	-0.0159503	-0.0343839	-0.0380755	0.989005	0.976449	0.973953
ENSMUSG00000018666	-0.117026	7.62748	1.98239	0.159138	0.52175	Cbx1	170.836	222.71	222.62	152.464	204.325	213.025	-0.164139	-0.124303	-0.0635635	0.892461	0.917447	0.956898
ENSMUSG00000018669	-0.0755123	5.17161	0.526578	0.468049	0.811704	Cdk5rap3	40.0825	36.1059	34.7488	35.1951	35.3903	34.441	-0.187602	-0.028883	-0.012839	0.878064	0.980179	0.99114
ENSMUSG00000018677	0.233607	6.55361	6.87067	0.00876217	0.102632	Slc25a39	91.4192	82.7203	84.6175	110.572	99.7673	94.3271	0.27442	0.270326	0.156716	1.20951	1.20608	1.11475
ENSMUSG00000018678	0.0394289	2.34032	0.020712	0.885566	0.972105	Sp2	5.43304	4.50712	4.75728	7.16013	3.91053	4.50957	0.398225	-0.204842	-0.0771473	1.31789	0.867634	0.94793
ENSMUSG00000018697	-0.0132956	6.99554	0.0245582	0.875473	0.967919	Aatf	153.622	124.607	106.935	146.017	126.53	107.762	-0.0732516	0.0220932	0.0111139	0.950493	1.01543	1.00773
ENSMUSG00000018707	-0.0851727	8.75413	0.914216	0.338998	0.724185	Dync1h1	394.505	469.867	466.855	355.192	464.937	438.854	-0.151445	-0.0152164	-0.089234	0.900348	0.989508	0.940022
ENSMUSG00000018733	-0.00332208	3.7966	0.000465539	0.982786	0.997282	Pex12	14.7191	11.6597	15.2647	14.7477	12.0982	14.6035	0.00280198	0.0532589	-0.063879	1.00194	1.03761	0.956688
ENSMUSG00000018736	0.0630426	5.4143	0.458302	0.498418	0.831421	Ndel1	43.6029	40.3436	41.0574	45.1337	44.0668	41.4039	0.0497809	0.127351	0.0121253	1.03511	1.09229	1.00844
ENSMUSG00000018740	1.28259	-0.177272	6.66051	0.0098573	0.108724	Slc25a35	0.443514	0.367428	0.661882	1.70988	1.1976	0.794432	1.94685	1.70461	0.263349	3.85531	3.25941	1.20026
ENSMUSG00000018750	-0.105043	3.23631	0.158244	0.690778	0.914456	Zbtb4	8.39904	10.19	9.82482	5.52149	12.4159	9.67338	-0.605167	0.285037	-0.0224111	0.657396	1.21844	0.984586
ENSMUSG00000018761	0.1011	4.98999	0.976452	0.323076	0.708936	Mpdu1	33.1249	28.047	30.6741	36.0144	29.5978	32.9923	0.120655	0.0776432	0.105107	1.08723	1.05529	1.07557
ENSMUSG00000018765	0.143716	6.48198	2.58566	0.107835	0.427613	Fxr2	84.6279	81.9365	88.0717	98.1044	90.6509	92.6681	0.213184	0.145816	0.0733944	1.15924	1.10636	1.05219
ENSMUSG00000018770	-0.0410029	7.58499	0.228906	0.632336	0.893067	Atp5g3	220.482	186.262	177.384	208.784	192.276	166.62	-0.0786507	0.045847	-0.0903148	0.946943	1.03229	0.939318
ENSMUSG00000018774	1.46442	4.33098	4.53452	0.0332177	0.227557	Cd68	6.6527	9.99404	6.66019	4.38157	64.206	28.1556	-0.602493	2.68357	2.07979	0.658615	6.42442	4.22745
ENSMUSG00000018796	0.013729	6.8244	0.0168303	0.896779	0.974495	Acsl1	97.1018	117.846	122.51	96.3945	134.302	111.407	-0.0105461	0.188575	-0.137058	0.992717	1.13964	0.909372
ENSMUSG00000018809	0.0324053	3.93008	0.0410551	0.839432	0.959656	Smyd4	10.5612	15.1625	19.0291	11.1142	13.7602	21.2861	0.0736381	-0.140013	0.161703	1.05237	0.907511	1.11861
ENSMUSG00000018819	-0.259075	7.46401	2.01128	0.156134	0.517393	Lsp1	289.67	147.755	110.514	312.231	133.593	65.9145	0.108206	-0.145359	-0.745558	1.07789	0.904154	0.596437
ENSMUSG00000018820	-0.212065	4.92395	2.82154	0.0930071	0.397421	Zfyve27	32.4319	31.6723	33.2182	32.2384	24.8074	27.5014	-0.00863576	-0.352451	-0.272472	0.994032	0.783253	0.8279
ENSMUSG00000018821	-0.184202	1.68965	0.340345	0.55963	0.862411	Avpi1	4.49058	3.40483	2.23385	3.27727	4.00829	1.75242	-0.454405	0.235403	-0.350183	0.729811	1.17724	0.784485
ENSMUSG00000018841	-0.0562925	3.65086	0.0967324	0.755787	0.93654	Rad51d	13.5272	12.811	11.9346	11.328	12.4648	12.9679	-0.255971	-0.0395217	0.119802	0.837423	0.972977	1.08659
ENSMUSG00000018846	-0.119745	7.46553	1.80087	0.179607	0.550328	Pank3	159.72	205.245	188.099	158.2	176.78	172.041	-0.013802	-0.215392	-0.128736	0.990479	0.861312	0.914633
ENSMUSG00000018848	0.0649672	8.05099	0.417847	0.518013	0.840936	Rars	303.862	230.181	245.745	289.86	270.095	251.297	-0.0680591	0.230697	0.0322369	0.95392	1.1734	1.0226
ENSMUSG00000018858	0.047353	5.29217	0.232655	0.629562	0.89161	Mrpl58	39.3896	37.6981	38.3892	39.1848	41.3538	38.787	-0.00751996	0.133528	0.0148722	0.994801	1.09697	1.01036
ENSMUSG00000018861	-0.0529554	4.8816	0.229931	0.631575	0.892698	Fdxr	28.5512	29.2963	31.9979	26.2538	30.0622	30.3286	-0.121025	0.0372329	-0.0772971	0.919534	1.02614	0.947832
ENSMUSG00000018882	-0.0472675	6.41228	0.248294	0.618279	0.886584	Mrpl45	94.3852	84.0186	81.3702	84.2116	87.0092	79.7469	-0.164542	0.0504606	-0.0290709	0.892212	1.0356	0.980051
ENSMUSG00000018899	0.188331	5.53582	3.57172	0.0587715	0.317697	Irf1	32.6814	47.2758	50.5099	40.8947	53.3054	53.2503	0.323442	0.173181	0.0762234	1.25131	1.12754	1.05425
ENSMUSG00000018900	-0.230073	3.7704	2.21815	0.136397	0.484282	Slc22a5	12.0303	18.5674	13.3411	10.0456	15.9354	11.5193	-0.260117	-0.220534	-0.211826	0.83502	0.858248	0.863444
ENSMUSG00000018906	-0.625174	0.294422	0.634124	0.425847	0.788001	P4ha2	2.52248	1.15127	0.70325	0.320603	1.36868	0.957991	-2.97599	0.249558	0.445975	0.127098	1.18884	1.36223
ENSMUSG00000018909	-0.261278	4.82758	3.07063	0.0797184	0.36703	Arrb1	20.3739	36.5713	34.2317	14.9615	37.3211	26.2863	-0.445472	0.0292779	-0.381021	0.734344	1.0205	0.767894
ENSMUSG00000018920	2.72688	0.0403995	25.9711	3.46574e-07	2.69248e-05	Cxcl16	0.0554392	0.269447	0.330941	0.0356225	2.56628	2.3833	-0.638117	3.25161	2.84831	0.642551	9.52425	7.20157
ENSMUSG00000018921	0.132153	5.30985	1.65597	0.198149	0.575861	Pelp1	39.9994	37.2082	35.9692	47.8767	38.592	38.1795	0.259345	0.0526813	0.0860357	1.19694	1.03719	1.06145
ENSMUSG00000018923	-0.0183032	4.72337	0.0220004	0.882086	0.97043	Med11	27.6364	24.9116	27.0751	24.6508	26.7382	27.1509	-0.164938	0.102085	0.00403064	0.891967	1.07332	1.0028
ENSMUSG00000018927	1.8609	5.13888	2.24669	0.133901	0.480117	Ccl6	8.3436	15.432	4.28155	1.95924	139.63	40.9833	-2.09038	3.17762	3.25883	0.234819	9.04811	9.57208
ENSMUSG00000018931	-0.163057	3.36557	0.77915	0.377401	0.751368	Natd1	7.62289	9.94505	14.913	7.37386	8.5054	12.9212	-0.0479178	-0.2256	-0.206834	0.967331	0.855239	0.866436
ENSMUSG00000018932	0.023608	5.02453	0.0337134	0.854318	0.963727	Map2k3	34.7049	29.7862	31.9979	37.0118	33.7527	27.8285	0.0928442	0.180362	-0.201414	1.06647	1.13317	0.869698
ENSMUSG00000018965	-0.0366566	6.86616	0.131536	0.716844	0.92527	Ywhah	108.162	109.004	138.002	108.756	115.312	120.333	0.00789688	0.0811621	-0.197661	1.00549	1.05787	0.871963
ENSMUSG00000018974	-0.00134104	6.67382	0.000157431	0.989989	0.997889	Sart3	90.4491	110.498	105.736	103.377	104.264	97.9488	0.192732	-0.0837714	-0.110363	1.14293	0.943588	0.926355
ENSMUSG00000018983	-0.308087	7.98127	10.7075	0.00106699	0.0239816	E2f2	264.362	272.436	301.715	235.358	208.627	233.329	-0.167657	-0.384992	-0.370819	0.890287	0.765783	0.773344
ENSMUSG00000018986	0.049607	4.36939	0.138086	0.710191	0.921899	Slfn3	19.8195	22.1437	18.8636	22.1928	21.0435	19.6972	0.163172	-0.0735176	0.0623845	1.11975	0.950318	1.04419
ENSMUSG00000018995	-0.175674	4.75524	1.81992	0.177322	0.548572	Nars2	27.0821	34.6362	24.1794	21.6229	29.72	24.4171	-0.324779	-0.220847	0.0141137	0.798421	0.858062	1.00983
ENSMUSG00000018999	0.180248	4.02046	1.54202	0.214317	0.597875	Slc35b4	13.4717	17.3671	14.7062	16.5288	18.9905	16.0055	0.295052	0.128921	0.12214	1.22693	1.09348	1.08835
ENSMUSG00000019027	0.054172	2.73519	0.054941	0.814678	0.952368	Dnah1	5.04497	6.78517	7.46686	5.27213	6.20796	8.71538	0.0635418	-0.128266	0.223062	1.04503	0.914931	1.16721
ENSMUSG00000019039	0.0730595	4.64705	0.363578	0.546526	0.856397	Dalrd3	25.6129	25.8669	21.6766	28.3911	25.0518	23.5292	0.14857	-0.046194	0.118311	1.10847	0.968488	1.08546
ENSMUSG00000019054	-0.0418743	6.139	0.220868	0.638379	0.896463	Fis1	77.6703	64.055	72.8898	70.9601	65.428	71.5456	-0.130356	0.0305982	-0.026854	0.913606	1.02144	0.981558
ENSMUSG00000019055	1.01921	2.38474	2.26002	0.132752	0.478078	Plod1	3.76987	2.0576	3.3301	2.31546	11.8782	7.45364	-0.703212	2.52929	1.16238	0.614203	5.77286	2.23827
ENSMUSG00000019066	0.175596	1.99704	0.317052	0.573385	0.866035	Rab3d	2.71652	5.14399	2.64753	2.67169	7.91882	2.45339	-0.0240081	0.622396	-0.109869	0.983497	1.53943	0.926672
ENSMUSG00000019080	-0.243532	2.59359	1.0661	0.301828	0.688803	Mfsd3	6.40323	6.90765	6.08104	5.52149	6.40349	4.57967	-0.213742	-0.109336	-0.409077	0.862298	0.927014	0.753105
ENSMUSG00000019082	0.0670736	3.52209	0.122906	0.725904	0.928113	Slc25a22	10.4503	11.7332	11.2934	12.7529	12.0004	10.4444	0.287278	0.0324893	-0.11274	1.22034	1.02278	0.92483
ENSMUSG00000019087	0.302222	6.72956	9.79092	0.00175375	0.0343102	Atp6ap1	89.7561	92.3714	102.261	100.812	120.151	131.011	0.167582	0.37933	0.357436	1.12317	1.30074	1.28115
ENSMUSG00000019088	0.964306	1.79873	4.57914	0.0323635	0.223585	Dnase1l1	2.27301	2.25356	1.98565	2.17297	7.03895	4.71986	-0.0649316	1.64316	1.24913	0.955991	3.12348	2.37699
ENSMUSG00000019122	1.86895	2.7047	11.6577	0.00063936	0.0159469	Ccl9	3.54811	3.13539	1.26171	4.70217	18.7705	7.33681	0.406277	2.58175	2.53977	1.32526	5.98667	5.81496
ENSMUSG00000019132	0.172074	6.71622	2.72827	0.098586	0.4084	BC005537	98.46	99.916	97.4415	118.338	119.442	97.0375	0.265304	0.257526	-0.00599379	1.20189	1.19543	0.995854
ENSMUSG00000019139	0.296248	6.64165	8.74452	0.00310534	0.0509057	Isyna1	87.289	85.7332	95.7868	115.631	108.468	105.94	0.405652	0.339347	0.145346	1.32469	1.26518	1.106
ENSMUSG00000019143	-0.0186512	5.29896	0.0369211	0.847626	0.961885	Hars2	31.3509	53.424	34.0042	32.5946	52.0833	32.3614	0.0561278	-0.0366672	-0.0714387	1.03967	0.974904	0.951688
ENSMUSG00000019158	0.0666167	4.05812	0.215585	0.642425	0.897911	Tmem160	16.2991	16.2648	16.092	16.1726	16.6442	18.1551	-0.0112408	0.0332635	0.17403	0.992239	1.02332	1.12821
ENSMUSG00000019173	0.176743	7.09794	2.50109	0.113768	0.440163	Rab5c	126.429	120.467	138.499	131.946	159.867	144.4	0.061617	0.408231	0.060193	1.04363	1.32706	1.04261
ENSMUSG00000019179	0.102736	7.85648	1.4793	0.223884	0.610407	Mdh2	246.594	215.019	208.079	271.123	236.44	213.118	0.136812	0.137012	0.0345193	1.09947	1.09963	1.02422
ENSMUSG00000019188	-0.111177	6.92825	1.69489	0.192957	0.568894	H13	145.168	116.352	118.105	130.699	106.635	113.557	-0.151471	-0.125815	-0.0566488	0.900332	0.916486	0.961495
ENSMUSG00000019189	0.256313	6.82037	2.43878	0.118369	0.45033	Rnf145	82.6044	104.766	122.366	132.48	103.018	132.577	0.681485	-0.0242746	0.11563	1.60379	0.983315	1.08345
ENSMUSG00000019210	0.127696	6.30315	0.816265	0.366275	0.743364	Atp6v1e1	87.8434	58.1026	82.0321	78.9751	78.9193	87.6212	-0.153536	0.441775	0.0950916	0.899044	1.35827	1.06813
ENSMUSG00000019214	0.0509718	5.29105	0.252448	0.615357	0.884823	Chtf18	37.6155	35.3466	42.1123	41.9633	34.3393	43.2498	0.157802	-0.0417092	0.038453	1.11559	0.971503	1.02701
ENSMUSG00000019235	-0.125999	2.34457	0.192522	0.660826	0.903804	Rps6kl1	10.284	0.832837	5.06754	9.79619	0.977632	3.7385	-0.0701045	0.231257	-0.438824	0.952569	1.17386	0.737736
ENSMUSG00000019254	-0.162288	6.63507	3.36575	0.0665651	0.337008	Ppp1r12c	102.535	94.2821	117.753	95.9314	81.2901	104.211	-0.096038	-0.213904	-0.17626	0.935599	0.862201	0.884994
ENSMUSG00000019261	0.0359311	4.42782	0.0783213	0.779585	0.942989	Map1s	25.1694	18.7633	19.7324	25.862	20.5792	18.8794	0.0391603	0.133268	-0.0637483	1.02752	1.09678	0.956775
ENSMUSG00000019295	-0.158059	4.18974	1.41786	0.233756	0.620638	Tmem129	14.1093	21.3353	22.049	12.8241	18.6239	20.0244	-0.137786	-0.19609	-0.138955	0.908913	0.872913	0.908177
ENSMUSG00000019297	0.144876	6.61615	2.07264	0.149962	0.507976	Nop9	92.2786	86.6151	100.73	102.949	104.875	100.846	0.157864	0.275988	0.00165876	1.11563	1.21082	1.00115
ENSMUSG00000019302	1.21314	3.1318	10.8691	0.000977814	0.0225444	Atp6v0a1	4.74005	5.80536	3.86788	6.23394	22.0945	9.43972	0.395242	1.92823	1.2872	1.31516	3.80587	2.44054
ENSMUSG00000019303	0.201626	4.29979	2.2188	0.136339	0.484282	Psmc3ip	18.2672	17.4896	19.0291	22.9765	19.5526	20.6319	0.330904	0.160868	0.116665	1.2578	1.11796	1.08423
ENSMUSG00000019312	-0.69254	1.38865	3.15433	0.0757258	0.358287	Grb7	0.138598	1.05329	8.29421	0.14249	0.684342	4.36938	0.039955	-0.622118	-0.924678	1.02808	0.649716	0.526798
ENSMUSG00000019338	-0.29062	4.60227	4.41597	0.0356039	0.235769	Zfp687	26.9435	26.0139	26.8062	25.6126	19.6015	20.4917	-0.0730815	-0.408318	-0.387531	0.950605	0.753502	0.764437
ENSMUSG00000019362	-0.045379	6.51534	0.213177	0.644289	0.898818	D8Ertd738e	104.808	81.2996	93.1806	92.6898	85.7383	90.869	-0.177264	0.0766921	-0.0362422	0.884379	1.0546	0.975192
ENSMUSG00000019370	0.0324472	8.73427	0.141984	0.706316	0.919838	Calm3	410.416	378.892	474.818	422.768	395.33	472.664	0.042778	0.061271	-0.00656061	1.0301	1.04338	0.995463
ENSMUSG00000019373	-0.103688	7.27979	1.59223	0.207008	0.587435	Cops3	185.61	155.643	142.181	165.858	148.136	134.726	-0.162325	-0.0713173	-0.0776933	0.893584	0.951769	0.947571
ENSMUSG00000019428	-0.0364111	7.61907	0.175431	0.675329	0.907449	Fkbp8	214.051	176.782	206.88	195.603	180.862	205.08	-0.130023	0.032918	-0.012603	0.913817	1.02308	0.991302
ENSMUSG00000019432	-0.0221128	8.52049	0.0625061	0.802578	0.948715	Ddx39b	365.344	366.742	377.645	359.146	380.03	354.083	-0.0246854	0.0513468	-0.0929444	0.983035	1.03623	0.937607
ENSMUSG00000019433	0.0479527	4.88293	0.128623	0.719864	0.926475	Gipc1	31.1846	24.0298	31.9772	28.4624	29.0846	31.9642	-0.131775	0.275429	-0.000586424	0.912708	1.21035	0.999594
ENSMUSG00000019437	-0.141954	2.92549	0.42621	0.513855	0.838896	Tlcd1	8.98115	7.37306	7.32207	9.15499	6.69678	5.88814	0.0276576	-0.138796	-0.31444	1.01936	0.908277	0.804163
ENSMUSG00000019461	0.018216	4.09633	0.011197	0.915728	0.978231	Plscr3	12.0303	22.1682	17.0021	14.9971	20.7014	15.3279	0.318008	-0.0987639	-0.149557	1.24661	0.933833	0.901527
ENSMUSG00000019470	-0.0252309	6.90002	0.091123	0.762754	0.938945	Xab2	146.581	105.133	109.686	143.666	103.287	108.089	-0.0289857	-0.0255653	-0.0211578	0.980109	0.982436	0.985442
ENSMUSG00000019471	0.0140136	8.08857	0.0277576	0.86768	0.967092	Cdc37	270.71	272.534	269.138	262.823	280.214	277.514	-0.0426549	0.0400933	0.0442134	0.970867	1.02818	1.03112
ENSMUSG00000019487	0.0232382	2.85779	0.010729	0.917502	0.979052	Trip10	7.76149	6.80967	6.84635	7.33824	8.04102	6.42555	-0.0808994	0.239795	-0.0915139	0.945468	1.18082	0.938537
ENSMUSG00000019494	-0.178432	5.92127	4.41847	0.035552	0.235716	Cops6	65.8895	58.666	68.1946	61.342	50.9835	58.2272	-0.103174	-0.202495	-0.227964	0.930983	0.869047	0.853839
ENSMUSG00000019505	-0.0227079	8.58316	0.0723702	0.787917	0.944438	Ubb	393.424	387.416	378.659	386.861	378.588	375.883	-0.0242724	-0.0332557	-0.0106144	0.983316	0.977213	0.99267
ENSMUSG00000019518	0.0798424	4.43158	0.34465	0.557157	0.861324	Ap4m1	20.9837	20.9434	20.7872	23.7958	19.6993	23.0152	0.181438	-0.0883526	0.146886	1.13401	0.940596	1.10718
ENSMUSG00000019528	0.288124	4.40679	3.44621	0.0633972	0.329352	Gyg	21.5659	16.6078	19.1946	22.2641	23.6343	23.7395	0.0459691	0.509023	0.306589	1.03238	1.42309	1.23678
ENSMUSG00000019558	1.98818	2.14119	4.98046	0.0256352	0.195861	Slc6a8	1.21966	1.37173	1.07556	0.783695	13.9557	7.43027	-0.638117	3.34678	2.78833	0.642551	10.1738	6.90829
ENSMUSG00000019564	-0.223976	6.36043	2.34176	0.125947	0.465738	Arid3a	118.945	51.146	97.214	107.01	52.9632	65.6107	-0.152546	0.0503694	-0.567232	0.899661	1.03553	0.67491
ENSMUSG00000019578	0.034484	4.86548	0.0995073	0.752422	0.936214	Ubxn6	32.7923	29.6882	23.8485	32.2384	31.993	24.1601	-0.0245773	0.107867	0.0187293	0.983109	1.07763	1.01307
ENSMUSG00000019579	0.0568166	5.82632	0.265645	0.606268	0.88034	Mydgf	72.764	48.0841	47.0764	66.1154	57.5581	48.7174	-0.138238	0.259459	0.0494325	0.908628	1.19703	1.03486
ENSMUSG00000019659	0.178886	5.72839	4.62495	0.0315102	0.219507	Ccdc12	50.8378	46.0265	52.268	57.4235	53.4031	57.8767	0.175741	0.21446	0.147054	1.12954	1.16027	1.10731
ENSMUSG00000019689	-0.386814	3.41425	3.81773	0.0507128	0.290744	Fmc1	13.7212	10.6554	11.707	9.11937	8.0899	10.3276	-0.589402	-0.397392	-0.18087	0.664619	0.759229	0.882171
ENSMUSG00000019699	-0.469256	5.49493	7.67828	0.00558894	0.0761361	Akt3	34.2614	70.9871	53.7573	30.8135	38.3232	41.8946	-0.153024	-0.88934	-0.359695	0.899364	0.539861	0.779329
ENSMUSG00000019710	-0.167517	6.14224	2.7142	0.0994591	0.410099	Mrpl24	97.4621	66.8719	61.1414	77.0871	64.5237	56.5449	-0.338351	-0.0515711	-0.112754	0.790945	0.964885	0.924821
ENSMUSG00000019715	0.048385	6.52335	0.322199	0.570289	0.864302	Gle1	94.7179	80.8587	95.58	98.2469	83.1476	99.0937	0.0527753	0.040272	0.0520851	1.03726	1.02831	1.03676
ENSMUSG00000019726	0.0479092	5.39487	0.0984795	0.753662	0.936214	Lyst	27.6919	49.7253	43.1465	22.5491	63.2284	45.4929	-0.296396	0.346592	0.0763994	0.814284	1.27155	1.05438
ENSMUSG00000019731	0.0600177	6.26164	0.383754	0.535601	0.850693	Slc35e1	61.1217	76.1801	88.6922	69.8558	78.3572	85.7285	0.192694	0.0406518	-0.0490323	1.1429	1.02858	0.966584
ENSMUSG00000019732	-0.474373	1.49686	2.62601	0.105126	0.421173	Calr3	4.74005	2.86594	2.08907	3.6335	2.27299	1.26174	-0.383544	-0.334414	-0.727438	0.766552	0.793106	0.603975
ENSMUSG00000019734	-0.23116	0.295504	0.469997	0.492989	0.828422	Tmc4	1.2751	1.69017	0.889405	1.03305	1.27092	0.91126	-0.303698	-0.411293	0.0350231	0.810173	0.751949	1.02457
ENSMUSG00000019738	0.0940158	4.41109	0.439777	0.50723	0.835979	Polr2i	20.8174	20.9189	19.6703	21.6941	25.3696	18.9028	0.0595124	0.27829	-0.05742	1.04211	1.21276	0.960981
ENSMUSG00000019761	-0.0508241	1.6833	0.0354298	0.850698	0.962707	Krt10	3.21547	2.5475	3.88856	3.13478	2.56628	3.57494	-0.0366663	0.0105978	-0.121315	0.974905	1.00737	0.919349
ENSMUSG00000019763	-0.0867988	5.64806	0.844849	0.358014	0.736287	Rmnd1	38.2531	62.3893	53.6745	33.877	57.2648	54.8859	-0.175268	-0.12365	0.0321978	0.885603	0.917863	1.02257
ENSMUSG00000019768	0.0139606	4.62314	0.0112185	0.915648	0.978231	Esr1	25.3357	22.2661	25.7514	22.4778	23.5854	28.0855	-0.172671	0.0830406	0.125177	0.887199	1.05925	1.09064
ENSMUSG00000019773	-0.160249	7.11102	3.79777	0.0513208	0.292279	Fbxo5	145.112	149.519	142.884	133.727	131.443	126.431	-0.117878	-0.185893	-0.176487	0.921542	0.879105	0.884855
ENSMUSG00000019774	0.0605004	4.43387	0.159811	0.68933	0.913618	Mtrf1l	17.6851	23.5154	22.2972	22.0147	21.9723	21.8702	0.315933	-0.0979213	-0.0278911	1.24482	0.934378	0.980853
ENSMUSG00000019777	-0.0125436	7.79695	0.0226547	0.880358	0.970056	Hdac2	204.432	227.463	237.802	199.486	234.387	230.385	-0.0353332	0.0432655	-0.0457122	0.975806	1.03044	0.968811
ENSMUSG00000019782	0.0847036	6.25586	0.861304	0.353374	0.734305	Rwdd1	82.8539	65.2307	74.6066	86.0996	74.1045	75.4009	0.0554376	0.184009	0.0152798	1.03917	1.13604	1.01065
ENSMUSG00000019790	-0.0606414	6.30414	0.42527	0.514319	0.838896	Stxbp5	72.4036	82.8183	86.8721	74.5579	78.9193	78.1814	0.0423005	-0.0695706	-0.152066	1.02975	0.952922	0.899961
ENSMUSG00000019791	-0.288547	2.30828	1.46591	0.225992	0.611833	Hint3	5.7934	4.50712	5.87421	4.63093	3.81276	4.76659	-0.323108	-0.241368	-0.301436	0.799346	0.845943	0.811444
ENSMUSG00000019792	-0.00495559	5.37185	0.0026244	0.959143	0.99199	Trmt11	44.2959	40.6376	39.3406	43.0676	43.1625	37.6888	-0.0405701	0.0869634	-0.0618851	0.972271	1.06213	0.958011
ENSMUSG00000019794	0.0981173	5.85997	1.35943	0.243636	0.63077	Katna1	56.1045	53.8895	58.2043	60.5227	60.0999	59.3721	0.10936	0.15736	0.0286597	1.07875	1.11524	1.02006
ENSMUSG00000019795	-0.0718915	6.03081	0.671277	0.412607	0.77907	Pcmt1	63.1175	63.761	74.1308	62.9806	61.4931	66.4519	-0.00313294	-0.0522514	-0.157764	0.997831	0.96443	0.896414
ENSMUSG00000019796	1.57043	0.298808	15.6103	7.78298e-05	0.00295883	Lrp11	0.859308	0.465409	0.475728	2.74293	1.93082	0.934626	1.67447	2.05265	0.974252	3.19203	4.14866	1.96462
ENSMUSG00000019797	-0.0834031	4.55857	0.380472	0.537351	0.851454	1700021F05Rik	26.694	24.7647	20.9734	23.4396	26.6405	18.6224	-0.187565	0.105337	-0.17152	0.878086	1.07575	0.887906
ENSMUSG00000019802	0.0324075	6.67623	0.116106	0.733297	0.930744	Sec63	106.998	93.0083	102.488	113.529	87.2292	110.122	0.0854812	-0.0925481	0.103646	1.06104	0.937865	1.07449
ENSMUSG00000019804	0.0472	5.9028	0.240295	0.623993	0.889263	Snx3	55.3283	57.1718	63.8717	56.2123	65.3547	60.6806	0.0228686	0.192987	-0.0739411	1.01598	1.14313	0.950039
ENSMUSG00000019808	0.0865097	2.75858	0.148849	0.699637	0.91714	Adat2	8.03868	5.73188	5.91557	7.69446	6.74566	6.28536	-0.0631385	0.234952	0.0874767	0.95718	1.17687	1.06251
ENSMUSG00000019809	0.125003	4.44787	0.964192	0.326133	0.711722	Pex3	22.9241	20.0126	19.6703	23.1546	22.9744	21.9637	0.0144355	0.199117	0.159101	1.01006	1.148	1.11659
ENSMUSG00000019810	0.119819	4.53355	0.494228	0.482048	0.821787	Fuca2	22.4529	18.2489	25.6686	19.4855	24.2697	28.4126	-0.204498	0.411345	0.146526	0.867841	1.32993	1.1069
ENSMUSG00000019813	-0.0875733	4.46245	0.480182	0.48834	0.825292	Cep57l1	20.5679	25.7445	21.718	19.343	22.7544	21.7768	-0.0885839	-0.178118	0.0038982	0.940445	0.883855	1.00271
ENSMUSG00000019814	0.237514	6.38387	6.13905	0.0132228	0.131749	Ltv1	80.9135	64.8388	84.6589	94.8984	82.9521	92.5513	0.230003	0.35542	0.128592	1.17284	1.27936	1.09323
ENSMUSG00000019818	0.059428	7.27208	0.443842	0.505274	0.834891	Cd164	153.262	141.362	159.224	170.81	148.6	153.886	0.156395	0.072042	-0.0491955	1.1145	1.0512	0.966475
ENSMUSG00000019820	-0.251289	7.30558	7.61956	0.00577385	0.0777656	Utrn	169.09	196.06	151.178	134.083	159.598	138.815	-0.33466	-0.296846	-0.123083	0.792971	0.81403	0.918224
ENSMUSG00000019822	0.108747	3.3011	0.336866	0.561644	0.863055	Smpd2	11.365	7.86296	9.2043	11.9335	9.18974	9.41635	0.0704203	0.224951	0.0328602	1.05002	1.16874	1.02304
ENSMUSG00000019823	0.0711952	6.13125	0.366866	0.544718	0.855665	Mical1	56.8806	82.0345	66.9742	70.7819	76.0109	67.5734	0.315444	-0.110024	0.0128502	1.24439	0.926573	1.00895
ENSMUSG00000019826	0.078909	4.48635	0.360058	0.548474	0.856546	Zbtb24	20.3462	22.1682	22.6695	22.5847	21.068	25.3284	0.150586	-0.073438	0.160003	1.11002	0.950371	1.11729
ENSMUSG00000019832	1.95314	1.75693	15.1179	0.000100999	0.00364582	Rab32	0.194037	1.56769	1.44787	0.213735	9.67856	6.47228	0.139491	2.62615	2.16034	1.10152	6.17376	4.47022
ENSMUSG00000019837	0.191545	4.60472	1.80261	0.179397	0.550328	Gtf3c6	23.5617	22.0702	22.2765	23.3684	29.1823	25.2115	-0.011884	0.402996	0.178562	0.991797	1.32225	1.13176
ENSMUSG00000019838	0.155826	3.82951	1.01687	0.313264	0.698668	Slc16a10	13.2777	11.7332	15.0785	14.4984	12.4648	17.9214	0.126886	0.0872636	0.249193	1.09193	1.06235	1.18854
ENSMUSG00000019841	-0.0344561	6.58351	0.127734	0.720793	0.926791	Rev3l	84.1013	101.263	105.881	88.8426	91.0175	103.93	0.0791235	-0.153893	-0.0268196	1.05638	0.898822	0.981582
ENSMUSG00000019842	-0.152958	4.63867	1.78755	0.181225	0.551806	Traf3ip2	24.3101	27.5571	26.6408	22.2285	24.0986	24.2535	-0.129148	-0.193473	-0.13544	0.914371	0.874498	0.910392
ENSMUSG00000019843	-0.0984638	5.15071	0.857086	0.354556	0.735094	Fyn	18.5721	55.4082	36.176	18.5593	52.3278	31.4735	-0.000994651	-0.0825222	-0.200895	0.999311	0.944405	0.870011
ENSMUSG00000019845	-0.338115	4.04919	5.79658	0.0160573	0.149177	Tube1	15.2181	19.2287	20.7252	12.1829	14.5667	16.9167	-0.320927	-0.400588	-0.292935	0.800555	0.757549	0.81624
ENSMUSG00000019848	-0.978322	0.427477	5.25535	0.0218794	0.178651	Popdc3	3.43723	1.24926	0.641199	1.85237	0.366612	0.514044	-0.891874	-1.76874	-0.318879	0.538914	0.293464	0.801693
ENSMUSG00000019849	-0.00184119	8.29189	9.12804e-05	0.992377	0.998466	Prep	203.323	379.529	354.19	229.231	262.787	450.817	0.173026	-0.530313	0.348018	1.12742	0.692405	1.27281
ENSMUSG00000019850	0.370417	2.21341	1.46683	0.225847	0.611595	Tnfaip3	2.966	4.36015	4.77796	5.45025	5.05925	4.93015	0.877804	0.214545	0.0452358	1.83758	1.16034	1.03185
ENSMUSG00000019854	-0.233302	6.50407	6.98351	0.00822639	0.0990477	Reps1	72.9026	116.744	104.826	63.5862	94.9281	91.0793	-0.197256	-0.298444	-0.202797	0.872208	0.813129	0.868865
ENSMUSG00000019857	0.16759	6.33798	3.80137	0.0512106	0.29214	Asf1a	71.4889	68.6846	88.2579	82.1812	75.7909	98.6264	0.201089	0.142039	0.160248	1.14957	1.10346	1.11748
ENSMUSG00000019861	0.248736	5.59927	3.38637	0.0657374	0.335445	Gopc	23.8111	50.7786	60.3554	34.9457	51.008	69.3726	0.553478	0.00650245	0.200883	1.46762	1.00452	1.1494
ENSMUSG00000019863	0.222911	5.17857	3.45702	0.0629839	0.328429	Qrsl1	27.6087	36.0814	36.7345	37.1899	38.201	41.1469	0.429787	0.0823523	0.163649	1.34703	1.05874	1.12012
ENSMUSG00000019864	0.222834	4.87248	1.88437	0.169838	0.536327	Rtn4ip1	19.5978	27.4101	34.5834	29.4598	27.2515	37.0579	0.58806	-0.00837436	0.0997036	1.50322	0.994212	1.07155
ENSMUSG00000019866	-0.706985	3.8374	11.6523	0.000641232	0.0159469	Crybg1	7.70605	20.9679	24.4483	5.73523	9.94741	16.169	-0.426141	-1.07579	-0.5965	0.74425	0.474411	0.661356
ENSMUSG00000019868	-0.0050201	5.57675	0.00221585	0.962455	0.992682	Vta1	53.582	40.4661	49.6619	50.3702	45.9243	46.1004	-0.0891764	0.182543	-0.107359	0.940059	1.13488	0.928286
ENSMUSG00000019872	2.4793	3.709	9.48671	0.00206965	0.0382983	Smpdl3a	1.46914	4.01721	2.00633	1.49615	46.8286	21.8936	0.02628	3.54312	3.44788	1.01838	11.657	10.9123
ENSMUSG00000019873	0.167802	4.87994	2.2866	0.130495	0.472809	Reep3	26.7217	28.292	27.9852	30.0654	33.6794	29.6276	0.170093	0.251475	0.0822786	1.12513	1.19042	1.05869
ENSMUSG00000019876	0.750966	1.78383	5.5746	0.0182229	0.160137	Pkib	3.21547	2.84144	1.63402	3.91848	5.69471	3.17773	0.285262	1.003	0.959568	1.21863	2.00416	1.94473
ENSMUSG00000019877	0.206821	6.66619	3.20893	0.0732373	0.354089	Serinc1	111.156	90.5588	81.7218	110.715	119.467	95.5421	-0.00573266	0.399681	0.225416	0.996034	1.31922	1.16911
ENSMUSG00000019878	0.234546	4.98704	2.52289	0.112205	0.436802	Hsf2	21.3164	32.0152	34.2731	29.8517	30.8198	41.5908	0.48585	-0.0548989	0.279189	1.40041	0.962662	1.21351
ENSMUSG00000019883	-0.362339	5.17934	13.326	0.000261745	0.00806371	Echdc1	32.0161	46.4674	43.6015	25.292	34.7304	34.7914	-0.340119	-0.420021	-0.325645	0.789976	0.747414	0.797941
ENSMUSG00000019891	-0.10872	4.40214	0.559165	0.454597	0.802995	Dcbld1	21.4273	21.1394	22.8556	21.3379	16.8642	22.9217	-0.00602934	-0.325972	0.00416434	0.99583	0.797761	1.00289
ENSMUSG00000019897	0.0954931	5.74404	1.34893	0.245465	0.633822	Ccdc59	61.593	46.5164	47.2625	66.0442	50.4214	49.6053	0.100665	0.116296	0.0697959	1.07227	1.08395	1.04957
ENSMUSG00000019907	0.016218	7.0055	0.0261518	0.87153	0.967454	Ppp1r12a	103.006	134.185	147.496	117.02	131.443	137.367	0.184026	-0.0297875	-0.102648	1.13605	0.979565	0.931322
ENSMUSG00000019916	-1.36068	6.69126	41.6576	1.08743e-10	1.82161e-08	P4ha1	180.898	144.816	121.104	47.6273	62.3729	62.7368	-1.92532	-1.21523	-0.948861	0.263283	0.430706	0.518041
ENSMUSG00000019917	-0.0403322	2.07895	0.0189319	0.890562	0.973102	2006-08-31	7.0685	2.20457	3.90924	5.23651	2.5174	4.29928	-0.432798	0.191439	0.137205	0.740824	1.1419	1.09977
ENSMUSG00000019920	0.12396	6.75215	2.09064	0.148204	0.504251	Lims1	97.6562	98.2258	113.554	107.046	108.004	121.945	0.132444	0.13691	0.102853	1.09615	1.09955	1.07389
ENSMUSG00000019923	0.0573959	6.25182	0.39073	0.531916	0.848233	Zwint	96.3256	59.3274	69.2908	94.934	66.259	70.9848	-0.0209944	0.159418	0.0348464	0.985553	1.11684	1.02445
ENSMUSG00000019927	-0.0659366	3.74011	0.10953	0.74068	0.933701	Ube2d1	12.8896	12.4436	15.3888	15.567	10.9006	12.7343	0.272286	-0.190993	-0.273161	1.20772	0.876003	0.827505
ENSMUSG00000019942	-0.116146	8.01236	1.95466	0.162085	0.52674	Cdk1	272.899	239.367	293.917	250.213	227.299	265.177	-0.125215	-0.0746312	-0.148456	0.916867	0.949585	0.902216
ENSMUSG00000019943	0.0871043	6.73224	0.653737	0.41878	0.78249	Atp2b1	66.0004	107.314	132.852	62.3394	128.461	140.287	-0.0823296	0.259497	0.0785623	0.944531	1.19706	1.05597
ENSMUSG00000019944	0.961348	0.439478	8.82749	0.00296726	0.0493237	Rhobtb1	1.05334	0.685866	0.951456	2.06611	1.24648	1.96271	0.971937	0.861862	1.04464	1.96147	1.81738	2.06285
ENSMUSG00000019947	0.0579851	2.29119	0.0565985	0.811955	0.951901	Arid5b	5.12813	4.87455	4.28155	5.23651	4.71707	4.88342	0.030174	-0.0473756	0.189758	1.02114	0.967695	1.14057
ENSMUSG00000019948	-0.0682347	4.65347	0.355778	0.55086	0.85767	Actr6	26.5554	24.7402	25.8548	24.7577	24.4652	24.3236	-0.10113	-0.0161213	-0.0880724	0.932303	0.988888	0.940779
ENSMUSG00000019951	0.0390135	6.13461	0.202259	0.652903	0.90167	Uhrf1bp1l	64.9747	67.2638	75.4546	64.1918	72.3448	76.9431	-0.0174905	0.105058	0.0281824	0.98795	1.07554	1.01973
ENSMUSG00000019952	-0.121155	4.42206	0.72164	0.395606	0.764476	Poc1b	17.4079	27.7286	22.0076	17.5263	22.2167	21.3095	0.00977683	-0.31973	-0.0465068	1.0068	0.80122	0.968278
ENSMUSG00000019960	0.945796	2.69756	15.3422	8.96908e-05	0.00327066	Dusp6	2.30073	3.11089	8.00464	5.20089	5.76803	13.9727	1.17667	0.89075	0.803698	2.26054	1.85414	1.74557
ENSMUSG00000019961	-0.0224585	9.3914	0.049652	0.82367	0.955213	Tmpo	580.532	730.3	724.223	634.045	687.911	672.066	0.127211	-0.0862681	-0.107832	1.09218	0.941956	0.927981
ENSMUSG00000019969	0.0072138	5.99108	0.00772552	0.92996	0.983722	Psen1	67.9407	56.9269	65.3816	68.3596	57.9491	64.8163	0.0088673	0.0256776	-0.0125276	1.00617	1.01796	0.991354
ENSMUSG00000019970	1.15881	4.94768	54.4183	1.62043e-13	4.96361e-11	Sgk1	20.9006	15.579	21.0148	38.6504	43.358	45.4695	0.886942	1.4767	1.1135	1.84925	2.78311	2.16369
ENSMUSG00000019971	-0.082452	4.43302	0.194313	0.659351	0.90323	Cep290	29.6877	26.0874	10.0317	22.7628	32.0174	8.92568	-0.383188	0.295505	-0.168526	0.766742	1.22731	0.889751
ENSMUSG00000019975	-0.210156	2.30052	0.669591	0.413194	0.779252	Ikbip	3.93618	5.24197	6.22583	2.92105	4.52155	6.16853	-0.430312	-0.213294	-0.0133399	0.742101	0.862566	0.990796
ENSMUSG00000019977	-0.0814752	6.95183	0.956354	0.328107	0.713055	Hbs1l	130.809	129.482	121.476	123.824	120.542	116.361	-0.07917	-0.103212	-0.0620662	0.946602	0.930958	0.957891
ENSMUSG00000019978	0.0893605	6.79791	0.561021	0.453849	0.802995	Epb41l2	79.8602	140.211	106.48	99.8499	129.365	111.454	0.322285	-0.116146	0.0658629	1.25031	0.922649	1.04671
ENSMUSG00000019979	-0.0614505	6.43679	0.498677	0.480082	0.820363	Apaf1	68.9664	97.099	99.4065	67.7897	93.9504	92.084	-0.0248279	-0.0475567	-0.110389	0.982938	0.967574	0.926338
ENSMUSG00000019982	0.0735404	8.41989	0.184038	0.667926	0.905361	Myb	264.029	391.752	339.835	285.336	308.516	464.976	0.111966	-0.344594	0.452322	1.0807	0.78753	1.36824
ENSMUSG00000019984	-0.00167975	6.06613	0.000367446	0.984706	0.997282	Med23	57.3519	75.8372	68.0705	60.6652	72.2959	67.4099	0.0810279	-0.0689914	-0.014069	1.05777	0.953304	0.990295
ENSMUSG00000019986	-0.498622	3.37785	7.08713	0.00776396	0.095022	Ahi1	9.78502	14.1827	12.2241	6.55454	9.60523	9.50982	-0.578079	-0.562242	-0.362244	0.669855	0.677249	0.777954
ENSMUSG00000019987	-2.89667	3.19145	10.1313	0.00145773	0.0300628	Arg1	15.1072	25.9649	2.97847	0.249358	9.2875	0.724335	-5.92087	-1.4832	-2.03984	0.0165059	0.357694	0.24319
ENSMUSG00000019988	-0.044376	5.86267	0.245794	0.620052	0.886935	Nedd1	54.2195	59.1069	63.851	55.5711	58.829	57.1991	0.0355227	-0.0067998	-0.158716	1.02493	0.995298	0.895822
ENSMUSG00000019990	1.88677	0.206492	3.25619	0.0711544	0.34923	Pde7b	0.304916	0.61238	0.124103	0.106868	3.66612	1.6356	-1.51259	2.58175	3.72021	0.350482	5.98667	13.1793
ENSMUSG00000019992	-0.00741837	3.37712	0.00140533	0.970096	0.993922	Mtfr2	8.87027	8.64681	13.7341	10.0456	8.74981	11.8931	0.179506	0.0170834	-0.207632	1.1325	1.01191	0.865957
ENSMUSG00000019996	-0.246988	4.90969	2.76465	0.0963679	0.403131	Map7	21.0946	41.7643	33.1148	14.3203	37.0034	32.4081	-0.558818	-0.174615	-0.0311199	0.678858	0.886004	0.97866
ENSMUSG00000019998	0.124934	6.44614	1.03613	0.308722	0.694374	Stx7	89.7561	55.0162	107.701	106.013	66.7234	97.7151	0.240155	0.278335	-0.140374	1.18112	1.21279	0.907284
ENSMUSG00000020003	-0.0424518	4.58878	0.126305	0.722294	0.927017	Pex7	21.9816	23.2704	27.7163	20.1267	23.5609	27.2911	-0.127187	0.0178976	-0.0223071	0.915615	1.01248	0.984657
ENSMUSG00000020009	-0.0112259	6.06014	0.0138913	0.906178	0.976542	Ifngr1	67.1369	51.3909	82.1562	60.3089	53.8675	85.0743	-0.154734	0.0679015	0.0503548	0.898298	1.04819	1.03552
ENSMUSG00000020014	0.476009	0.5142	2.04505	0.152702	0.512881	Cfap54	1.1365	0.832837	1.50992	1.92362	1.14872	1.77579	0.759219	0.463918	0.233989	1.69257	1.37928	1.17608
ENSMUSG00000020015	0.332704	6.32563	9.77555	0.00176848	0.0345307	Cdk17	62.674	73.4611	77.0886	90.2675	87.3514	90.1213	0.526339	0.24985	0.22535	1.44027	1.18908	1.16906
ENSMUSG00000020018	0.00462574	7.337	0.00263637	0.95905	0.99199	Snrpf	185.999	151.699	147.538	172.199	154.075	158.349	-0.111212	0.0224211	0.102023	0.92581	1.01566	1.07328
ENSMUSG00000020020	-0.187821	3.94439	1.23899	0.265666	0.654157	Usp44	22.0925	12.5171	14.0443	20.9817	9.26306	13.4352	-0.074429	-0.434333	-0.063964	0.949718	0.740036	0.956632
ENSMUSG00000020021	0.0353514	4.88318	0.0372679	0.846921	0.961652	Fgd6	35.4811	17.3671	31.7497	36.6912	13.4669	42.1283	0.0483836	-0.366941	0.408046	1.03411	0.775425	1.32689
ENSMUSG00000020022	0.122921	6.41106	1.87184	0.171265	0.537666	Ndufa12	87.3999	77.3559	79.5293	94.6847	88.8912	82.5041	0.115499	0.20053	0.0529789	1.08335	1.14912	1.0374
ENSMUSG00000020023	-0.205448	3.78169	1.23181	0.267055	0.65577	Tmcc3	15.9942	15.432	12.6585	11.4705	14.0046	12.6174	-0.479628	-0.140025	-0.00468658	0.717163	0.907504	0.996757
ENSMUSG00000020024	-0.0487316	6.73547	0.278148	0.597918	0.877532	Cep83	104.253	106.138	114.32	95.3615	109.886	109.001	-0.128616	0.0500678	-0.0687339	0.914708	1.03531	0.953474
ENSMUSG00000020027	-0.153515	8.15412	3.08604	0.0789668	0.364952	Socs2	294.244	313.343	291.414	250.213	296.565	263.027	-0.233857	-0.0793947	-0.147861	0.850359	0.946455	0.902588
ENSMUSG00000020029	0.0199826	8.02626	0.0594628	0.807347	0.949677	Nudt4	242.214	252.546	281.755	247.434	253.793	286.112	0.0307624	0.00710993	0.0221399	1.02155	1.00494	1.01546
ENSMUSG00000020032	0.755768	2.12633	3.63608	0.0565401	0.310377	Nuak1	2.41161	2.00861	5.64668	6.73266	3.51948	5.67785	1.48118	0.809165	0.00794103	2.79177	1.7522	1.00552
ENSMUSG00000020034	-0.0970689	5.17916	0.936361	0.333216	0.717206	Tcp11l2	46.9293	33.8279	31.6876	42.9251	30.6243	31.2632	-0.128666	-0.143535	-0.0194525	0.914677	0.905298	0.986607
ENSMUSG00000020038	-0.0246208	5.03746	0.056872	0.81151	0.951849	Cry1	27.4424	41.5194	30.0743	27.5362	41.7693	28.3192	0.00492296	0.00865909	-0.0867519	1.00342	1.00602	0.94164
ENSMUSG00000020044	-0.592874	0.110023	1.66372	0.197102	0.574065	Timp3	0.360355	0.122476	3.14394	0.213735	0.146645	1.77579	-0.753594	0.259826	-0.824114	0.593124	1.19733	0.564829
ENSMUSG00000020048	0.228775	9.7024	3.47017	0.0624851	0.327536	Hsp90b1	690.495	702.082	916.025	805.96	963.676	920.162	0.223076	0.45691	0.00650214	1.16722	1.3726	1.00452
ENSMUSG00000020053	2.36365	4.00081	5.26266	0.0217877	0.178374	Igf1	2.85512	4.16419	2.60616	1.63864	56.3605	27.6649	-0.801055	3.75858	3.40806	0.573929	13.5346	10.6152
ENSMUSG00000020056	-0.0837164	4.40771	0.382145	0.536458	0.851171	Washc3	26.3891	19.7431	19.5255	22.4066	20.237	18.8327	-0.236018	0.0356429	-0.0521214	0.849085	1.02501	0.964517
ENSMUSG00000020057	2.8649	-0.0775195	35.7667	2.22419e-09	2.90799e-07	Dram1	0.0831588	0.318438	0.186154	0.28498	2.85957	1.51877	1.77692	3.16672	3.02833	3.42694	8.98001	8.15864
ENSMUSG00000020063	0.0282628	6.59166	0.106951	0.743643	0.933887	Sirt1	75.3696	95.1394	115.561	77.194	94.6103	120.31	0.0345061	-0.00804492	0.0581041	1.02421	0.994439	1.0411
ENSMUSG00000020064	0.127383	6.69468	2.19649	0.138326	0.487698	Herc4	90.9203	107.02	98.9307	100.491	117.927	105.893	0.144394	0.140018	0.0981177	1.10527	1.10192	1.07038
ENSMUSG00000020069	-0.115686	5.07664	1.32916	0.248955	0.637309	Hnrnph3	29.1333	36.6938	39.2165	27.0019	33.1662	36.8009	-0.10961	-0.145825	-0.0917215	0.926839	0.903862	0.938402
ENSMUSG00000020070	-0.314582	4.75391	6.83712	0.00892827	0.103378	Rufy2	31.5172	29.6392	28.3782	25.3276	21.9234	24.7909	-0.315428	-0.435035	-0.19497	0.803613	0.739676	0.873591
ENSMUSG00000020074	0.141074	7.80097	2.56273	0.109409	0.431718	Ccar1	184.723	227.218	225.268	218.152	237.907	244.451	0.239969	0.0663219	0.117908	1.18097	1.04704	1.08516
ENSMUSG00000020075	0.304166	9.64097	10.7866	0.00102237	0.0231312	Ddx21	785.574	673.765	680.85	1011.79	842.865	795.437	0.365087	0.323056	0.224411	1.28796	1.25098	1.1683
ENSMUSG00000020076	-0.0741222	6.81265	0.759492	0.383487	0.756183	Ddx50	117.282	109.934	118.498	110.038	104.093	114.305	-0.0919757	-0.078766	-0.0519733	0.938237	0.946867	0.964616
ENSMUSG00000020077	0.330174	7.3324	11.7342	0.000613604	0.0154424	Srgn	123.325	143.468	161.437	168.566	162.262	207.604	0.450852	0.177596	0.362859	1.36685	1.131	1.28597
ENSMUSG00000020078	0.153603	6.27287	2.83215	0.0923947	0.396493	Vps26a	76.0071	70.6197	72.9312	80.1863	83.8808	80.0507	0.0772206	0.248271	0.134378	1.05498	1.18778	1.09762
ENSMUSG00000020079	0.0684978	6.26321	0.64707	0.421162	0.784496	Supv3l1	80.6086	74.343	69.9734	83.1073	78.4061	74.1859	0.0440421	0.0767696	0.0843391	1.031	1.05465	1.0602
ENSMUSG00000020085	0.784596	1.05005	1.69831	0.192509	0.568409	Aifm2	2.05125	0.661371	1.86154	1.56739	3.1773	2.73378	-0.388139	2.26427	0.554397	0.764115	4.80412	1.46855
ENSMUSG00000020087	-0.14665	5.70747	3.10285	0.0781553	0.362824	Tysnd1	50.0339	56.388	58.1216	45.8106	51.2524	51.5212	-0.127225	-0.137769	-0.173906	0.915591	0.908924	0.88644
ENSMUSG00000020088	0.0192887	7.02306	0.0494186	0.824078	0.955213	Sar1a	136.852	117.014	133.948	134.796	125.699	131.782	-0.0218395	0.103297	-0.0235222	0.984976	1.07423	0.983828
ENSMUSG00000020089	0.276235	7.27924	8.62683	0.00331248	0.0528469	Ppa1	142.202	143.542	134.838	161.691	192.471	156.994	0.185299	0.423171	0.219482	1.13705	1.34087	1.16432
ENSMUSG00000020091	-0.0176191	4.33357	0.00802997	0.928597	0.983576	Eif4ebp2	21.2332	18.9838	19.5669	28.1418	15.2999	17.6644	0.406391	-0.311242	-0.147568	1.32537	0.805948	0.902771
ENSMUSG00000020092	1.05776	-0.182161	4.81024	0.0282912	0.206764	Pald1	0.887027	0.440914	0.372309	0.926186	1.39313	1.02809	0.0623228	1.65976	1.46539	1.04415	3.15963	2.76139
ENSMUSG00000020097	0.603261	5.73902	6.3263	0.011896	0.123366	Sgpl1	39.3341	39.8047	43.6429	39.5766	92.1418	65.4939	0.0088673	1.21092	0.585614	1.00617	2.31485	1.50068
ENSMUSG00000020100	0.138398	3.34755	0.450971	0.501874	0.833167	Slc29a3	8.78711	10.337	9.70071	10.7224	12.367	8.87894	0.287164	0.258686	-0.127703	1.22024	1.19639	0.915288
ENSMUSG00000020101	1.71021	3.64267	8.29336	0.00397903	0.0597468	Vsir	3.93618	4.28666	5.60532	4.34595	35.7569	20.3515	0.142873	3.06029	1.86027	1.1041	8.34143	3.63074
ENSMUSG00000020105	-0.132996	1.23248	0.103642	0.747503	0.935163	Lrig3	0.110878	0.636875	5.77079	0.0356225	0.586579	6.00497	-1.63812	-0.118685	0.0573889	0.321276	0.921027	1.04058
ENSMUSG00000020107	0.0359755	5.24952	0.130068	0.718362	0.925964	Anapc16	39.6668	37.6736	35.3073	39.2916	37.4922	38.5533	-0.0137078	-0.00696505	0.126889	0.990543	0.995184	1.09194
ENSMUSG00000020108	-0.549759	4.71121	5.79996	0.0160265	0.149149	Ddit4	30.1866	36.8163	26.1444	24.0452	16.7175	22.9451	-0.328161	-1.13898	-0.188316	0.796551	0.454079	0.87763
ENSMUSG00000020109	0.0558293	5.14908	0.268367	0.604429	0.879487	Dnajb12	41.4685	31.3294	30.9637	47.1286	31.773	30.165	0.184586	0.0202873	-0.0376996	1.13649	1.01416	0.974207
ENSMUSG00000020111	0.0748668	4.9745	0.46297	0.496239	0.830196	Micu1	28.8561	27.0182	35.8658	28.5336	30.6243	37.3383	-0.0162128	0.180746	0.0580492	0.988825	1.13347	1.04106
ENSMUSG00000020114	0.0259085	7.94766	0.0891469	0.765265	0.938945	Cand1	240.662	254.432	238.195	255.77	263.447	228.493	0.0878395	0.0502363	-0.0599952	1.06278	1.03543	0.959267
ENSMUSG00000020115	0.103708	6.33365	1.20861	0.271607	0.660445	Tbk1	71.9046	74	87.3685	75.9828	86.1049	88.1819	0.0795886	0.21857	0.0133703	1.05672	1.16358	1.00931
ENSMUSG00000020116	0.378953	6.47707	17.527	2.83251e-05	0.00129775	Pno1	86.3743	73.9265	71.8763	111.214	101.918	89.0465	0.364658	0.463247	0.309042	1.28758	1.37864	1.23889
ENSMUSG00000020120	1.70061	4.92234	8.36584	0.00382341	0.0584173	Plek	5.95971	14.3297	10.797	5.55711	86.3738	58.1337	-0.100908	2.59159	2.42875	0.932446	6.02761	5.38427
ENSMUSG00000020121	-0.0625938	1.21944	0.0353852	0.850791	0.962707	Srgap1	2.5502	1.20027	2.99915	2.8498	0.806546	3.29456	0.160249	-0.573524	0.135528	1.11748	0.671974	1.09849
ENSMUSG00000020124	0.0762716	7.43547	0.848115	0.357086	0.736084	Usp15	165.098	154.148	186.651	174.586	168.373	189.425	0.0806155	0.127339	0.0212867	1.05747	1.09228	1.01486
ENSMUSG00000020128	0.224521	6.57172	6.52876	0.0106144	0.114139	Vps54	79.1949	81.2996	102.881	96.3233	94.537	116.151	0.282477	0.217631	0.175015	1.21628	1.16282	1.12898
ENSMUSG00000020130	0.0712484	6.0548	0.311763	0.5766	0.866745	Tbc1d15	76.8942	59.4744	55.412	96.8576	52.4744	57.7599	0.332991	-0.180654	0.0598698	1.25962	0.882303	1.04237
ENSMUSG00000020131	-0.436686	3.17655	4.70349	0.0301014	0.214716	Pcsk4	11.3373	11.6352	8.06669	9.26186	7.69885	6.02834	-0.291706	-0.595784	-0.420217	0.816935	0.661685	0.747312
ENSMUSG00000020132	0.201166	5.53645	4.66851	0.0307206	0.217065	Rab21	34.2891	44.2139	51.1097	42.1414	48.515	57.7832	0.297488	0.133932	0.177053	1.229	1.09728	1.13057
ENSMUSG00000020133	0.0397651	5.2837	0.152325	0.696323	0.91666	2310011J03Rik	41.1359	32.3827	41.6572	44.2432	34.5104	39.558	0.105057	0.0918099	-0.074596	1.07554	1.06571	0.949608
ENSMUSG00000020134	0.118486	5.40909	1.3937	0.237782	0.624972	Peli1	43.0208	37.9186	40.8919	49.2303	37.6633	46.007	0.194512	-0.00974664	0.170036	1.14434	0.993267	1.12509
ENSMUSG00000020137	-0.0363361	4.17248	0.0655717	0.797897	0.947315	Thap2	11.0601	22.903	20.5597	10.8292	20.6769	21.5665	-0.0304344	-0.147517	0.0689705	0.979125	0.902803	1.04897
ENSMUSG00000020140	0.200137	1.5568	0.10265	0.748672	0.935729	Lgr5	0.388074	6.83416	2.06838	0.748073	2.63961	4.34601	0.946846	-1.37244	1.07119	1.92765	0.386237	2.10116
ENSMUSG00000020142	-0.253231	4.22241	2.70539	0.10001	0.411082	Slc1a4	22.4806	16.8282	21.2009	17.2769	13.1736	20.702	-0.379834	-0.353233	-0.0343596	0.768526	0.782828	0.976465
ENSMUSG00000020143	-0.113822	8.12869	1.87881	0.17047	0.536741	Dock2	314.534	289.754	268.062	290.359	273.981	242.372	-0.115379	-0.0807499	-0.145347	0.92314	0.945566	0.904162
ENSMUSG00000020149	0.128118	7.05152	1.84094	0.174841	0.543954	Rab1a	119.028	122.55	138.788	130.557	145.472	139.189	0.133374	0.247373	0.00415886	1.09686	1.18704	1.00289
ENSMUSG00000020152	0.231767	8.73161	6.18895	0.012855	0.129044	Actr2	353.009	383.007	438.994	437.765	459.976	477.43	0.310452	0.264187	0.12109	1.2401	1.20096	1.08756
ENSMUSG00000020153	0.0678995	5.88368	0.615315	0.432794	0.79147	Ndufs7	59.7912	58.3721	54.4398	63.7999	64.0593	53.5541	0.0936222	0.13413	-0.0236668	1.06705	1.09743	0.983729
ENSMUSG00000020156	-0.166024	6.13838	2.02038	0.1552	0.516306	Mum1	66.7765	71.9914	84.2659	69.927	56.0672	73.2747	0.0665089	-0.360668	-0.201635	1.04718	0.778804	0.869565
ENSMUSG00000020163	-0.00428567	7.03661	0.00238281	0.961067	0.992682	Uqcr11	165.93	120.173	109.521	157.63	118.171	116.197	-0.0740318	-0.0242394	0.0853714	0.949979	0.983339	1.06096
ENSMUSG00000020166	-0.0424497	8.05827	0.262153	0.608645	0.881614	Cnot2	228.659	265.993	316.773	226.844	252.156	308.426	-0.0114958	-0.0770758	-0.0385218	0.992063	0.947977	0.973652
ENSMUSG00000020167	-0.0124451	8.05574	0.0084721	0.926663	0.983396	Tcf3	212.36	282.332	309.285	258.513	231.65	301.978	0.283724	-0.285445	-0.0344966	1.21733	0.820488	0.976372
ENSMUSG00000020170	0.115878	3.98959	0.291088	0.589524	0.87345	Frs2	16.216	14.9421	13.6306	24.0808	13.3936	13.038	0.57047	-0.157841	-0.0641277	1.48501	0.896365	0.956524
ENSMUSG00000020171	-0.0971134	6.50554	1.03952	0.307933	0.694081	Yeats4	99.4302	91.6366	90.3263	93.5447	79.1393	90.7989	-0.0880278	-0.211529	0.00752904	0.940808	0.863621	1.00523
ENSMUSG00000020176	0.863027	2.69518	8.81922	0.00298074	0.04939	Grb10	0.776149	8.35287	3.86788	1.60301	18.2817	5.304	1.04638	1.13006	0.45554	2.06534	2.18868	1.3713
ENSMUSG00000020180	0.20979	6.67058	3.9238	0.0476072	0.278569	Snrpd3	107.053	86.1986	88.051	141.03	93.706	95.1215	0.397671	0.120477	0.111432	1.31738	1.08709	1.0803
ENSMUSG00000020182	0.342734	3.93621	3.14577	0.076124	0.359368	Ddc	2.63336	19.3022	19.5255	4.23908	20.2125	25.0713	0.686845	0.0664837	0.360677	1.60976	1.04716	1.28403
ENSMUSG00000020183	0.0390032	6.70901	0.0346007	0.852435	0.963252	Cpm	94.801	119.782	92.4153	90.1962	90.4798	139.656	-0.0718358	-0.404738	0.595678	0.951427	0.755374	1.51118
ENSMUSG00000020184	0.164824	6.21099	3.67322	0.0552932	0.305724	Mdm2	74.2608	66.7984	68.4221	82.1812	77.5995	74.9803	0.146206	0.216234	0.13205	1.10666	1.1617	1.09585
ENSMUSG00000020185	-0.1318	4.34337	0.822228	0.36453	0.74272	E2f7	19.4869	22.8785	21.1596	20.2692	18.5994	19.0897	0.056787	-0.298734	-0.148512	1.04015	0.812965	0.90218
ENSMUSG00000020186	-0.768263	5.08815	30.9726	2.61695e-08	2.72391e-06	Csrp2	57.7122	25.8424	43.9118	32.274	13.1736	30.9127	-0.838504	-0.972094	-0.506406	0.559223	0.509766	0.703974
ENSMUSG00000020189	0.339786	8.35247	14.1539	0.000168447	0.00564486	Osbpl8	176.518	306.631	374.77	208.214	394.963	499.347	0.238246	0.365215	0.414037	1.17956	1.28807	1.33241
ENSMUSG00000020190	0.239411	8.4698	4.36607	0.0366614	0.239688	Mknk2	289.836	292.326	398.846	379.843	365.732	400.324	0.390165	0.32321	0.00533394	1.31054	1.25111	1.0037
ENSMUSG00000020191	-0.0506576	0.348529	0.0230676	0.879281	0.969475	Spata48	0.942466	1.0043	1.71676	1.03305	0.830987	1.70569	0.132401	-0.273297	-0.00932921	1.09612	0.827426	0.993554
ENSMUSG00000020193	-0.36824	-0.10275	1.04279	0.307172	0.69345	Zpbp	0.526672	1.07779	1.2824	0.42747	0.757665	1.05145	-0.301082	-0.508443	-0.286458	0.811643	0.702981	0.819913
ENSMUSG00000020196	-0.0245481	6.3176	0.0614281	0.804253	0.94934	Cabin1	88.5087	82.6468	69.0426	96.7151	77.2818	64.2322	0.127923	-0.0968306	-0.104191	1.09272	0.935085	0.930326
ENSMUSG00000020198	-0.0200095	6.46952	0.0500861	0.822914	0.955213	Ap3d1	85.0992	83.8226	98.848	85.0666	86.0805	92.4345	-0.000552747	0.0383471	-0.0967807	0.999617	1.02694	0.935117
ENSMUSG00000020205	-0.091274	-0.451122	0.036434	0.848622	0.962133	Phlda1	0.415794	0.416419	1.09624	0.56996	0.171086	1.30848	0.454992	-1.28332	0.25532	1.37078	0.41085	1.1936
ENSMUSG00000020211	-0.0250474	5.25245	0.0540384	0.816179	0.952461	Sf3a2	47.65	35.6405	31.1498	51.9376	33.3617	28.95	0.124304	-0.0953262	-0.10566	1.08998	0.936061	0.92938
ENSMUSG00000020212	0.0401077	4.84389	0.0828978	0.773408	0.94089	Mdm1	20.8451	27.3611	36.8586	25.5057	24.5386	36.7308	0.29111	-0.157078	-0.00501045	1.22358	0.89684	0.996533
ENSMUSG00000020219	0.107149	6.28102	1.24201	0.265084	0.653345	Timm13	83.1311	69.9583	71.2765	89.3057	81.8034	70.9147	0.103364	0.225665	-0.00734052	1.07428	1.16932	0.994925
ENSMUSG00000020220	-0.241887	6.94496	5.0087	0.0252203	0.193964	Vps13d	133.47	142.758	124.02	102.13	115.947	120.543	-0.386111	-0.300105	-0.0410233	0.76519	0.812193	0.971965
ENSMUSG00000020224	0.0136439	5.54691	0.0163219	0.898341	0.975378	Llph	48.7311	46.3694	44.2427	43.7801	52.0345	45.0256	-0.154567	0.166294	0.0253058	0.898402	1.12217	1.0177
ENSMUSG00000020225	-0.00743853	5.094	0.00349871	0.952833	0.990637	Tmbim4	41.8289	28.1205	33.2803	35.9075	31.602	33.9503	-0.220214	0.168392	0.028756	0.858438	1.1238	1.02013
ENSMUSG00000020227	-0.116732	3.59797	0.405983	0.524015	0.842779	Irak3	11.0878	14.3542	11.8725	9.22623	15.1777	10.5145	-0.265165	0.0804846	-0.17524	0.832104	1.05737	0.88562
ENSMUSG00000020228	-0.0808154	6.51909	0.563076	0.453024	0.802788	Helb	113.817	86.3946	81.9286	110.252	71.7582	86.0089	-0.0459111	-0.267798	0.0701187	0.968678	0.830587	1.0498
ENSMUSG00000020231	0.780736	0.846334	3.51903	0.0606678	0.324511	Dip2a	0.859308	1.0043	1.84086	0.997431	2.9329	2.66368	0.215042	1.54613	0.533042	1.16074	2.92033	1.44698
ENSMUSG00000020232	0.235944	4.18476	2.66722	0.102435	0.416175	Hmg20b	12.5847	20.429	16.9607	16.1726	24.5386	18.0383	0.361883	0.264432	0.0888626	1.2851	1.20116	1.06353
ENSMUSG00000020235	-0.156085	5.91927	2.75339	0.0970482	0.404846	Fzr1	55.4669	64.6184	71.3799	55.0368	55.9206	60.2834	-0.0112313	-0.208566	-0.243758	0.992245	0.865397	0.844543
ENSMUSG00000020238	-0.0557302	6.44702	0.37074	0.542601	0.855097	Ncln	95.1614	80.8832	90.6779	92.5473	82.1455	81.8031	-0.0401854	0.0223424	-0.148595	0.97253	1.01561	0.902129
ENSMUSG00000020246	-0.265034	4.99916	5.51222	0.018884	0.162746	Hcfc2	32.0439	34.7342	37.5205	24.2233	30.9176	31.9876	-0.403652	-0.167928	-0.230166	0.755942	0.89012	0.852537
ENSMUSG00000020248	-0.0963993	6.2742	1.1262	0.288587	0.676586	Nfyb	78.1138	75.5677	86.1895	71.2807	75.4976	77.3636	-0.132067	-0.00133865	-0.155856	0.912523	0.999073	0.897599
ENSMUSG00000020250	0.643517	8.20691	23.8272	1.05382e-06	6.80605e-05	Txnrd1	213.302	208.65	272.882	373.36	361.235	343.241	0.807666	0.791852	0.330947	1.75038	1.7313	1.25784
ENSMUSG00000020253	0.102116	4.58471	0.45811	0.498509	0.831442	Ppm1m	17.1584	17.4161	35.5141	22.1572	17.964	33.2727	0.368858	0.0446867	-0.0940552	1.29133	1.03146	0.936886
ENSMUSG00000020255	-0.0665015	6.79044	0.608804	0.435238	0.7933	D10Wsu102e	163.296	93.0083	83.5833	155.564	88.1335	80.6348	-0.069987	-0.0776686	-0.0518122	0.952647	0.947588	0.964724
ENSMUSG00000020257	-0.0460523	7.70674	0.294344	0.58745	0.873024	Wdr82	187.523	229.447	219.683	187.268	227.275	201.879	-0.00196713	-0.0137195	-0.121931	0.998637	0.990535	0.918957
ENSMUSG00000020258	-0.166789	2.64878	0.510157	0.475071	0.815589	Glyctk	6.15375	6.1483	7.30139	4.84466	5.5725	7.17325	-0.34507	-0.141862	-0.0255439	0.78727	0.906349	0.98245
ENSMUSG00000020260	0.018537	4.20266	0.0161046	0.899017	0.975378	Pofut2	19.0988	16.5588	19.1325	18.3812	18.9416	18.0616	-0.0552498	0.193965	-0.0830993	0.962428	1.1439	0.944027
ENSMUSG00000020261	0.279214	2.65085	1.35712	0.244037	0.631351	Slc36a1	6.59727	4.72758	5.66737	7.40948	6.7701	6.30872	0.167505	0.518077	0.154669	1.12311	1.43205	1.11317
ENSMUSG00000020262	-0.344362	5.5127	13.0745	0.000299347	0.00889649	Adarb1	36.2572	80.2953	37.4584	28.8542	59.3667	31.2165	-0.329486	-0.435661	-0.262981	0.79582	0.739355	0.833364
ENSMUSG00000020263	0.543093	2.63793	1.68795	0.193871	0.570232	Appl2	10.3949	2.76796	3.53693	7.9082	6.99007	5.72458	-0.394448	1.33648	0.694671	0.76078	2.52535	1.61852
ENSMUSG00000020265	-0.0571456	6.78154	0.393052	0.5307	0.847132	Sumo3	121.135	98.6667	117.133	110.893	101.185	110.777	-0.127445	0.0363591	-0.0804895	0.915452	1.02552	0.945737
ENSMUSG00000020267	0.0829064	8.18485	0.691708	0.405584	0.773025	Hint1	325.179	262.123	262.56	308.135	303.188	284.547	-0.0776709	0.209968	0.116016	0.947586	1.15666	1.08374
ENSMUSG00000020268	0.191156	2.21229	0.598731	0.439063	0.795671	Lyrm7	3.40951	4.43363	4.88138	3.56225	5.25477	5.81805	0.0632248	0.245139	0.253245	1.0448	1.18521	1.19188
ENSMUSG00000020271	0.0224372	6.07322	0.0660828	0.797128	0.947049	Fbxw11	60.1238	72.9712	67.2431	64.5124	73.4935	65.307	0.10164	0.0102887	-0.0421496	1.07299	1.00716	0.971207
ENSMUSG00000020272	0.108703	6.14016	0.601458	0.438022	0.79513	Stk10	47.9272	73.8041	84.1211	64.9399	76.0109	75.9383	0.43826	0.0425059	-0.14764	1.35497	1.0299	0.902726
ENSMUSG00000020273	-0.131715	5.34701	2.01867	0.155375	0.516306	Papolg	30.9074	39.7802	56.7151	28.4624	36.0502	51.7082	-0.118893	-0.142045	-0.133339	0.920894	0.906234	0.911719
ENSMUSG00000020275	0.354826	3.55762	2.10035	0.147265	0.502491	Rel	9.25835	9.38166	12.038	16.7426	10.1674	12.9212	0.854696	0.116031	0.102146	1.80838	1.08375	1.07337
ENSMUSG00000020277	-1.83975	7.64373	236.518	2.25906e-53	8.07313e-50	Pfkl	352.455	345.137	240.491	82.573	105.975	72.7606	-2.0937	-1.70344	-1.72475	0.23428	0.307052	0.30255
ENSMUSG00000020280	0.0542222	6.887	0.257875	0.611584	0.883426	Pus10	129.395	122.403	97.4415	117.697	131.076	111.875	-0.136708	0.09877	0.199275	0.909592	1.07086	1.14812
ENSMUSG00000020282	0.0869163	0.732666	0.0370775	0.847307	0.961864	Rhbdf1	5.239	0.0979808	0.144787	4.66655	0.122204	0.210291	-0.166936	0.31872	0.538456	0.890732	1.24722	1.45242
ENSMUSG00000020283	-0.00294808	5.34793	0.000882592	0.9763	0.996195	Pex13	32.5151	47.0063	42.2571	30.4216	46.6819	45.0022	-0.096012	-0.0099901	0.0908042	0.935616	0.993099	1.06496
ENSMUSG00000020284	0.0791969	1.92229	0.0782848	0.779635	0.942989	1810043G02Rik	3.16003	2.52301	5.31574	3.20603	3.27507	4.81332	0.0208462	0.376381	-0.143238	1.01455	1.29808	0.905484
ENSMUSG00000020287	-0.0648682	4.41314	0.275423	0.599717	0.878198	Mpg	26.2227	18.1999	20.7459	25.9332	17.353	19.2299	-0.0160187	-0.0687512	-0.109472	0.988958	0.953463	0.926927
ENSMUSG00000020288	0.184463	5.43532	3.83192	0.0502854	0.288912	Ahsa2	40.8864	39.2658	41.2022	44.3144	44.2623	49.395	0.116155	0.172804	0.261643	1.08384	1.12725	1.19884
ENSMUSG00000020289	0.193936	4.06742	1.59089	0.207198	0.587591	Nprl3	16.4654	16.2403	14.065	20.4829	16.3265	16.8466	0.314982	0.0076312	0.26035	1.244	1.0053	1.19777
ENSMUSG00000020290	0.105405	9.38935	1.17126	0.279142	0.668789	Xpo1	581.225	682.975	676.423	681.922	715.064	685.782	0.230511	0.0662398	0.0198232	1.17325	1.04698	1.01384
ENSMUSG00000020297	1.29048	0.888674	10.6172	0.00112041	0.0248662	Nsg2	0.72071	1.0043	1.46855	2.38671	3.00622	2.26647	1.72753	1.58175	0.626051	3.31161	2.99334	1.54334
ENSMUSG00000020300	0.572795	3.42983	2.99907	0.0833121	0.376397	Cpeb4	9.56326	5.75637	10.7556	9.6537	14.7867	13.7624	0.0135796	1.36107	0.355642	1.00946	2.56875	1.27955
ENSMUSG00000020305	-0.137347	4.38218	1.02232	0.311969	0.697568	Asb3	24.6427	19.7676	21.1182	20.3048	19.6504	19.3468	-0.279338	-0.0085812	-0.126395	0.823969	0.99407	0.916118
ENSMUSG00000020307	0.0986724	6.73964	1.15719	0.282049	0.670825	Cdc34	111.71	92.8123	105.032	121.936	104.264	105.215	0.126365	0.167859	0.00251175	1.09154	1.12339	1.00174
ENSMUSG00000020308	-0.000196208	3.66635	1.46753e-06	0.999033	0.999807	Tpgs1	12.7233	11.3413	13.8168	12.2541	11.145	14.5568	-0.0542025	-0.0251864	0.0752697	0.963127	0.982694	1.05356
ENSMUSG00000020309	-0.106306	2.94236	0.267656	0.604908	0.879534	Chac2	6.09831	9.40616	8.10806	5.379	8.92089	7.73403	-0.181072	-0.0764179	-0.0681368	0.882047	0.94841	0.953869
ENSMUSG00000020311	-0.393156	3.63604	5.77748	0.0162328	0.149545	Erlec1	15.8833	13.7908	12.5551	11.7911	10.4362	9.8603	-0.429821	-0.402107	-0.348568	0.742354	0.756752	0.785363
ENSMUSG00000020315	0.0326128	8.12145	0.111552	0.738384	0.932215	Sptbn1	278.388	268.443	277.287	312.053	248.636	285.855	0.164696	-0.110579	0.043903	1.12093	0.926216	1.0309
ENSMUSG00000020319	-0.00544606	3.16043	0.000627017	0.980023	0.997282	Wdpcp	6.76358	8.96525	10.5074	5.55711	9.26306	12.0333	-0.283452	0.0471462	0.19563	0.821623	1.03322	1.14522
ENSMUSG00000020321	-0.142503	8.04833	2.60752	0.106358	0.424363	Mdh1	286.787	268.81	277.37	245.938	241.475	267.607	-0.221686	-0.154715	-0.051698	0.857563	0.89831	0.9648
ENSMUSG00000020323	0.196711	2.33434	0.6697	0.413156	0.779252	Prss57	3.88074	4.82556	5.17096	4.16783	5.89023	5.91151	0.102965	0.287629	0.193095	1.07398	1.22063	1.14321
ENSMUSG00000020325	-0.620216	1.49725	2.49058	0.114529	0.441362	Fstl3	2.88284	1.69017	5.00549	2.77856	0.635461	3.52821	-0.0531544	-1.41129	-0.504573	0.963827	0.375975	0.704869
ENSMUSG00000020326	0.141315	7.65968	1.44075	0.230019	0.616354	Ccng1	206.594	152.262	221.338	224.244	197.824	210.711	0.118268	0.377658	-0.0709805	1.08543	1.29923	0.951991
ENSMUSG00000020328	-0.000523901	6.89058	3.22805e-05	0.995467	0.999025	Nudcd2	129.146	118.532	108.631	122.506	115.678	117.155	-0.0761481	-0.035162	0.108981	0.948587	0.975922	1.07847
ENSMUSG00000020329	0.0594623	4.88524	0.310256	0.577523	0.867296	Polrmt	30.2421	28.2675	28.1714	31.7397	30.2822	28.3659	0.0697293	0.0993249	0.00992738	1.04952	1.07127	1.0069
ENSMUSG00000020330	-0.162183	7.88804	3.71458	0.0539392	0.301567	Hmmr	242.99	248.259	258.693	210.173	219.821	240.993	-0.209321	-0.175519	-0.102246	0.864944	0.885449	0.931581
ENSMUSG00000020340	-0.136752	8.28473	2.40014	0.121324	0.455752	Cyfip2	336.793	312.583	329.907	292.675	279.872	318.964	-0.202565	-0.159476	-0.0486641	0.869004	0.89535	0.966831
ENSMUSG00000020346	-0.175318	6.79229	3.13393	0.0766788	0.360438	Mgat1	96.4642	112.458	144.29	94.7915	92.9239	123.628	-0.0252357	-0.275258	-0.222974	0.98266	0.826303	0.856797
ENSMUSG00000020349	0.166542	8.56409	3.21671	0.0728899	0.353439	Ppp2ca	340.009	348.885	380.665	369.584	424.537	406.889	0.12033	0.283137	0.0961139	1.08698	1.21684	1.06889
ENSMUSG00000020358	0.121928	10.1282	1.68943	0.193676	0.569971	Hnrnpab	1046.86	1105.91	1061.72	1196.45	1206.98	1096.88	0.192698	0.126174	0.0469961	1.1429	1.0914	1.03311
ENSMUSG00000020359	-0.216233	5.3022	3.68641	0.0548574	0.305203	Phykpl	60.1793	38.4085	29.8054	46.9505	32.3841	28.95	-0.358126	-0.246141	-0.0420085	0.780177	0.843149	0.971302
ENSMUSG00000020361	0.268923	9.41729	7.31529	0.00683703	0.0875048	Hspa4	599.215	627.273	632.884	771.976	777.144	693.679	0.365482	0.309088	0.132328	1.28831	1.23892	1.09606
ENSMUSG00000020362	-0.0623827	7.53531	0.274473	0.600347	0.878198	Cnot6	148.411	205.392	217.635	170.632	174.385	196.155	0.201292	-0.236105	-0.149921	1.14973	0.849034	0.9013
ENSMUSG00000020366	0.0504003	5.40968	0.249472	0.617447	0.885929	Mapk9	40.3043	37.3062	47.6555	45.0269	38.9586	45.4929	0.159852	0.0625277	-0.0670022	1.11717	1.04429	0.95462
ENSMUSG00000020368	0.0735805	10.2773	0.528484	0.467245	0.811336	Canx	1093.84	1229.54	1304.09	1162.18	1400.43	1255.81	0.0874335	0.187758	-0.0544304	1.06248	1.13899	0.962975
ENSMUSG00000020372	-0.22755	11.1511	5.03253	0.0248755	0.192613	Rack1	3025.1	2237.51	2121.4	2393.23	1899.88	1967.5	-0.338023	-0.235988	-0.108647	0.791125	0.849103	0.927458
ENSMUSG00000020375	0.0868757	4.96996	0.618356	0.431659	0.790809	Rufy1	31.046	32.8481	27.1579	30.3504	36.3679	29.9781	-0.0326903	0.146857	0.14254	0.977596	1.10716	1.10385
ENSMUSG00000020376	-0.23765	5.82006	6.555	0.010459	0.113149	Rnf130	32.0993	76.768	72.8278	25.1139	64.2793	67.1529	-0.354057	-0.25615	-0.117039	0.782381	0.837319	0.922078
ENSMUSG00000020380	0.0727396	7.30376	0.5962	0.440032	0.795947	Rad50	132.971	185.968	144.518	144.057	176.927	163.186	0.115534	-0.0718976	0.175266	1.08338	0.951386	1.12917
ENSMUSG00000020381	0.228302	3.36927	1.33219	0.248416	0.636384	Mrnip	7.0685	9.96955	11.1486	8.33567	10.2163	14.7905	0.237894	0.0352661	0.407806	1.17927	1.02475	1.32667
ENSMUSG00000020385	-0.187807	6.12759	4.28143	0.038531	0.246916	Clk4	68.1348	81.4711	73.7792	64.1918	67.5055	64.0686	-0.0860028	-0.271283	-0.203597	0.942129	0.828582	0.868383
ENSMUSG00000020386	0.166619	5.85592	3.22404	0.0725643	0.352887	Sar1b	59.6249	48.1821	55.9911	66.1866	59.1223	58.1805	0.150626	0.295206	0.0553365	1.11005	1.22706	1.0391
ENSMUSG00000020387	0.303924	4.78265	7.20519	0.0072693	0.0910446	Jade2	14.5528	35.5425	23.7037	18.8443	44.0912	27.8986	0.372833	0.310944	0.235081	1.29489	1.24052	1.17697
ENSMUSG00000020389	0.446511	2.40153	2.67233	0.102106	0.415492	Cdkl3	2.49476	5.78087	5.23301	4.41719	6.62346	6.70594	0.824226	0.196298	0.357799	1.77059	1.14575	1.28147
ENSMUSG00000020390	-0.0051943	6.30811	0.00271618	0.958435	0.991928	Ube2b	86.2634	71.2811	80.6876	77.0871	74.8133	84.9808	-0.162258	0.0697759	0.0747906	0.893625	1.04955	1.05321
ENSMUSG00000020392	-0.0680706	6.51076	0.480499	0.488196	0.825292	Cdkn2aipnl	93.4151	88.3542	97.9586	81.255	91.5797	94.1869	-0.201199	0.0517285	-0.0566456	0.869827	1.03651	0.961497
ENSMUSG00000020393	0.351262	3.3058	2.47278	0.115833	0.444945	Kremen1	4.35198	9.01424	13.1342	6.8039	11.8049	13.6222	0.644691	0.389109	0.052625	1.5634	1.30958	1.03715
ENSMUSG00000020396	-0.317132	4.71801	6.86797	0.00877544	0.102632	Nefh	15.7725	54.1589	16.423	11.6842	45.9731	13.3418	-0.43285	-0.236407	-0.299763	0.740797	0.848857	0.812386
ENSMUSG00000020397	0.248295	4.39883	2.85753	0.090947	0.393004	Med7	18.3781	17.0732	22.0696	25.3276	18.0373	25.4452	0.462724	0.0792541	0.205329	1.37814	1.05647	1.15295
ENSMUSG00000020399	1.74079	0.405742	5.85907	0.015497	0.146124	Havcr2	0.221757	0.955313	0.227522	0.14249	4.00829	1.89262	-0.638117	2.06894	3.0563	0.642551	4.19579	8.31839
ENSMUSG00000020400	0.300075	4.57793	3.97564	0.046163	0.273887	Tnip1	22.6192	18.7878	22.7108	28.9611	26.616	23.4124	0.356569	0.502497	0.0438901	1.28038	1.41666	1.03089
ENSMUSG00000020402	0.00894551	8.08608	0.011807	0.913472	0.977086	Vdac1	285.872	268.125	258.569	285.479	274.128	258.003	-0.00198658	0.0319465	-0.00315633	0.998624	1.02239	0.997815
ENSMUSG00000020409	-0.0333843	6.66851	0.152438	0.696216	0.916632	Slu7	126.873	85.4638	96.428	123.325	84.4674	93.6495	-0.0409135	-0.0169184	-0.0421808	0.972039	0.988342	0.971186
ENSMUSG00000020412	-0.021239	5.96379	0.0629519	0.80189	0.948715	Ascc2	64.3649	64.153	60.0245	62.0188	61.6153	62.0124	-0.0535687	-0.058228	0.0470065	0.96355	0.960443	1.03312
ENSMUSG00000020413	-0.0152965	5.7765	0.0292424	0.86422	0.966747	Hus1	55.5501	56.7554	52.599	57.1741	58.4135	48.1332	0.0415739	0.0415445	-0.128001	1.02924	1.02922	0.915098
ENSMUSG00000020415	0.106181	2.47462	0.18343	0.668442	0.90553	Pttg1	5.71024	5.36445	4.79865	5.80647	6.7701	4.64976	0.0241107	0.335747	-0.0454707	1.01685	1.26203	0.968974
ENSMUSG00000020419	0.214684	1.41102	0.18758	0.664939	0.904671	Hormad2	0.0554392	0.0734856	6.97045	0.106868	0.0733224	7.66393	0.946846	-0.00320803	0.136833	1.92765	0.997779	1.09949
ENSMUSG00000020420	-0.197707	4.55241	2.70462	0.100058	0.411082	Zfp607a	24.3932	29.8597	20.932	20.8748	25.1496	19.2533	-0.22472	-0.247663	-0.120607	0.855761	0.84226	0.9198
ENSMUSG00000020422	0.17992	6.17687	3.16934	0.0750329	0.358001	Tns3	62.2028	69.1255	71.2558	63.1587	79.3348	88.6025	0.0220029	0.198737	0.314341	1.01537	1.14769	1.24344
ENSMUSG00000020423	0.10658	6.47016	1.38023	0.240063	0.626608	Btg2	96.1039	67.6803	91.4018	104.98	68.4831	103.089	0.127442	0.0170134	0.173599	1.09236	1.01186	1.12787
ENSMUSG00000020430	-0.0447965	8.01811	0.216933	0.641387	0.89789	Pes1	314.035	236.599	241.173	279.815	252.742	230.829	-0.166454	0.0952219	-0.0632452	0.89103	1.06823	0.957109
ENSMUSG00000020432	0.50941	2.14839	0.51852	0.471473	0.813879	Tcn2	1.24738	3.74777	2.79232	0.391848	11.6827	6.02834	-1.67054	1.64027	1.1103	0.314136	3.11724	2.1589
ENSMUSG00000020437	-0.251551	6.78063	6.87325	0.00874953	0.10263	Myo1g	123.851	124.117	109.479	110.786	107.002	84.163	-0.160832	-0.214068	-0.379402	0.894509	0.862103	0.768756
ENSMUSG00000020439	0.0558276	1.96669	0.0400038	0.841473	0.960442	Smtn	1.85721	5.14399	4.28155	2.03048	4.49711	5.07034	0.128684	-0.193892	0.24395	1.0933	0.874244	1.18423
ENSMUSG00000020440	0.078317	5.56933	0.628609	0.427866	0.789014	Arf5	43.5198	42.9891	51.9371	50.7621	43.7246	51.6614	0.22208	0.0244743	-0.00767734	1.16641	1.01711	0.994693
ENSMUSG00000020441	-0.0100897	4.06331	0.00496041	0.943851	0.988876	2310033P09Rik	18.3504	16.8037	14.9544	19.6993	15.8621	14.4633	0.102331	-0.0831981	-0.0481706	1.07351	0.943963	0.967162
ENSMUSG00000020444	0.0954605	5.10649	0.884589	0.346948	0.729768	Guk1	35.4811	32.3092	31.9772	38.2942	35.7813	32.6418	0.110076	0.147263	0.0296774	1.07929	1.10747	1.02078
ENSMUSG00000020448	-0.140255	4.12367	1.00082	0.317111	0.702573	Rnf185	21.1223	15.6769	17.9949	17.8469	14.4201	17.2672	-0.243097	-0.120565	-0.0595554	0.844929	0.919827	0.95956
ENSMUSG00000020451	-0.203252	5.90378	4.8805	0.0271617	0.201942	Limk2	63.4779	65.2552	63.1891	59.739	52.3766	54.8859	-0.0875818	-0.31717	-0.20324	0.941099	0.802643	0.868598
ENSMUSG00000020453	-0.202444	6.29377	5.64615	0.0174937	0.156292	Patz1	82.6321	88.3297	80.6876	71.4944	77.2574	69.9801	-0.208873	-0.193226	-0.205402	0.865213	0.874648	0.867297
ENSMUSG00000020454	-0.0400704	6.28213	0.185469	0.666714	0.905361	Eif4enif1	80.9967	74.4654	80.7703	85.2803	69.6807	75.4944	0.07435	-0.0958113	-0.0974561	1.05289	0.935746	0.93468
ENSMUSG00000020455	-0.224908	6.43392	6.23565	0.0125203	0.127233	Trim11	91.6133	91.3181	96.2418	80.8631	73.5668	84.7939	-0.180075	-0.311846	-0.182703	0.882657	0.80561	0.88105
ENSMUSG00000020456	0.180993	6.93108	4.08744	0.043203	0.264372	Ogdh	106.471	111.135	125.737	124.714	130.538	133.254	0.228168	0.232163	0.0837727	1.17135	1.17459	1.05979
ENSMUSG00000020457	-0.0199002	7.11904	0.04919	0.824479	0.955213	Drg1	147.773	136.389	135.707	135.472	143.687	134.726	-0.125385	0.0752035	-0.0104592	0.916759	1.05351	0.992776
ENSMUSG00000020458	0.207187	6.48827	4.07576	0.0435026	0.265297	Rtn4	66.1944	89.7259	92.2085	68.5377	114.139	107.365	0.050189	0.347189	0.219554	1.0354	1.27208	1.16437
ENSMUSG00000020459	0.0489871	5.5286	0.238745	0.625114	0.889311	Mtif2	49.8676	47.0063	39.4234	46.7724	49.737	43.904	-0.0924452	0.0814661	0.155303	0.937932	1.05809	1.11366
ENSMUSG00000020460	-0.240751	10.0373	5.63708	0.0175845	0.156711	Rps27a	1502.4	1014.32	918.424	1151.93	891.405	826.162	-0.383224	-0.186363	-0.152735	0.766722	0.878818	0.899544
ENSMUSG00000020462	-0.199202	4.69864	2.54929	0.110344	0.433651	Cfap36	34.7604	25.4015	23.4141	27.3225	22.5344	22.174	-0.347356	-0.172785	-0.0785083	0.786023	0.887128	0.947036
ENSMUSG00000020463	0.00710177	8.20784	0.00729092	0.931954	0.984188	Ppp4r3b	300.813	293.355	290.566	296.486	294.487	298.005	-0.0209023	0.00555926	0.0364707	0.985616	1.00386	1.0256
ENSMUSG00000020464	0.0472147	7.0549	0.33186	0.564566	0.863652	Pnpt1	151.626	129.506	111.031	156.703	135.549	113.23	0.0475178	0.0657903	0.0282954	1.03349	1.04666	1.01981
ENSMUSG00000020471	-0.095162	6.50235	1.18617	0.276104	0.665492	Pold2	104.392	93.7922	82.4457	100.954	84.6385	77.5272	-0.0483102	-0.148153	-0.0887422	0.967068	0.902405	0.940342
ENSMUSG00000020472	-0.050701	5.96964	0.232554	0.629637	0.89161	Zkscan17	66.6656	61.287	62.6306	67.6828	51.5701	65.9145	0.0218456	-0.249047	0.0737271	1.01526	0.841452	1.05243
ENSMUSG00000020474	-0.0683959	1.77506	0.038737	0.843971	0.961334	Polm	6.29235	0.318438	4.48839	5.16527	0.513257	3.69177	-0.284756	0.68867	-0.281885	0.82088	1.6118	0.822516
ENSMUSG00000020476	0.00499161	6.59618	0.00255372	0.959697	0.99218	Dbnl	85.4873	85.2923	119.966	92.3692	87.8647	109.118	0.111703	0.0428675	-0.136745	1.0805	1.03016	0.909569
ENSMUSG00000020477	-0.0639691	5.37916	0.425276	0.514316	0.838896	Mrps24	45.2107	42.0338	40.2714	40.5741	42.8692	38.4598	-0.156106	0.0283912	-0.0664029	0.897444	1.01987	0.955016
ENSMUSG00000020482	0.146857	6.42196	2.62312	0.105317	0.42132	Ccdc117	61.2326	95.0659	88.4647	72.3493	101.478	95.4253	0.24068	0.09417	0.109269	1.18155	1.06745	1.07868
ENSMUSG00000020483	-0.0643634	4.79154	0.197918	0.656406	0.901966	Dynll2	22.7301	28.194	34.211	26.3963	25.1007	29.137	0.215733	-0.16766	-0.231612	1.16129	0.890286	0.851683
ENSMUSG00000020484	0.162049	7.46023	0.669463	0.413239	0.779252	Xbp1	150.102	149.323	193.807	141.172	245.972	175.756	-0.0884853	0.720061	-0.141047	0.94051	1.64725	0.906861
ENSMUSG00000020485	0.263938	6.01738	7.9055	0.00492846	0.0687995	Supt4a	72.1818	52.0768	52.4956	83.6417	68.6786	59.4889	0.212586	0.399221	0.180426	1.15876	1.3188	1.13322
ENSMUSG00000020491	0.255687	1.69255	0.864731	0.352418	0.734282	2810021J22Rik	4.21338	2.18007	2.48206	4.66655	2.90846	2.87397	0.147379	0.415876	0.21151	1.10756	1.33411	1.1579
ENSMUSG00000020492	-0.165691	5.36009	2.81958	0.0931208	0.397468	Ska2	27.5256	45.8795	56.4255	25.1139	38.2499	52.5961	-0.132287	-0.262396	-0.101392	0.912384	0.833702	0.932133
ENSMUSG00000020493	0.176683	4.26807	0.693919	0.404835	0.77286	Prr11	14.8023	17.759	21.5525	23.4752	16.4975	21.2627	0.665322	-0.106302	-0.0195312	1.58592	0.928967	0.986553
ENSMUSG00000020495	-0.0156528	5.07461	0.0241642	0.876468	0.968088	Smg8	37.6987	32.5051	31.3153	37.1543	33.0928	30.2118	-0.0209844	0.0258513	-0.0517573	0.98556	1.01808	0.96476
ENSMUSG00000020496	0.00987137	7.5869	0.0143468	0.904659	0.976348	Rnf187	182.45	212.398	179.205	178.896	221.165	179.098	-0.0283809	0.058352	-0.000861786	0.98052	1.04128	0.999403
ENSMUSG00000020513	0.30075	3.55111	3.08179	0.0791735	0.365083	Tubd1	8.37132	11.6352	11.2727	9.97431	14.029	14.6269	0.252761	0.269915	0.375792	1.19149	1.20574	1.29755
ENSMUSG00000020514	0.163325	4.88724	2.23008	0.135347	0.482514	Mrpl22	32.5983	24.5687	26.4546	37.2968	28.5713	27.9453	0.194256	0.217745	0.0790868	1.14413	1.16291	1.05635
ENSMUSG00000020515	0.0544984	6.53365	0.36775	0.544234	0.855657	Cnot8	85.2655	94.9924	92.374	93.5447	94.1215	95.2617	0.133694	-0.0132877	0.0444104	1.0971	0.990832	1.03126
ENSMUSG00000020516	-0.0290505	7.24621	0.129851	0.718587	0.925964	Rps6kb1	138.182	166.445	154.922	132.872	166.955	151.152	-0.0565348	0.00441521	-0.0355373	0.961571	1.00307	0.975668
ENSMUSG00000020519	-0.0499162	4.64572	0.170883	0.679328	0.908341	Sap30l	23.8943	25.2056	27.0751	24.5795	22.5589	26.5434	0.0407916	-0.160048	-0.0286166	1.02868	0.894995	0.98036
ENSMUSG00000020520	0.0537532	4.92301	0.186181	0.666115	0.905361	Galnt10	27.8028	30.864	30.1777	27.5362	36.5879	28.693	-0.0138982	0.245442	-0.0727837	0.990413	1.18546	0.950802
ENSMUSG00000020521	-0.000551896	5.35259	2.98983e-05	0.995637	0.999025	Rnft1	44.7394	36.7428	41.1815	41.429	39.423	41.3572	-0.110906	0.101576	0.0061418	0.926006	1.07294	1.00427
ENSMUSG00000020522	0.0428783	5.51524	0.196395	0.657647	0.902296	Mfap3	38.3639	48.5005	48.3174	42.6402	46.5597	49.652	0.152462	-0.0589175	0.0393082	1.11146	0.959984	1.02762
ENSMUSG00000020523	-0.192224	6.4172	5.03202	0.0248829	0.192613	Fam114a2	103.616	85.5863	84.2659	88.9851	75.962	74.1158	-0.21961	-0.172101	-0.185168	0.858798	0.887549	0.879547
ENSMUSG00000020525	-0.00612195	5.71197	0.00498537	0.94371	0.988876	Ppm1d	59.1814	48.5495	49.4757	61.5201	45.9243	49.6754	0.0559151	-0.0801999	0.00580987	1.03952	0.945927	1.00404
ENSMUSG00000020526	-0.13557	5.0835	0.841104	0.359081	0.737351	Znhit3	47.6777	27.8511	32.0186	35.765	30.8198	29.1136	-0.414766	0.146128	-0.137216	0.750141	1.1066	0.909272
ENSMUSG00000020527	0.0707826	4.9788	0.335612	0.562373	0.863288	Myo19	35.3148	28.8554	27.344	42.3196	28.889	26.4032	0.261053	0.00168247	-0.0505137	1.19835	1.00117	0.965592
ENSMUSG00000020528	0.0314646	5.31893	0.111539	0.738399	0.932215	Prpsap2	44.9058	41.9358	31.6876	44.4569	43.0891	33.2493	-0.0144928	0.0391417	0.069405	0.990005	1.0275	1.04928
ENSMUSG00000020530	-0.000273329	7.01817	1.10552e-05	0.997347	0.999304	Ggnbp2	151.931	118.459	118.436	151.859	117.511	119.375	-0.000687008	-0.0115854	0.0113989	0.999524	0.992002	1.00793
ENSMUSG00000020532	-0.161668	7.47392	3.4734	0.0623628	0.327536	Acaca	164.959	216.881	182.225	155.243	181.888	165.078	-0.0875828	-0.253847	-0.142567	0.941098	0.838657	0.905906
ENSMUSG00000020534	0.103955	7.61013	1.29104	0.255856	0.64329	Shmt1	196.449	196.819	170.766	197.812	230.477	179.682	0.00997542	0.227752	0.0734263	1.00694	1.17101	1.05221
ENSMUSG00000020536	-0.122373	5.54101	1.84895	0.173906	0.542305	Llgl1	38.0036	52.0033	55.1431	33.8058	49.9081	49.9791	-0.168866	-0.0593295	-0.141855	0.889542	0.95971	0.906353
ENSMUSG00000020537	-0.0570619	6.52251	0.369007	0.543546	0.855203	Drg2	107.663	87.1295	86.81	96.6083	90.0888	83.0649	-0.156303	0.0481871	-0.0636232	0.897322	1.03396	0.956858
ENSMUSG00000020538	-0.520733	6.29382	17.747	2.52318e-05	0.00117613	Srebf1	71.2117	104.521	102.819	59.9883	65.1836	66.522	-0.247432	-0.681212	-0.628208	0.842395	0.623641	0.64698
ENSMUSG00000020541	-0.237713	0.936199	0.452857	0.500981	0.832621	Tom1l1	1.91265	3.25786	0.723934	1.17554	3.44615	0.654238	-0.702247	0.0810609	-0.146042	0.614614	1.0578	0.903726
ENSMUSG00000020544	-0.0337889	3.78499	0.0470767	0.82823	0.956092	Cox11	13.5272	14.3542	13.7754	13.7147	14.3223	12.7109	0.0198604	-0.00320803	-0.11603	1.01386	0.997779	0.922723
ENSMUSG00000020546	-0.201155	3.00132	0.867955	0.351522	0.73403	Stxbp4	7.76149	8.64681	9.03883	7.26699	6.47681	8.48173	-0.0949746	-0.416884	-0.0917781	0.936289	0.749041	0.938366
ENSMUSG00000020547	0.00370752	8.03906	0.00152758	0.968823	0.993922	Bzw2	303.086	268.957	218.276	291.143	254.746	241.764	-0.0580006	-0.0783155	0.147445	0.960594	0.947163	1.10761
ENSMUSG00000020549	0.086981	6.3878	0.911712	0.339661	0.724291	Elac2	89.0631	74.3675	79.9016	97.7482	81.7789	79.3731	0.134243	0.137058	-0.00957479	1.09752	1.09966	0.993385
ENSMUSG00000020553	0.0491235	4.47989	0.0998717	0.751984	0.936031	Pctp	18.5999	13.8153	32.8666	15.8876	16.3753	35.7494	-0.227386	0.245258	0.121298	0.854181	1.1853	1.08771
ENSMUSG00000020561	-0.0243265	6.59488	0.0776958	0.780445	0.942989	Twistnb	115.757	87.8153	88.5888	115.025	83.172	89.467	-0.0091512	-0.078374	0.0142316	0.993677	0.947125	1.00991
ENSMUSG00000020564	-0.0251542	4.61422	0.0202493	0.886843	0.972105	Atxn7l1	30.4084	22.756	19.8358	35.4444	17.0841	21.4263	0.221088	-0.413594	0.111277	1.16561	0.750751	1.08018
ENSMUSG00000020570	-0.221428	5.1966	1.41285	0.234583	0.620827	Sypl	40.7478	38.384	37.1688	48.6604	26.8116	28.1556	0.256024	-0.51765	-0.400672	1.19418	0.698509	0.757506
ENSMUSG00000020571	0.200429	8.07132	2.36224	0.124304	0.462729	Pdia6	217.239	240.053	291.994	235.251	339.8	289.08	0.114922	0.501335	-0.0144691	1.08292	1.41552	0.990021
ENSMUSG00000020572	-0.227965	7.29556	3.88064	0.0488459	0.283682	Nampt	171.113	177.492	157.942	122.933	170.621	142.11	-0.477074	-0.0569591	-0.152386	0.718433	0.961288	0.899761
ENSMUSG00000020573	0.596958	4.49109	6.8144	0.00904258	0.104414	Pik3cg	7.37341	13.4969	34.3558	16.6001	15.471	46.9416	1.17079	0.196945	0.450311	2.25134	1.14627	1.36633
ENSMUSG00000020576	0.0431689	6.31969	0.254494	0.613928	0.883976	Nbas	79.6939	80.4178	75.7442	82.1455	84.223	76.7561	0.0437136	0.0666999	0.0191472	1.03076	1.04732	1.01336
ENSMUSG00000020577	-0.205183	7.13824	3.59335	0.0580112	0.314372	Tspan13	133.608	140.039	175.295	114.491	107.32	174.004	-0.22278	-0.383917	-0.0106683	0.856913	0.766354	0.992633
ENSMUSG00000020580	-0.00326545	7.42713	0.00146165	0.969503	0.993922	Rock2	153.151	190.524	173.723	161.869	181.424	171.574	0.0798714	-0.0706049	-0.0179623	1.05692	0.952239	0.987627
ENSMUSG00000020585	0.0821334	5.586	0.309492	0.577992	0.867436	Laptm4a	44.9335	47.1533	46.4559	37.5818	60.9065	50.7502	-0.257758	0.369238	0.127552	0.836387	1.29167	1.09244
ENSMUSG00000020589	0.871193	3.3719	11.7168	0.000619399	0.0155517	Fam49a	7.78921	2.47402	13.0722	13.5009	6.35461	18.6458	0.793511	1.36095	0.51235	1.73329	2.56854	1.42637
ENSMUSG00000020590	0.115394	5.24378	1.45163	0.228267	0.613931	Snx13	26.888	44.8262	37.1068	28.5693	48.5639	40.9132	0.0875006	0.11554	0.140885	1.06253	1.08338	1.10258
ENSMUSG00000020592	0.0462436	5.56817	0.068166	0.794026	0.946141	Sdc1	44.9889	51.5869	42.2157	36.9762	48.6616	59.816	-0.282973	-0.0842202	0.502753	0.821895	0.943294	1.41692
ENSMUSG00000020593	0.113046	1.97592	0.0405668	0.840376	0.959958	Lpin1	5.59936	2.74346	2.75095	2.31546	6.35461	3.48148	-1.27396	1.2118	0.339772	0.413523	2.31627	1.26556
ENSMUSG00000020594	0.0519212	8.42942	0.296353	0.586178	0.872314	Pum2	292.691	375.389	349.743	332.607	362.701	355.041	0.184441	-0.049604	0.021691	1.13638	0.966201	1.01515
ENSMUSG00000020599	-0.763432	-0.151456	1.97776	0.159627	0.522553	Rgs9	0.443514	1.32274	1.42718	0.641205	0.391053	0.747701	0.531808	-1.7581	-0.932639	1.44574	0.295638	0.523899
ENSMUSG00000020601	-0.692472	4.8207	13.0977	0.000295665	0.00885424	Trib2	19.4592	48.3535	36.6931	12.2898	22.4855	29.5809	-0.662992	-1.10462	-0.310843	0.631567	0.465024	0.806171
ENSMUSG00000020604	-0.312475	0.00528136	0.634616	0.425667	0.787936	Arsg	1.4137	1.0288	0.765302	0.748073	1.0754	0.700969	-0.918225	0.0639062	-0.126677	0.52916	1.04529	0.915939
ENSMUSG00000020605	0.651792	0.545936	3.2133	0.0730419	0.353855	Hs1bp3	0.277196	1.37173	1.46855	0.356225	2.61517	2.10291	0.361883	0.930904	0.517992	1.2851	1.90647	1.43196
ENSMUSG00000020608	0.0847132	8.04891	0.785885	0.375347	0.749785	Smc6	211.334	260.433	301.487	248.182	259.048	308.076	0.231873	-0.00769288	0.0311884	1.17436	0.994682	1.02185
ENSMUSG00000020610	-0.0271412	4.05277	0.0373713	0.846711	0.961652	Amz2	14.0538	17.3181	18.7395	14.4984	16.8642	17.6878	0.0449261	-0.0383219	-0.0833321	1.03163	0.973787	0.943875
ENSMUSG00000020611	-0.0950156	7.17659	1.3807	0.239981	0.626605	Gna13	122.271	169.825	156.122	114.954	155.957	148.419	-0.0890291	-0.122905	-0.0729978	0.940155	0.918336	0.950661
ENSMUSG00000020612	-0.145262	7.63393	3.22109	0.072695	0.353132	Prkar1a	203.157	209.703	212.816	184.845	187.436	193.468	-0.136277	-0.161949	-0.137514	0.909864	0.893817	0.909084
ENSMUSG00000020621	-0.213293	3.71589	1.63903	0.200459	0.578499	Rdh14	13.5826	15.5545	13.0308	11.1142	12.7825	12.4072	-0.289353	-0.283154	-0.0707543	0.818269	0.821793	0.95214
ENSMUSG00000020623	-0.266111	2.74379	0.971806	0.32423	0.710376	Map2k6	5.7934	6.71169	8.81131	5.16527	4.17938	9.0425	-0.165567	-0.683388	0.0373658	0.891578	0.622701	1.02624
ENSMUSG00000020628	-0.179749	6.04271	3.84235	0.0499735	0.287891	Trappc12	69.493	71.6975	68.6496	59.4184	60.1488	65.7743	-0.22596	-0.253386	-0.061728	0.855026	0.838925	0.958116
ENSMUSG00000020629	-0.0795275	4.99655	0.416452	0.518713	0.840936	Adi1	40.9419	30.3006	26.3512	43.4595	25.2962	25.1648	0.0860944	-0.260423	-0.0664614	1.06149	0.834843	0.954977
ENSMUSG00000020630	-0.0223762	5.18188	0.0487025	0.825337	0.955348	Rnaseh1	39.5559	35.5425	34.604	37.1187	34.5837	36.1233	-0.091747	-0.0394535	0.0619885	0.938386	0.973023	1.0439
ENSMUSG00000020634	0.292181	5.63017	11.4699	0.000707326	0.0172346	Ubxn2a	39.9717	52.3463	41.1815	50.6552	63.3506	49.3716	0.341733	0.275271	0.261685	1.26728	1.21022	1.19888
ENSMUSG00000020638	0.0342655	1.50593	0.00915825	0.92376	0.982113	Cmpk2	1.60774	1.86164	4.8607	2.56482	1.51533	4.13572	0.673827	-0.296939	-0.233026	1.5953	0.813977	0.850849
ENSMUSG00000020640	0.0813364	7.48413	0.673731	0.411754	0.778556	Itsn2	143.283	191.651	188.492	168.886	183.257	198.281	0.237189	-0.0646086	0.0730443	1.17869	0.956205	1.05193
ENSMUSG00000020642	0.032842	2.94084	0.00735257	0.931667	0.984188	Rnf144a	0.277196	23.8338	2.27522	0.71245	16.2287	2.05618	1.36188	-0.554465	-0.146042	2.5702	0.68091	0.903726
ENSMUSG00000020644	0.703487	3.65139	1.166	0.280225	0.669441	Id2	9.03659	8.6713	6.57746	3.81161	29.5978	17.0803	-1.24538	1.77117	1.37673	0.421797	3.41331	2.59679
ENSMUSG00000020647	-0.413813	5.43034	12.9442	0.000320916	0.00939905	Ncoa1	38.752	42.9156	64.5749	25.007	34.1927	52.6428	-0.631938	-0.327815	-0.294738	0.645309	0.796742	0.815221
ENSMUSG00000020648	0.157051	4.05618	1.23643	0.26616	0.654924	Dus4l	15.2735	16.5833	15.1406	16.2439	19.5771	16.6831	0.0888646	0.239438	0.139966	1.06353	1.18053	1.10188
ENSMUSG00000020649	0.174339	8.50493	3.38962	0.0656081	0.335424	Rrm2	359.523	317.311	344.758	443.963	346.913	367.028	0.304356	0.128676	0.0903042	1.23487	1.09329	1.06459
ENSMUSG00000020650	-0.0287094	6.33585	0.0971803	0.75524	0.93654	Bcap29	94.6902	77.6253	71.8349	97.5701	70.8539	71.9428	0.0432244	-0.13168	0.00216512	1.03041	0.912768	1.0015
ENSMUSG00000020652	-0.14145	5.08751	1.91816	0.16606	0.530648	Cenpo	32.2656	40.0742	34.5006	28.7474	35.2681	32.7586	-0.166567	-0.184309	-0.0747473	0.89096	0.88007	0.949508
ENSMUSG00000020653	-0.311343	3.69961	1.54002	0.214615	0.597943	Klf11	23.9497	9.47965	9.49388	18.8799	5.52362	10.7248	-0.343156	-0.779219	0.175886	0.788315	0.582682	1.12966
ENSMUSG00000020654	0.118318	4.3294	0.448375	0.503108	0.833957	Adcy3	20.2907	23.05	14.1684	17.2057	28.3024	17.2906	-0.237937	0.296161	0.287307	0.847957	1.22787	1.22036
ENSMUSG00000020656	0.501741	1.63291	2.35995	0.124486	0.4632	Grhl1	2.24529	0.195962	5.25369	3.13478	0.342171	6.96296	0.481465	0.804147	0.406369	1.39616	1.74611	1.32535
ENSMUSG00000020657	-0.0390801	4.77192	0.119804	0.729247	0.929418	Dnajc27	28.7452	30.2026	24.076	28.6405	27.7403	24.2769	-0.00526542	-0.122689	0.0119903	0.996357	0.918474	1.00835
ENSMUSG00000020658	0.0754671	0.934802	0.0522655	0.819167	0.953767	Efr3b	1.88493	2.0331	1.5306	1.67426	1.90638	2.12627	-0.170991	-0.0928452	0.474227	0.888232	0.937672	1.38917
ENSMUSG00000020659	0.168304	3.89159	0.785218	0.37555	0.749911	Cbll1	13.1114	13.6438	14.8924	18.595	13.5646	15.0475	0.504093	-0.00839759	0.0149494	1.41823	0.994196	1.01042
ENSMUSG00000020660	-0.213487	0.247998	0.355651	0.550932	0.85767	Pomc	1.38598	1.49421	0.848037	1.24679	0.977632	0.934626	-0.15269	-0.612017	0.140262	0.899572	0.654281	1.10211
ENSMUSG00000020661	0.144914	6.93102	1.46302	0.226451	0.612143	Dnmt3a	84.7943	157.602	100.565	78.1914	186.214	124.258	-0.116956	0.240678	0.30522	0.922131	1.18155	1.23561
ENSMUSG00000020664	0.15163	7.35053	2.87443	0.0899968	0.391422	Dld	161.799	147.535	154.591	167.675	176.511	170.826	0.0514639	0.258708	0.144074	1.03632	1.19641	1.10502
ENSMUSG00000020668	-0.389708	2.6789	2.29142	0.130091	0.471663	Kif3c	4.2411	6.29527	10.2799	2.63607	4.69263	9.55655	-0.686051	-0.42387	-0.105259	0.621553	0.745422	0.929638
ENSMUSG00000020669	-0.334702	0.18427	0.770994	0.37991	0.753905	Sh3yl1	0.887027	1.10228	1.5306	0.854941	0.586579	1.44867	-0.0531544	-0.910099	-0.0793714	0.963827	0.532149	0.94647
ENSMUSG00000020671	0.134798	7.19806	2.75056	0.0972204	0.405014	Rab10	123.297	146.04	150.537	136.684	163.582	160.499	0.148705	0.163649	0.0924437	1.10857	1.12012	1.06617
ENSMUSG00000020677	0.0189708	6.98472	0.0502869	0.822565	0.955213	Ddx52	153.123	108.808	115.395	155.955	113.65	112.856	0.0264417	0.0628133	-0.0320977	1.0185	1.0445	0.977997
ENSMUSG00000020680	-0.0826425	5.58983	0.639912	0.423743	0.785977	Taf15	44.684	46.2714	57.832	45.9531	45.0688	48.7875	0.0404024	-0.0379921	-0.245357	1.0284	0.97401	0.843607
ENSMUSG00000020687	0.169175	7.6087	3.60332	0.0576643	0.313817	Cdc27	163.324	190.009	198.544	197.171	212.513	209.216	0.271709	0.161479	0.0755339	1.20724	1.11843	1.05375
ENSMUSG00000020689	0.901525	0.480895	5.97081	0.0145446	0.140489	Itgb3	1.30282	0.734856	0.806669	2.63607	1.80862	1.05145	1.01675	1.29935	0.382337	2.02335	2.46119	1.30345
ENSMUSG00000020691	-0.0567983	5.69563	0.311909	0.576511	0.866745	Mettl2	52.1683	54.2324	51.6268	45.2406	58.0713	49.2548	-0.205555	0.0986716	-0.0678574	0.867205	1.07079	0.954054
ENSMUSG00000020692	-0.185262	5.38833	2.59309	0.107331	0.42621	Nle1	58.5161	39.3148	36.4035	46.1312	39.6185	31.1698	-0.343091	0.0111028	-0.223931	0.78835	1.00773	0.856229
ENSMUSG00000020694	0.0172267	6.62318	0.0396285	0.842209	0.960794	Tlk2	106.554	94.4535	92.6635	110.537	92.9484	94.0934	0.0529384	-0.0231751	0.0220924	1.03738	0.984065	1.01543
ENSMUSG00000020696	-0.0684519	3.35167	0.14194	0.706359	0.919838	Rffl	11.0047	9.01424	11.1279	10.7936	8.13879	10.8884	-0.0279381	-0.147392	-0.0313906	0.980821	0.902881	0.978477
ENSMUSG00000020697	0.0467592	6.50064	0.27888	0.597436	0.877413	Lig3	87.3167	92.8858	86.7066	91.9773	98.863	85.2612	0.0750202	0.0899727	-0.0242519	1.05338	1.06435	0.98333
ENSMUSG00000020700	0.122891	6.00765	1.72148	0.189503	0.565675	Map3k3	56.7975	64.1285	63.6441	65.118	72.9069	63.134	0.197229	0.185091	-0.0116111	1.14649	1.13689	0.991984
ENSMUSG00000020701	-0.172668	0.136485	0.172578	0.677831	0.907924	Tmem132e	0.582112	0.808342	1.90291	0.890563	0.513257	1.44867	0.613422	-0.655285	-0.39348	1.52988	0.63495	0.761291
ENSMUSG00000020705	0.0526853	7.35931	0.410897	0.521515	0.841939	Ddx42	145.944	173.524	164.23	157.202	178.296	165.662	0.107209	0.0391357	0.0125323	1.07714	1.0275	1.00872
ENSMUSG00000020706	0.0951315	8.42945	1.13926	0.285808	0.674868	Ftsj3	383.75	303.349	313.505	402.321	345.129	320.343	0.0681788	0.186157	0.03113	1.04839	1.13773	1.02181
ENSMUSG00000020707	0.266274	2.92734	1.61224	0.204177	0.582952	Rnf135	3.54811	8.25489	8.62516	4.23908	10.4118	9.95376	0.256701	0.334897	0.206692	1.19474	1.26129	1.15404
ENSMUSG00000020708	0.169121	7.11307	3.63087	0.0567172	0.310872	Psmc5	135.66	125.366	129.832	147.94	151.875	139.68	0.125023	0.276734	0.105473	1.09052	1.21145	1.07585
ENSMUSG00000020709	3.52003	0.717269	23.1737	1.48008e-06	9.38932e-05	Adap2	0.138598	0.195962	0.206838	0.320603	5.20589	3.27119	1.20988	4.7315	3.98324	2.31318	26.5659	15.8152
ENSMUSG00000020712	-0.303005	3.58864	2.59455	0.107232	0.42621	Tcam1	15.8833	16.2158	7.63233	11.0786	14.8111	6.35545	-0.519737	-0.130721	-0.264128	0.697499	0.913375	0.832702
ENSMUSG00000020715	-0.330444	3.57902	0.95222	0.329155	0.713055	Ern1	11.9471	7.05462	22.504	11.043	8.55428	10.1173	-0.113537	0.278078	-1.15335	0.924319	1.21258	0.449579
ENSMUSG00000020716	-0.202446	4.52494	2.61419	0.105911	0.423212	Nf1	29.854	26.0629	17.9742	24.1877	24.2453	15.6316	-0.303652	-0.104294	-0.201464	0.810199	0.93026	0.869667
ENSMUSG00000020717	0.387526	5.98751	6.87831	0.0087248	0.102564	Pecam1	52.1129	49.7988	60.0038	66.2579	52.7921	99.3974	0.346453	0.0842131	0.728155	1.27143	1.06011	1.65652
ENSMUSG00000020718	-0.36069	2.82862	2.52231	0.112246	0.436802	Polg2	9.09203	7.56902	7.01182	8.19318	5.71915	4.86005	-0.150179	-0.404306	-0.528816	0.901139	0.7556	0.693123
ENSMUSG00000020719	0.00733386	10.5852	0.0062319	0.937078	0.986184	Ddx5	1586.73	1485.36	1521.56	1668.99	1453.45	1501.1	0.0729196	-0.0313404	-0.0195329	1.05184	0.978511	0.986552
ENSMUSG00000020720	0.120464	7.37808	1.56887	0.210371	0.59296	Psmd12	171.667	151.87	154.446	177.044	184.381	158.442	0.0444905	0.279853	0.036855	1.03132	1.21407	1.02588
ENSMUSG00000020721	-0.144262	5.14023	2.01002	0.156264	0.517393	Helz	42.7436	34.5627	33.7767	37.4749	30.4777	32.3381	-0.189785	-0.181465	-0.0627952	0.876736	0.881807	0.957407
ENSMUSG00000020732	0.414668	0.658648	1.14316	0.284985	0.673638	Rab37	0.72071	1.42072	1.86154	1.53177	1.80862	1.75242	1.08771	0.348264	-0.0871487	2.12536	1.27303	0.941381
ENSMUSG00000020733	-0.00418553	6.44293	0.00234887	0.961346	0.992682	Slc9a3r1	83.7132	91.3426	86.0447	82.6442	93.7549	84.163	-0.0185407	0.0376059	-0.0318997	0.987231	1.02641	0.978131
ENSMUSG00000020736	0.0869971	5.83077	0.997955	0.317806	0.703821	Nt5c	59.3199	47.6677	58.7834	59.6677	54.2097	61.5685	0.00843337	0.18554	0.0667821	1.00586	1.13724	1.04738
ENSMUSG00000020737	-0.133149	7.67188	2.30721	0.128775	0.470499	Jpt1	210.863	200.665	228.66	190.153	195.38	197.463	-0.149145	-0.0385062	-0.211619	0.901785	0.973663	0.863567
ENSMUSG00000020738	-0.0441004	6.2843	0.234752	0.628023	0.891567	Sumo2	88.5918	73.7306	75.0409	83.7842	76.4508	69.8165	-0.0804963	0.052269	-0.104109	0.945732	1.03689	0.93038
ENSMUSG00000020739	-0.0194552	7.79991	0.0568212	0.811593	0.951849	Nup85	232.928	206.103	233.831	233.434	203.201	227.301	0.00313412	-0.0204571	-0.0408602	1.00217	0.98592	0.972075
ENSMUSG00000020740	-0.313531	4.62396	6.87599	0.00873613	0.102585	Gga3	29.6877	25.377	26.6615	25.007	20.8724	20.0711	-0.247532	-0.281924	-0.409637	0.842336	0.822493	0.752813
ENSMUSG00000020741	0.19663	7.51076	5.25254	0.0219147	0.178803	Cluh	179.678	176.145	152.957	209.71	210.533	165.032	0.222977	0.257283	0.109617	1.16714	1.19523	1.07894
ENSMUSG00000020743	-0.111796	3.89863	0.247363	0.618938	0.886711	Mif4gd	15.6893	14.2807	15.8024	19.4143	13.198	10.9585	0.307337	-0.113745	-0.528099	1.23742	0.924186	0.693468
ENSMUSG00000020744	-0.0914388	4.66136	0.646726	0.421286	0.784496	Slc25a19	28.5235	24.5442	25.0895	27.1444	22.3145	23.9731	-0.071497	-0.137404	-0.0656632	0.95165	0.909154	0.955506
ENSMUSG00000020745	0.0780799	8.19761	0.826109	0.3634	0.741866	Pafah1b1	256.185	302.516	298.075	275.79	329.266	299.291	0.106384	0.122245	0.00587306	1.07653	1.08843	1.00408
ENSMUSG00000020747	-0.168039	5.0739	1.90378	0.167656	0.5328	Tmem94	26.8603	41.9358	38.4512	27.3937	33.5328	33.4596	0.02837	-0.32261	-0.20061	1.01986	0.799622	0.870183
ENSMUSG00000020752	0.0471282	5.70287	0.291221	0.589439	0.87345	Recql5	49.5072	42.4257	61.5137	54.1462	42.2826	62.3162	0.129222	-0.00487492	0.0186988	1.0937	0.996627	1.01305
ENSMUSG00000020755	-0.0723492	6.37021	0.692215	0.405412	0.772881	Sap30bp	95.9375	72.2119	86.3963	87.952	70.1695	83.4153	-0.125379	-0.0413912	-0.0506574	0.916763	0.971717	0.965496
ENSMUSG00000020758	0.20202	1.27525	0.483968	0.48663	0.82463	Itgb4	1.19194	3.47832	1.90291	1.38928	3.83721	2.26647	0.221021	0.141666	0.252237	1.16556	1.10318	1.19105
ENSMUSG00000020766	-0.477698	7.08933	30.6865	3.03271e-08	3.06733e-06	Galk1	189.658	148.882	137.734	128.704	111.328	100.496	-0.559338	-0.419354	-0.454748	0.678614	0.74776	0.729638
ENSMUSG00000020770	-0.231385	5.21952	5.63898	0.0175654	0.156711	Unk	39.251	41.9113	39.382	32.8083	34.9992	34.8382	-0.258665	-0.260016	-0.176868	0.835861	0.835078	0.884622
ENSMUSG00000020775	0.00947184	5.84058	0.0110259	0.916372	0.978604	Mrpl38	62.2028	53.816	55.3086	59.3115	59.0001	53.9279	-0.0686674	0.132683	-0.0364706	0.953518	1.09633	0.975037
ENSMUSG00000020776	-0.123774	4.76378	1.1939	0.274544	0.664962	Fbf1	31.9053	27.7041	25.1515	30.7779	24.0986	23.1787	-0.0519015	-0.201147	-0.117846	0.964664	0.869858	0.921563
ENSMUSG00000020777	0.260388	4.28383	1.45225	0.228168	0.613931	Acox1	17.0198	14.6726	21.325	17.3838	24.8807	21.1926	0.0305256	0.761902	-0.00898421	1.02138	1.69572	0.993792
ENSMUSG00000020778	0.061505	4.57045	0.243273	0.621852	0.888139	Ten1	25.6406	18.3714	25.7927	24.6152	20.5058	27.3378	-0.0588846	0.158572	0.0839327	0.960006	1.11618	1.0599
ENSMUSG00000020780	-0.148018	7.218	2.3009	0.129299	0.470675	Srp68	155.646	148.612	164.519	125.178	144.958	153.956	-0.314289	-0.035916	-0.0957354	0.804247	0.975412	0.935795
ENSMUSG00000020781	0.0135939	4.98518	0.0137249	0.906739	0.976542	Tsen54	36.479	30.3496	27.675	34.3401	34.1194	26.8705	-0.0871714	0.168915	-0.0425586	0.941367	1.12421	0.970931
ENSMUSG00000020782	-0.107863	3.35191	0.288559	0.591146	0.874676	Llgl2	13.7489	7.59351	10.1144	14.4627	7.23448	8.06115	0.0730227	-0.0698791	-0.327352	1.05192	0.952718	0.796998
ENSMUSG00000020783	0.0983424	6.50506	1.07862	0.299006	0.686735	Ncbp3	77.1714	87.6928	98.4136	89.7331	88.1824	103.416	0.217575	0.00803172	0.0715338	1.16278	1.00558	1.05083
ENSMUSG00000020788	-0.593349	8.23146	26.7868	2.27185e-07	1.90285e-05	Atp2a3	252.747	404.93	431.961	192.682	231.381	288.986	-0.391472	-0.807403	-0.5799	0.762351	0.57141	0.66901
ENSMUSG00000020790	0.0825477	7.06608	0.911314	0.339766	0.724291	Ankfy1	111.876	138.961	140.071	125.641	144.421	142.647	0.167398	0.0555941	0.026295	1.12303	1.03929	1.01839
ENSMUSG00000020792	-0.000336343	6.07077	1.32725e-05	0.997093	0.999237	Exoc7	31.8775	45.0957	121.745	29.2817	46.0953	128.324	-0.12254	0.031632	0.0759297	0.918569	1.02217	1.05404
ENSMUSG00000020794	-0.00954241	6.52523	0.0125094	0.910946	0.976882	Ube2g1	96.6305	95.7273	84.7416	95.2546	95.979	84.0462	-0.02069	0.0037891	-0.0118881	0.985761	1.00263	0.991794
ENSMUSG00000020798	-0.781659	2.94765	1.35014	0.245254	0.63343	Spns3	1.94037	13.8643	12.3276	2.13735	2.05303	13.1081	0.139491	-2.75555	0.0885741	1.10152	0.14808	1.06332
ENSMUSG00000020801	-0.122259	3.5562	0.514235	0.473311	0.814906	Med31	12.557	12.1741	11.8725	12.0048	11.365	10.3276	-0.0648794	-0.0992232	-0.201119	0.956025	0.933536	0.869876
ENSMUSG00000020802	0.0648975	5.82303	0.481917	0.487555	0.824775	Ube2o	42.5773	68.1702	55.7429	49.4084	67.8721	55.4934	0.214673	-0.00632176	-0.00647209	1.16044	0.995628	0.995524
ENSMUSG00000020803	0.0743856	5.89091	0.399462	0.527367	0.845136	Txndc17	72.6531	54.1834	47.5728	64.1562	64.5726	52.7129	-0.179436	0.253071	0.148019	0.883048	1.19174	1.10805
ENSMUSG00000020806	0.0317502	4.15999	0.035064	0.851462	0.962707	Rhbdf2	7.37341	19.1553	26.7649	7.97944	22.3633	22.8516	0.113956	0.223395	-0.228046	1.08219	1.16748	0.853791
ENSMUSG00000020807	-0.208815	4.96282	3.39518	0.0653871	0.334933	4933427D14Rik	30.7133	41.6174	28.1714	27.9637	32.8484	25.4686	-0.13531	-0.341361	-0.145513	0.910474	0.789296	0.904058
ENSMUSG00000020808	-0.630071	5.04852	27.9362	1.25383e-07	1.12324e-05	Pimreg	33.2358	53.6445	34.0869	21.6941	31.0154	24.4171	-0.615434	-0.790447	-0.481328	0.652733	0.578165	0.716318
ENSMUSG00000020812	-0.22786	5.20918	5.33144	0.0209441	0.17448	1810032O08Rik	55.5224	33.7789	30.7775	45.4543	29.9155	26.4499	-0.288651	-0.175227	-0.218615	0.818667	0.885628	0.85939
ENSMUSG00000020817	-0.0656811	6.74271	0.568556	0.450833	0.802282	Rabep1	104.392	119.782	104.019	96.4658	117.536	100.005	-0.113922	-0.0273056	-0.0567751	0.924072	0.981251	0.961411
ENSMUSG00000020818	0.312133	3.04279	1.90468	0.167555	0.5328	Mfsd11	5.68252	7.98544	7.88054	5.80647	11.5605	10.0472	0.0311311	0.53376	0.350431	1.02181	1.4477	1.27494
ENSMUSG00000020821	0.183748	5.32668	2.24313	0.134209	0.480348	Kif1c	32.626	36.5224	43.0637	33.6277	48.8327	45.6798	0.0436275	0.419068	0.0850842	1.0307	1.33706	1.06075
ENSMUSG00000020823	0.20598	5.20996	2.97087	0.0847761	0.378521	Sec14l1	34.2614	28.9533	40.168	38.0092	38.4454	41.918	0.149765	0.409081	0.0615224	1.10939	1.32784	1.04357
ENSMUSG00000020827	-0.161317	4.77103	1.7994	0.179785	0.550328	Mink1	33.2635	32.4317	20.6838	27.18	31.4064	18.6458	-0.291396	-0.0463428	-0.149654	0.817111	0.968388	0.901467
ENSMUSG00000020828	1.62307	0.714008	8.61265	0.00333837	0.0531807	Pld2	0.72071	1.0043	0.413677	0.854941	4.22826	2.21974	0.246406	2.07387	2.42381	1.18625	4.21014	5.36587
ENSMUSG00000020831	0.160636	4.32343	1.52024	0.217584	0.60169	0610010K14Rik	16.5763	19.9881	19.8978	17.8825	23.7809	21.6132	0.109425	0.250663	0.119302	1.0788	1.18975	1.08621
ENSMUSG00000020832	-0.0344363	4.54844	0.0669585	0.795818	0.946523	Eral1	26.5277	21.3108	23.1452	24.5795	23.512	21.0758	-0.110039	0.141813	-0.135125	0.926563	1.10329	0.910591
ENSMUSG00000020834	-0.326683	3.44185	2.84598	0.0916025	0.394156	Dhrs13	14.8023	12.1006	9.01815	12.0404	10.8517	6.23863	-0.297933	-0.157159	-0.531603	0.813417	0.896789	0.691786
ENSMUSG00000020840	0.0386895	7.40969	0.22603	0.634483	0.893745	Blmh	192.984	161.031	149.523	193.217	169.717	153.559	0.00173844	0.0757875	0.0384221	1.00121	1.05394	1.02699
ENSMUSG00000020841	0.35746	5.50616	9.76229	0.00178128	0.0345337	Cpd	44.9058	33.9259	40.3955	61.5913	47.2196	44.5583	0.455827	0.477001	0.141499	1.37157	1.39185	1.10305
ENSMUSG00000020843	0.0195555	5.04902	0.0282361	0.866555	0.966938	Timm22	37.0057	28.8554	32.8666	35.1238	32.9218	31.6137	-0.0752971	0.190202	-0.0560716	0.949147	1.14092	0.96188
ENSMUSG00000020844	-0.097573	5.86001	0.966895	0.325456	0.711515	Nxn	50.3111	61.4585	67.1811	41.5359	61.7619	65.7276	-0.276519	0.00710516	-0.0315564	0.825581	1.00494	0.978364
ENSMUSG00000020846	0.862883	1.65092	8.15024	0.00430554	0.0632324	Rflnb	0.942466	1.49421	4.2195	1.7455	3.15286	6.65921	0.88913	1.07728	0.658278	1.85206	2.11006	1.5782
ENSMUSG00000020849	0.0645452	8.16881	0.286784	0.592289	0.87468	Ywhae	281.853	258.082	302.48	338.307	280.874	264.85	0.263391	0.122095	-0.191668	1.2003	1.08831	0.875593
ENSMUSG00000020850	0.0606019	9.48658	0.417214	0.518331	0.840936	Prpf8	697.647	681.898	727.326	744.582	743.367	709.124	0.0939335	0.124519	-0.0365645	1.06728	1.09014	0.974974
ENSMUSG00000020857	0.208107	0.185115	0.374698	0.540455	0.853974	Nme2	1.38598	0.759351	0.951456	1.35366	1.02651	1.12155	-0.0340456	0.434913	0.237286	0.976678	1.35183	1.17877
ENSMUSG00000020859	-0.0400317	6.88402	0.198308	0.65609	0.901966	Spag9	111.599	116.769	130.887	116.129	110.277	122.67	0.0574079	-0.0825226	-0.0935465	1.04059	0.944405	0.937216
ENSMUSG00000020863	-0.0891371	8.14983	0.722316	0.395385	0.764476	Luc7l3	279.441	323.729	275.074	299.194	274.983	251.414	0.0985338	-0.23544	-0.129754	1.07068	0.849426	0.913987
ENSMUSG00000020864	0.0642873	5.79622	0.589236	0.442715	0.797662	Ankrd40	53.7483	55.7756	53.2402	58.3497	58.7801	53.2503	0.118506	0.0756946	0.000274536	1.08561	1.05387	1.00019
ENSMUSG00000020865	2.11662	1.71583	7.34773	0.00671476	0.0866505	Abcc3	0.859308	1.10228	0.744618	0.783695	9.703	5.93487	-0.132882	3.13793	2.99465	0.912008	8.80263	7.97036
ENSMUSG00000020868	-0.151952	4.12504	1.14338	0.28494	0.673638	Xylt2	18.6276	17.955	18.3052	17.455	16.9375	15.1176	-0.0937964	-0.0841659	-0.276026	0.937054	0.94333	0.825863
ENSMUSG00000020869	0.212865	8.30095	5.14605	0.0232993	0.184833	Lrrc59	286.953	276.183	313.691	327.3	348.819	339.035	0.189796	0.336852	0.112093	1.1406	1.263	1.08079
ENSMUSG00000020873	0.451832	5.22227	15.4498	8.47246e-05	0.00313218	Slc35b1	35.0376	27.8021	31.8738	44.8844	43.2847	40.9132	0.35731	0.638664	0.360198	1.28104	1.55689	1.2836
ENSMUSG00000020876	0.239939	4.3337	3.35251	0.0671026	0.338385	Snx11	17.297	17.808	20.2701	21.3379	21.6545	22.3142	0.302893	0.282143	0.138605	1.23362	1.216	1.10084
ENSMUSG00000020877	0.0150242	3.37866	0.00688868	0.933853	0.985408	Scrn2	10.0345	13.4724	7.52891	10.1168	12.9781	8.01442	0.0117843	-0.0539278	0.0901558	1.0082	0.96331	1.06449
ENSMUSG00000020882	0.0176149	2.75492	0.0064376	0.936051	0.986015	Cacnb1	4.68461	7.42205	7.85985	5.12964	7.3078	7.6172	0.130929	-0.0223803	-0.0452418	1.095	0.984607	0.969127
ENSMUSG00000020883	0.0293965	4.69975	0.0308375	0.860603	0.965521	Fbxl20	26.001	28.8554	22.2144	22.9765	26.4449	29.0902	-0.178406	-0.125847	0.389037	0.883679	0.916466	1.30952
ENSMUSG00000020886	-0.776236	0.851073	5.9829	0.0144452	0.139898	Dlg4	1.94037	3.0619	1.65471	1.24679	1.51533	1.05145	-0.638117	-1.0148	-0.654189	0.642551	0.494898	0.635432
ENSMUSG00000020888	-0.221345	4.45843	3.02919	0.0817787	0.372423	Dvl2	17.796	25.4995	27.5095	16.0658	20.3347	24.1834	-0.147563	-0.326523	-0.18591	0.902774	0.797456	0.879095
ENSMUSG00000020889	-0.0220987	3.44651	0.0110744	0.916189	0.978604	Nr1d1	9.95134	12.566	10.3419	11.1142	9.97185	11.1688	0.159445	-0.333598	0.110968	1.11686	0.793555	1.07995
ENSMUSG00000020893	-0.334376	2.70289	1.15869	0.281738	0.670628	Per1	9.14747	8.00993	3.92993	10.5799	4.54599	2.96744	0.20988	-0.817196	-0.405285	1.15659	0.567544	0.755087
ENSMUSG00000020894	-0.417248	2.35325	2.34805	0.12544	0.464861	Vamp2	6.04287	6.85866	4.55044	4.80904	4.05717	4.06562	-0.329486	-0.757452	-0.162531	0.79582	0.59154	0.893457
ENSMUSG00000020895	-0.613842	3.45464	10.6952	0.00107413	0.0240614	Tmem107	14.7745	15.4075	9.61798	8.87001	9.72744	7.07979	-0.736107	-0.6635	-0.442027	0.600357	0.631345	0.7361
ENSMUSG00000020897	-0.0182695	7.2495	0.0346039	0.852428	0.963252	Aurkb	146.359	155.863	156.68	160.978	139.459	153.372	0.137349	-0.160435	-0.030785	1.09988	0.894755	0.978888
ENSMUSG00000020898	-0.0773145	5.36339	0.582068	0.445503	0.799051	Ctc1	44.8503	44.3853	37.5618	42.8895	38.8364	38.2262	-0.0644931	-0.192672	0.0252942	0.956281	0.874984	1.01769
ENSMUSG00000020899	-0.00927293	8.12705	0.0121989	0.912054	0.976882	Pfas	300.092	280.25	260.182	309.132	275.252	252.279	0.0428173	-0.0259581	-0.0445011	1.03012	0.982168	0.969625
ENSMUSG00000020900	-0.226106	7.44259	0.998475	0.31768	0.703687	Myh10	46.9016	225.944	245.641	26.2538	277.036	220.992	-0.83711	0.294112	-0.152556	0.559764	1.22613	0.899655
ENSMUSG00000020901	0.903419	3.16156	13.8253	0.000200619	0.006498	Pik3r5	2.24529	8.45085	7.1566	3.88285	20.0659	11.2389	0.790217	1.24758	0.651151	1.72934	2.37442	1.57042
ENSMUSG00000020902	0.227167	0.380009	0.482911	0.487107	0.82463	Ntn1	1.1365	1.29825	1.03419	1.24679	1.39313	1.40194	0.133614	0.101762	0.43892	1.09704	1.07308	1.35559
ENSMUSG00000020903	-0.227572	4.67218	3.25878	0.0710422	0.348897	Stx8	33.4021	23.246	26.0409	25.5413	20.7258	23.7629	-0.387105	-0.165552	-0.132073	0.764662	0.891587	0.912519
ENSMUSG00000020910	0.046719	4.00923	0.100985	0.750651	0.936031	Adprm	15.9665	14.4277	17.0021	15.3889	16.1309	17.3607	-0.0531544	0.16099	0.0301095	0.963827	1.11805	1.02109
ENSMUSG00000020914	-0.214431	11.0241	5.42284	0.019875	0.168754	Top2a	2119.44	2258.09	2333.8	1865.23	1893.72	2024.56	-0.184329	-0.253879	-0.205069	0.880058	0.838639	0.867497
ENSMUSG00000020917	-0.327068	9.4398	13.5251	0.000235394	0.00735759	Acly	883.036	704.678	732.58	683.774	567.369	595.193	-0.368951	-0.312678	-0.299628	0.774345	0.805146	0.812462
ENSMUSG00000020918	0.0498324	6.14597	0.326566	0.567688	0.864302	Kat2a	75.8131	69.6644	62.8375	81.3618	73.2002	61.8255	0.101905	0.0714265	-0.0234231	1.07319	1.05076	0.983895
ENSMUSG00000020919	0.024016	7.31002	0.0762215	0.782485	0.943214	Stat5b	149.52	159.66	162.782	162.795	153.977	163.069	0.122722	-0.0522856	0.00254236	1.08879	0.964407	1.00176
ENSMUSG00000020921	-0.209296	3.8484	1.74537	0.18646	0.560113	Tmem101	19.0711	14.3297	13.0308	14.9971	12.6359	12.1501	-0.346705	-0.18148	-0.100955	0.786378	0.881798	0.932416
ENSMUSG00000020922	0.112064	5.75515	1.46861	0.225565	0.611296	Lsm12	58.322	47.1043	49.7653	67.6472	51.619	49.4651	0.213988	0.132043	-0.00872971	1.15989	1.09584	0.993967
ENSMUSG00000020923	0.0201082	8.66094	0.0550149	0.814556	0.952368	Ubtf	394.755	410.246	400.604	409.588	416.984	396.118	0.0532156	0.0235054	-0.0162487	1.03757	1.01643	0.9888
ENSMUSG00000020925	0.0338522	5.48567	0.120169	0.728851	0.929114	Ccdc43	46.6798	47.6187	38.0376	46.8436	52.8166	36.614	0.00505373	0.149463	-0.0550306	1.00351	1.10916	0.962574
ENSMUSG00000020929	0.0703443	8.19589	0.716786	0.3972	0.765621	Eftud2	295.103	288.333	274.661	304.644	309.274	287.094	0.0459054	0.101149	0.0638719	1.03233	1.07263	1.04527
ENSMUSG00000020935	-0.0396678	3.4756	0.0486389	0.825449	0.955375	Dcakd	12.3907	11.8802	9.39046	13.1447	10.8028	8.97241	0.0852291	-0.137146	-0.0657003	1.06086	0.909316	0.955481
ENSMUSG00000020936	0.0856434	7.14833	1.02973	0.310222	0.695937	Nmt1	144.253	127.767	141.002	151.716	142.392	143.769	0.0727768	0.156354	0.0280387	1.05174	1.11447	1.01963
ENSMUSG00000020937	0.856776	4.75419	8.02087	0.00462414	0.0660125	Plcd3	58.5161	9.43066	3.72309	59.454	22.07	9.41635	0.0229404	1.22666	1.33867	1.01603	2.34024	2.52918
ENSMUSG00000020941	-0.155267	3.48464	0.575759	0.44798	0.800385	Map3k14	9.86818	13.5214	11.7898	10.6155	12.1471	8.87894	0.105318	-0.15463	-0.409077	1.07573	0.898362	0.753105
ENSMUSG00000020946	0.131327	6.60647	2.30074	0.129313	0.470675	Gosr2	106.61	82.7938	89.5817	116.984	93.0706	95.4487	0.133978	0.168802	0.0915216	1.09732	1.12412	1.06549
ENSMUSG00000020948	-0.135908	3.94596	0.878007	0.348748	0.731545	Klhl28	17.1307	15.481	15.6577	15.2464	14.7867	13.8792	-0.168113	-0.0661974	-0.173945	0.890006	0.955152	0.886416
ENSMUSG00000020949	0.0505635	7.68753	0.375961	0.539773	0.853849	Fkbp3	198.944	182.367	225.785	199.629	190.076	239.731	0.00495911	0.0597339	0.0864721	1.00344	1.04227	1.06177
ENSMUSG00000020952	0.0717725	5.93819	0.446792	0.503862	0.834187	Scfd1	69.0772	52.0033	58.7834	64.4411	62.544	60.7974	-0.100229	0.266268	0.0486001	0.932885	1.20269	1.03426
ENSMUSG00000020954	0.0206833	6.54617	0.0578972	0.809851	0.951601	Strn3	85.2101	96.5601	96.49	88.4507	97.1766	96.4767	0.0538502	0.00918195	-0.000198997	1.03803	1.00638	0.999862
ENSMUSG00000020955	0.101591	3.81485	0.430192	0.511895	0.838777	Ap4s1	15.1072	13.2764	12.2655	15.4246	15.1777	12.9679	0.0299939	0.193092	0.0803413	1.02101	1.14321	1.05727
ENSMUSG00000020956	-0.129566	3.7464	0.633066	0.426233	0.788058	Dtd2	14.5528	12.3456	15.0371	12.2541	12.1715	13.8091	-0.248026	-0.020486	-0.122912	0.842048	0.985901	0.918332
ENSMUSG00000020962	0.169398	6.01936	1.95781	0.161748	0.526283	Gtf2a1	53.2771	59.7438	70.5112	71.3163	65.6969	68.3445	0.420717	0.137035	-0.0450263	1.33859	1.09964	0.969272
ENSMUSG00000020964	0.139764	6.70741	2.0275	0.154475	0.515927	Sel1l	102.729	84.8514	111.403	113.102	101.991	112.669	0.138777	0.265438	0.0163031	1.10097	1.202	1.01136
ENSMUSG00000020973	-0.258171	5.41182	2.97261	0.0846851	0.378521	Dnaaf2	42.5219	47.5452	48.4002	44.4213	32.2374	40.002	0.0630461	-0.560564	-0.27494	1.04467	0.678037	0.826485
ENSMUSG00000020974	-0.266703	5.88573	3.36012	0.0667933	0.337462	Pole2	51.8911	78.1397	64.5956	53.22	51.4723	55.0495	0.0364828	-0.602259	-0.230707	1.02561	0.658722	0.852217
ENSMUSG00000020978	-0.45447	6.96931	3.80313	0.0511569	0.292134	Klhdc2	141.758	163.848	124.641	140.175	75.571	105.636	-0.0162055	-1.11646	-0.238673	0.98883	0.461225	0.847524
ENSMUSG00000020982	0.356598	7.77335	18.6506	1.57001e-05	0.000790236	Nemf	218.153	196.06	161.644	271.871	257.802	207.043	0.317581	0.394968	0.357109	1.24624	1.31491	1.28086
ENSMUSG00000020986	-0.0230821	4.7574	0.0382803	0.844881	0.961382	Sec23a	25.9178	27.5326	28.068	24.1164	29.4756	26.8004	-0.103927	0.0983798	-0.0666697	0.930496	1.07057	0.95484
ENSMUSG00000020988	0.083051	5.22691	0.744093	0.388353	0.760323	L2hgdh	39.4173	40.2946	29.4124	42.0702	41.5249	31.8006	0.0939706	0.0433902	0.112631	1.0673	1.03053	1.0812
ENSMUSG00000020990	-0.905254	1.506	6.99464	0.00817542	0.0987035	Cdkl1	3.18775	3.13539	4.28155	1.81675	1.17316	2.96744	-0.811182	-1.41825	-0.528917	0.569915	0.374167	0.693075
ENSMUSG00000020993	0.0165394	4.90927	0.0248435	0.874758	0.967601	Trappc6b	32.626	26.8712	30.0536	32.6659	27.7647	30.0716	0.00176239	0.0471913	0.000863016	1.00122	1.03325	1.0006
ENSMUSG00000020994	-0.0371952	7.48993	0.189445	0.663379	0.904103	Pnn	170.947	191.063	184.293	176.296	177.66	177.976	0.0444513	-0.104925	-0.0503169	1.03129	0.929853	0.965724
ENSMUSG00000021000	0.187896	7.15541	4.49928	0.0339091	0.230234	Mia2	159.72	118.826	119.325	196.209	131.76	129.469	0.296842	0.149063	0.117711	1.22845	1.10885	1.08501
ENSMUSG00000021003	0.914906	1.99359	3.12316	0.077187	0.360891	Galc	1.58002	3.47832	1.90291	1.13992	9.40971	5.79468	-0.471007	1.43576	1.60652	0.721461	2.70525	3.04516
ENSMUSG00000021007	-0.125438	3.09155	0.358444	0.549371	0.857003	Spata7	10.7829	8.42635	7.42549	9.58246	6.94119	7.80412	-0.170281	-0.279726	0.0717499	0.88867	0.823748	1.05099
ENSMUSG00000021009	-0.203556	1.12509	0.490457	0.483724	0.822578	Ptpn21	3.27091	2.15558	1.55129	2.67169	1.8575	1.44867	-0.291941	-0.214712	-0.0987367	0.816802	0.861718	0.93385
ENSMUSG00000021012	-0.00604455	7.33853	0.00544107	0.941198	0.987762	Zc3h14	164.128	152.189	170.166	157.63	155.59	171.083	-0.0582803	0.0318891	0.007757	0.960408	1.02235	1.00539
ENSMUSG00000021018	-0.124238	5.76603	1.44547	0.229256	0.615237	Polr2h	63.866	52.2973	54.1709	53.5406	54.6007	47.7594	-0.254413	0.0621851	-0.181735	0.838328	1.04405	0.881642
ENSMUSG00000021022	0.108272	5.07214	1.15382	0.282752	0.671253	Ppp2r3c	31.8775	32.5051	32.5977	34.4826	35.928	34.1606	0.113328	0.14444	0.0675614	1.08172	1.1053	1.04794
ENSMUSG00000021023	0.126291	5.06003	1.5561	0.212238	0.595277	1110008L16Rik	38.8352	30.0311	26.7856	42.7114	31.773	29.9314	0.137258	0.0813446	0.160204	1.09981	1.058	1.11745
ENSMUSG00000021024	0.0236767	7.50308	0.0802948	0.776898	0.941996	Psma6	182.866	172.128	184.665	177.685	181.253	189.519	-0.0414656	0.0745243	0.0374284	0.971667	1.05301	1.02628
ENSMUSG00000021025	0.19539	4.68847	0.563829	0.452722	0.802758	Nfkbia	25.4189	21.2618	22.1317	45.7393	16.4975	23.7862	0.847535	-0.366016	0.104012	1.79942	0.775922	1.07476
ENSMUSG00000021027	-0.230415	6.39392	4.238	0.0395287	0.250516	Ralgapa1	97.5176	96.903	78.3917	73.9524	80.4102	77.0599	-0.399066	-0.269163	-0.0247208	0.758349	0.829801	0.983011
ENSMUSG00000021028	0.0263606	4.8755	0.0624031	0.802737	0.948715	Mbip	37.2829	24.2258	25.7307	37.8311	24.7096	26.263	0.0210607	0.0285325	0.0295412	1.01471	1.01997	1.02069
ENSMUSG00000021033	-0.301986	4.12998	4.81274	0.0282501	0.206737	Gstz1	22.7301	17.2936	17.9122	17.7044	13.8091	15.3512	-0.360495	-0.324625	-0.222588	0.778897	0.798506	0.857027
ENSMUSG00000021036	-0.0340759	5.83885	0.160371	0.688815	0.913448	Sptlc2	47.3728	63.4916	62.4652	45.7393	65.5013	58.3907	-0.0506241	0.0449593	-0.097312	0.965519	1.03165	0.934773
ENSMUSG00000021037	0.184245	8.22467	4.02412	0.0448539	0.269702	Ahsa1	293.19	272.828	274.019	311.376	334.839	308.31	0.0868228	0.295478	0.170102	1.06203	1.22729	1.12514
ENSMUSG00000021038	-0.0016595	5.74372	0.000188663	0.989041	0.997747	Vipas39	54.3304	55.6041	50.3237	44.9556	59.8311	56.0775	-0.273259	0.105703	0.156184	0.827448	1.07602	1.11434
ENSMUSG00000021039	-0.0357599	7.52654	0.190574	0.662439	0.904103	Snw1	196.393	183.2	180.446	185.558	180.837	179.565	-0.0818783	-0.0187231	-0.00705884	0.944827	0.987106	0.995119
ENSMUSG00000021040	0.0634817	5.82288	0.607558	0.435709	0.793638	Slirp	64.06	52.0768	50.0549	64.7617	55.5539	52.9465	0.015718	0.0932481	0.0810265	1.01095	1.06677	1.05777
ENSMUSG00000021044	0.20931	4.12957	2.32572	0.127251	0.467534	Adck1	12.751	17.9795	17.664	14.1421	21.7768	20.258	0.149388	0.276437	0.197682	1.1091	1.2112	1.14685
ENSMUSG00000021048	0.109935	8.52055	1.44887	0.22871	0.614536	Mthfd1	379.509	361.5	317.848	388.962	419.526	335.811	0.035496	0.214765	0.079311	1.02491	1.16051	1.05651
ENSMUSG00000021051	-0.0971833	4.69259	0.446904	0.503809	0.834187	Ppp2r5e	24.3655	26.7978	28.8126	27.4293	23.2676	24.1834	0.170878	-0.203787	-0.252679	1.12574	0.868268	0.839336
ENSMUSG00000021054	-0.00904656	6.8631	0.00466371	0.945554	0.989042	Sgpp1	109.354	105.868	134.445	134.439	98.0076	116.104	0.297952	-0.111305	-0.211599	1.2294	0.92575	0.86358
ENSMUSG00000021057	0.145346	0.941941	0.240607	0.623768	0.889263	Akap5	1.49686	2.15558	1.67539	1.78113	2.27299	1.82252	0.250852	0.0765192	0.121438	1.18991	1.05447	1.08782
ENSMUSG00000021065	-0.00903147	5.43648	0.00469641	0.945363	0.989042	Fut8	51.3367	33.093	46.7454	45.6681	40.2051	42.5255	-0.168805	0.280852	-0.136499	0.889579	1.21491	0.909724
ENSMUSG00000021066	0.15921	0.881673	0.112501	0.737314	0.93207	Atl1	1.19194	1.49421	1.86154	1.21117	0.92875	3.90206	0.0230812	-0.686018	1.06774	1.01613	0.621567	2.09614
ENSMUSG00000021067	0.000103404	6.71973	7.37045e-07	0.999315	0.999807	Sav1	68.8278	90.5588	156.908	80.3644	77.2085	157.928	0.223566	-0.230095	0.00935611	1.16762	0.852579	1.00651
ENSMUSG00000021068	0.0860874	8.75151	0.756097	0.384553	0.757364	Nin	347.493	380.754	520.405	384.367	364.07	588.394	0.145501	-0.0646409	0.177147	1.10611	0.956183	1.13065
ENSMUSG00000021069	0.393142	2.32034	0.421258	0.51631	0.839963	Pygl	1.1365	3.99272	4.55044	0.463093	12.4648	6.58911	-1.29523	1.64242	0.534077	0.407471	3.12188	1.44802
ENSMUSG00000021072	-0.0125874	6.36466	0.0196055	0.888645	0.972712	Tmx1	75.0924	81.912	91.195	74.3798	85.5184	85.9388	-0.0137556	0.0621598	-0.0856443	0.990511	1.04403	0.942364
ENSMUSG00000021076	-0.0151608	6.02364	0.0217386	0.882785	0.970811	Actr10	74.2331	58.3476	63.9337	66.6497	65.2569	61.6619	-0.155463	0.161458	-0.0521966	0.897844	1.11842	0.964467
ENSMUSG00000021079	-0.0507643	5.99909	0.229326	0.632024	0.893067	Timm9	75.9794	58.4946	61.2034	65.2605	64.1082	58.4608	-0.2194	0.132207	-0.0661422	0.858923	1.09597	0.955189
ENSMUSG00000021094	-0.0754963	3.55591	0.178935	0.67229	0.906961	Dhrs7	12.2798	12.1006	11.6243	10.5799	12.6359	11.0052	-0.214961	0.0624452	-0.0789574	0.86157	1.04423	0.946742
ENSMUSG00000021096	0.0423278	6.6767	0.232895	0.629386	0.89161	Ppm1a	102.341	93.3512	106.48	109.824	94.9036	106.641	0.101815	0.0237941	0.0021724	1.07312	1.01663	1.00151
ENSMUSG00000021102	0.0350071	5.48749	0.11259	0.737214	0.93207	Glrx5	46.7075	41.6419	44.5323	43.1033	46.8286	46.0537	-0.115858	0.169355	0.0484651	0.922833	1.12456	1.03416
ENSMUSG00000021103	-0.103242	5.39659	1.25446	0.262702	0.651242	Mnat1	48.343	41.6908	40.7471	44.4925	40.1318	37.1046	-0.119743	-0.0549849	-0.135099	0.920351	0.962604	0.910607
ENSMUSG00000021108	0.0639846	6.29482	0.29125	0.589421	0.87345	Prkch	1.77405	158.411	63.3959	1.60301	182.182	62.7601	-0.146264	0.20171	-0.0145421	0.903587	1.15006	0.989971
ENSMUSG00000021109	0.0959283	6.98467	0.952507	0.329082	0.713055	Hif1a	100.4	138.324	129.481	119.442	144.005	127.857	0.250549	0.0580648	-0.0182088	1.18966	1.04107	0.987458
ENSMUSG00000021111	0.0974638	8.05677	1.36159	0.243262	0.63026	Papola	252.027	263.152	256.459	277.678	281.729	266.322	0.139834	0.0984121	0.0544426	1.10178	1.07059	1.03846
ENSMUSG00000021112	-0.12226	5.76679	1.55099	0.212989	0.596668	Mpp5	44.4068	70.5462	54.8121	37.8311	62.3729	56.2177	-0.231207	-0.177649	0.0365299	0.851922	0.884143	1.02564
ENSMUSG00000021113	0.106282	4.17052	0.549739	0.458424	0.805524	Snapc1	17.297	15.481	19.1739	19.5211	17.6463	18.6458	0.174513	0.188866	-0.0402949	1.12858	1.13987	0.972456
ENSMUSG00000021114	0.0888138	5.62189	0.674313	0.411552	0.778349	Atp6v1d	53.3602	39.8782	50.3237	50.3702	47.9284	53.3204	-0.0831933	0.265281	0.0834481	0.943966	1.20187	1.05955
ENSMUSG00000021115	0.0351237	7.0423	0.138755	0.709522	0.921411	Vrk1	136.408	119.316	133.948	153.569	119.149	128.254	0.170954	-0.00202379	-0.062674	1.1258	0.998598	0.957488
ENSMUSG00000021116	0.121597	8.78138	1.44616	0.229146	0.615237	Eif2s1	512.535	368.775	386.994	516.348	448.122	407.1	0.0106932	0.28115	0.0730692	1.00744	1.21516	1.05195
ENSMUSG00000021120	-0.266032	4.27044	3.24781	0.0715191	0.350437	Pigh	13.9152	26.1609	23.1452	12.5035	19.0394	20.4683	-0.154333	-0.458424	-0.177322	0.898548	0.727781	0.884343
ENSMUSG00000021123	0.316879	2.5365	1.0042	0.316297	0.701638	Rdh12	1.16422	6.02582	9.03883	2.31546	6.40349	9.08924	0.991933	0.0877005	0.00802254	1.98885	1.06268	1.00558
ENSMUSG00000021124	-0.0218586	5.66087	0.0455291	0.831034	0.957139	Vti1b	55.7164	45.9285	51.2959	52.472	51.008	46.8715	-0.086555	0.151332	-0.130133	0.941769	1.11059	0.913747
ENSMUSG00000021127	-0.234666	4.08807	2.62248	0.10536	0.42132	Zfp36l1	23.3953	18.2979	13.1135	21.7297	14.64	10.8183	-0.106551	-0.32176	-0.277585	0.928806	0.800093	0.824971
ENSMUSG00000021131	-7.58365e-05	6.72724	7.64664e-07	0.999302	0.999807	Erh	112.597	100.234	104.95	109.931	99.694	108.019	-0.0345691	-0.00779867	0.0415915	0.976323	0.994609	1.02925
ENSMUSG00000021133	0.160163	4.13958	0.764574	0.381901	0.755311	Susd6	14.4696	16.6567	18.7189	20.4829	17.5241	17.6411	0.501395	0.0732303	-0.0855555	1.41558	1.05207	0.942422
ENSMUSG00000021134	-0.148542	8.95347	2.96828	0.0849121	0.378521	Srsf5	589.374	517.461	456.533	535.478	463.764	411.679	-0.138357	-0.158059	-0.1492	0.908553	0.89623	0.901751
ENSMUSG00000021136	0.203531	4.51389	1.80775	0.178778	0.550296	Smoc1	2.43932	37.4287	23.9105	2.77856	38.7631	30.8426	0.187854	0.0505402	0.367282	1.13907	1.03565	1.28992
ENSMUSG00000021140	0.0641092	3.88827	0.17966	0.671666	0.906961	Pcnx	12.2243	14.0847	16.7746	12.1473	14.469	18.6925	-0.00912384	0.0388272	0.156184	0.993696	1.02728	1.11434
ENSMUSG00000021143	-0.08592	4.07945	0.336096	0.562091	0.863288	Pacs2	10.284	18.2979	23.4761	9.79619	18.6728	20.258	-0.0701045	0.0292564	-0.212703	0.952569	1.02049	0.862919
ENSMUSG00000021144	0.0795413	5.68676	0.407846	0.523065	0.84225	Mta1	45.7651	53.9629	50.3444	57.7085	48.6128	52.4091	0.334537	-0.150634	0.0579861	1.26097	0.900854	1.04101
ENSMUSG00000021147	0.00634337	5.35448	0.00295269	0.956665	0.991666	Wdr37	37.6432	45.2426	39.5475	42.7114	39.7407	40.3057	0.182231	-0.187065	0.0273995	1.13464	0.878391	1.01917
ENSMUSG00000021149	0.12754	7.99479	2.16246	0.141419	0.492736	Gtpbp4	292.664	219.134	220.365	310.557	254.307	233.306	0.0856156	0.214754	0.0823248	1.06114	1.16051	1.05872
ENSMUSG00000021156	0.0755679	6.77784	0.587912	0.443228	0.797959	Zmynd11	111.211	103.002	105.529	124.572	98.0076	115.847	0.163679	-0.0717116	0.134581	1.12014	0.951508	1.09777
ENSMUSG00000021171	-0.228344	6.14735	6.13511	0.0132523	0.131798	Esyt2	73.4569	86.909	68.2359	59.169	80.0925	57.0589	-0.312057	-0.117838	-0.25808	0.805492	0.921567	0.8362
ENSMUSG00000021175	-0.1763	6.59483	3.48877	0.0617864	0.326311	Cdca7l	108.605	110.253	89.23	92.1198	93.6327	85.822	-0.237512	-0.235733	-0.0561816	0.848207	0.849254	0.961806
ENSMUSG00000021176	-0.550458	3.26918	7.97331	0.00474721	0.0669668	Efcab11	6.84674	11.3658	15.5336	4.52406	7.28336	11.5894	-0.597799	-0.642021	-0.422587	0.660761	0.640815	0.746086
ENSMUSG00000021177	-0.17169	5.4306	2.65391	0.103295	0.417741	Tdp1	42.3833	41.9113	52.8679	39.3985	39.7652	42.0582	-0.105354	-0.0758335	-0.330005	0.929577	0.948794	0.795534
ENSMUSG00000021178	0.146022	7.69663	2.69884	0.100421	0.412165	Psmc1	209.837	184.792	196.476	222.178	220.652	210.524	0.082442	0.255869	0.0996371	1.05881	1.19405	1.0715
ENSMUSG00000021179	0.0296655	5.87516	0.133997	0.714323	0.923666	Nrde2	75.425	50.9745	47.5935	78.4764	51.7656	47.8996	0.0572156	0.0222176	0.00924859	1.04046	1.01552	1.00643
ENSMUSG00000021180	0.0795963	4.87446	0.397208	0.528535	0.845953	Rps6ka5	23.4785	33.9259	28.3575	28.1062	31.9197	29.8613	0.259546	-0.0879391	0.0745449	1.1971	0.940866	1.05303
ENSMUSG00000021182	-0.0373876	6.69209	0.0778569	0.780223	0.942989	Ccdc88c	89.3403	120.222	105.467	105.977	97.8365	101.243	0.246369	-0.297262	-0.0589624	1.18622	0.813796	0.959954
ENSMUSG00000021185	-0.112997	4.18206	0.65591	0.418008	0.781832	Dglucy	21.4273	14.1827	21.0561	19.0937	14.2979	18.5757	-0.166352	0.0116652	-0.180825	0.891093	1.00812	0.882198
ENSMUSG00000021188	-0.0661987	6.29917	0.523252	0.469458	0.812913	Trip11	92.334	76.0086	73.6758	82.2168	74.7888	73.2279	-0.167429	-0.0233401	-0.00879667	0.890428	0.983952	0.993921
ENSMUSG00000021189	0.164817	6.54641	2.81909	0.0931495	0.397468	Atxn3	86.1802	95.1149	83.1903	98.0332	97.1277	100.893	0.185913	0.0302121	0.278336	1.13754	1.02116	1.2128
ENSMUSG00000021190	0.930641	6.83212	15.688	7.46954e-05	0.00287028	Lgmn	107.94	70.9626	59.2385	130.699	185.994	128.651	0.276017	1.39013	1.11886	1.21085	2.62102	2.17175
ENSMUSG00000021192	0.244173	5.94022	7.12111	0.00761814	0.0945014	Golga5	57.5736	48.0351	62.4652	74.1305	53.2565	72.7372	0.364659	0.148869	0.219643	1.28758	1.1087	1.16445
ENSMUSG00000021193	0.211252	7.52562	6.48867	0.0108564	0.116043	Pitrm1	182.395	184.424	145.986	203.013	215.128	174.425	0.154504	0.222165	0.256768	1.11304	1.16648	1.1948
ENSMUSG00000021196	-1.1016	7.91029	110.9	6.22471e-26	5.13347e-23	Pfkp	391.595	350.012	246.841	168.922	154.393	131.292	-1.213	-1.1808	-0.910807	0.431369	0.441106	0.531888
ENSMUSG00000021200	0.961037	-0.14875	6.33081	0.0118658	0.123269	Asb2	1.10878	0.489904	0.227522	2.17297	1.12428	0.350485	0.970692	1.19843	0.623345	1.95978	2.29489	1.54044
ENSMUSG00000021203	-0.319325	5.73109	4.57786	0.0323876	0.223585	Otub2	32.5428	82.4999	61.3275	25.007	54.0875	62.5498	-0.380006	-0.609097	0.0284707	0.768434	0.655607	1.01993
ENSMUSG00000021213	0.137204	3.29453	0.380533	0.537318	0.851454	Akr1c13	2.57792	17.0242	7.0325	2.2086	21.0435	8.27144	-0.223079	0.305792	0.2341	0.856735	1.2361	1.17617
ENSMUSG00000021215	-0.00312704	5.9203	0.00120686	0.972287	0.995311	Net1	60.9	56.2655	64.3474	66.0085	53.7942	61.7788	0.116211	-0.0647997	-0.0587706	1.08388	0.956078	0.960082
ENSMUSG00000021218	0.264563	9.69512	7.13663	0.00755248	0.093824	Gdi2	732.601	724.862	802.905	912.115	920.856	880.02	0.316187	0.345269	0.132308	1.24504	1.27039	1.09605
ENSMUSG00000021222	0.0952644	3.84297	0.360638	0.548152	0.856543	Dcaf4	15.4675	12.8355	13.2376	15.8164	15.1533	13.3651	0.0321776	0.239493	0.0138289	1.02255	1.18058	1.00963
ENSMUSG00000021224	-0.0125408	3.94914	0.00585451	0.93901	0.986779	Numb	15.1072	16.3138	14.8303	12.8597	17.0108	16.169	-0.232374	0.0603571	0.124685	0.851233	1.04272	1.09027
ENSMUSG00000021226	0.10581	3.05333	0.217159	0.641213	0.89789	Acot2	6.34779	8.91626	8.66652	8.44254	8.38319	8.71538	0.411423	-0.0889379	0.00811105	1.33	0.940215	1.00564
ENSMUSG00000021234	0.246281	0.636862	0.490726	0.483603	0.822578	Fam161b	0.72071	1.66567	1.75813	1.21117	1.56421	1.98608	0.748906	-0.0906709	0.175886	1.68052	0.939086	1.12966
ENSMUSG00000021235	0.0185631	4.81644	0.0297212	0.863124	0.966312	Coq6	27.9136	25.4505	30.488	28.4624	26.0539	30.3753	0.0280868	0.0338038	-0.00533924	1.01966	1.02371	0.996306
ENSMUSG00000021236	-0.0547916	6.59671	0.336897	0.561626	0.863055	Entpd5	69.0772	131.515	96.4487	68.5021	116.827	97.8319	-0.0120622	-0.170851	0.0205442	0.991674	0.888319	1.01434
ENSMUSG00000021238	0.104924	2.84532	0.180472	0.670968	0.906961	Aldh6a1	6.54183	7.49553	6.3913	5.48587	9.06754	7.73403	-0.253973	0.27468	0.27511	0.838584	1.20973	1.21009
ENSMUSG00000021240	0.01351	2.56548	0.00343775	0.953245	0.990637	Abcd4	4.90637	6.1238	6.45335	5.0584	6.45237	6.1218	0.0440246	0.0754018	-0.0760936	1.03099	1.05365	0.948623
ENSMUSG00000021241	-0.00666151	4.5322	0.00232555	0.961538	0.992682	Isca2	24.615	17.4161	27.8197	24.1521	19.7237	24.7909	-0.0273913	0.179511	-0.166296	0.981193	1.1325	0.891128
ENSMUSG00000021242	0.0677567	7.88541	0.360087	0.548458	0.856546	Npc2	225.416	189.054	279.149	206.646	230.232	287.795	-0.125426	0.284292	0.0440047	0.916734	1.21781	1.03097
ENSMUSG00000021243	0.0237568	6.31232	0.0606055	0.805542	0.949478	Fcf1	96.1039	68.1457	72.9932	89.9112	75.131	74.3495	-0.0960929	0.140787	0.0265601	0.935563	1.10251	1.01858
ENSMUSG00000021244	-0.058963	5.10736	0.31514	0.574543	0.866248	Ylpm1	38.8352	36.1794	30.2811	39.5766	32.5307	29.2538	0.0272849	-0.153367	-0.0497953	1.01909	0.899149	0.966073
ENSMUSG00000021245	0.061982	4.47381	0.228473	0.632658	0.893217	Mlh3	19.8195	25.4505	19.7531	19.0224	26.5427	22.3609	-0.0592204	0.0606204	0.178904	0.959783	1.04291	1.13202
[truncated: 8,723 more rows]
