# Supplementary material for: PRDM15 is a key regulator of metabolism critical to sustain B-cell lymphomagenesis
Source: Nat Commun. 2020 Jul 14;11:3520. doi: 10.1038/s41467-020-17064-0 (PMC7360777; doi:10.1038/s41467-020-17064-0)
Supplement: Supplementary file 7 — Supplementary Data 4 [file 41467_2020_17064_MOESM7_ESM.xlsx]

## Sheet: Supplementary data 4
Table S4	Genes that were up-regulated in at least 2 tumors
Input ID	Gene Symbol	Description
ENSMUSG00000000058	Cav2	caveolin 2
ENSMUSG00000000278	Scpep1	serine carboxypeptidase 1
ENSMUSG00000000440	Pparg	peroxisome proliferator activated receptor gamma
ENSMUSG00000000489	Pdgfb	platelet derived growth factor, B polypeptide
ENSMUSG00000000530	Acvrl1	activin A receptor, type II-like 1
ENSMUSG00000000555	Itga5	integrin alpha 5 (fibronectin receptor alpha)
ENSMUSG00000000782	Tcf7	transcription factor 7, T cell specific
ENSMUSG00000000957	Mmp14	matrix metallopeptidase 14 (membrane-inserted)
ENSMUSG00000000958	Slc7a7	solute carrier family 7 (cationic amino acid transporter, y+ system), member 7
ENSMUSG00000000982	Ccl3	chemokine (C-C motif) ligand 3
ENSMUSG00000001020	S100a4	S100 calcium binding protein A4
ENSMUSG00000001128	Cfp	complement factor properdin
ENSMUSG00000001281	Itgb7	integrin beta 7
ENSMUSG00000001473	Tubb6	tubulin, beta 6 class V
ENSMUSG00000001552	Jup	junction plakoglobin
ENSMUSG00000001604	Tcea3	transcription elongation factor A (SII), 3
ENSMUSG00000001768	Rin2	Ras and Rab interactor 2
ENSMUSG00000001930	Vwf	Von Willebrand factor
ENSMUSG00000002006	Pdzd4	PDZ domain containing 4
ENSMUSG00000002103	Acp2	acid phosphatase 2, lysosomal
ENSMUSG00000002108	Nr1h3	nuclear receptor subfamily 1, group H, member 3
ENSMUSG00000002190	Clgn	calmegin
ENSMUSG00000002233	Rhoc	ras homolog family member C
ENSMUSG00000002565	Scin	scinderin
ENSMUSG00000002602	Axl	AXL receptor tyrosine kinase
ENSMUSG00000002699	Lcp2	lymphocyte cytosolic protein 2
ENSMUSG00000002985	Apoe	apolipoprotein E
ENSMUSG00000003363	Pld3	phospholipase D family, member 3
ENSMUSG00000003420	Fcgrt	Fc receptor, IgG, alpha chain transporter
ENSMUSG00000003484	Cyp4f18	cytochrome P450, family 4, subfamily f, polypeptide 18
ENSMUSG00000003541	Ier3	immediate early response 3
ENSMUSG00000003545	Fosb	FBJ osteosarcoma oncogene B
ENSMUSG00000003812	Dnase2a	deoxyribonuclease II alpha
ENSMUSG00000003882	Il7r	interleukin 7 receptor
ENSMUSG00000004110	Cacna1e	calcium channel, voltage-dependent, R type, alpha 1E subunit
ENSMUSG00000004383	Large1	LARGE xylosyl- and glucuronyltransferase 1
ENSMUSG00000004552	Ctse	cathepsin E
ENSMUSG00000004637	Wwox	WW domain-containing oxidoreductase
ENSMUSG00000004665	Cnn2	calponin 2
ENSMUSG00000004730	Adgre1	adhesion G protein-coupled receptor E1
ENSMUSG00000004791	Pgf	placental growth factor
ENSMUSG00000004891	Nes	nestin
ENSMUSG00000004951	Hspb1	heat shock protein 1
ENSMUSG00000005043	Sgsh	N-sulfoglucosamine sulfohydrolase (sulfamidase)
ENSMUSG00000005057	Sh2b2	SH2B adaptor protein 2
ENSMUSG00000005364	Il5ra	interleukin 5 receptor, alpha
ENSMUSG00000005413	Hmox1	heme oxygenase 1
ENSMUSG00000005800	Mmp8	matrix metallopeptidase 8
ENSMUSG00000005803	Sqor	sulfide quinone oxidoreductase
ENSMUSG00000006219	Fblim1	filamin binding LIM protein 1
ENSMUSG00000006611	Hfe	hemochromatosis
ENSMUSG00000006800	Sulf2	sulfatase 2
ENSMUSG00000007682	Dio2	deiodinase, iodothyronine, type II
ENSMUSG00000007891	Ctsd	cathepsin D
ENSMUSG00000008540	Mgst1	microsomal glutathione S-transferase 1
ENSMUSG00000010051	Hyal1	hyaluronoglucosaminidase 1
ENSMUSG00000012519	Mlkl	mixed lineage kinase domain-like
ENSMUSG00000013698	Pea15a	phosphoprotein enriched in astrocytes 15A
ENSMUSG00000014361	Mertk	c-mer proto-oncogene tyrosine kinase
ENSMUSG00000014453	Blk	B lymphoid kinase
ENSMUSG00000014599	Csf1	colony stimulating factor 1 (macrophage)
ENSMUSG00000015143	Actn1	actinin, alpha 1
ENSMUSG00000015243	Abca1	ATP-binding cassette, sub-family A (ABC1), member 1
ENSMUSG00000015305	Sash1	SAM and SH3 domain containing 1
ENSMUSG00000015340	Cybb	cytochrome b-245, beta polypeptide
ENSMUSG00000015396	Cd83	CD83 antigen
ENSMUSG00000015568	Lpl	lipoprotein lipase
ENSMUSG00000015766	Eps8	epidermal growth factor receptor pathway substrate 8
ENSMUSG00000015846	Rxra	retinoid X receptor alpha
ENSMUSG00000015854	Cd5l	CD5 antigen-like
ENSMUSG00000015944	Gatsl2	GATS protein-like 2
ENSMUSG00000015947	Fcgr1	Fc receptor, IgG, high affinity I
ENSMUSG00000015950	Ncf1	neutrophil cytosolic factor 1
ENSMUSG00000016194	Hsd11b1	hydroxysteroid 11-beta dehydrogenase 1
ENSMUSG00000016239	Lonrf3	LON peptidase N-terminal domain and ring finger 3
ENSMUSG00000016382	Pls3	plastin 3 (T-isoform)
ENSMUSG00000016496	Cd274	CD274 antigen
ENSMUSG00000017057	Il13ra1	interleukin 13 receptor, alpha 1
ENSMUSG00000017144	Rnd3	Rho family GTPase 3
ENSMUSG00000017466	Timp2	tissue inhibitor of metalloproteinase 2
ENSMUSG00000017760	Ctsa	cathepsin A
ENSMUSG00000018217	Pmp22	peripheral myelin protein 22
ENSMUSG00000018339	Gpx3	glutathione peroxidase 3
ENSMUSG00000018395	Kif3a	kinesin family member 3A
ENSMUSG00000018398	Sept8	septin 8
ENSMUSG00000018599	Mief2	mitochondrial elongation factor 2
ENSMUSG00000018740	Slc25a35	solute carrier family 25, member 35
ENSMUSG00000018774	Cd68	CD68 antigen
ENSMUSG00000018920	Cxcl16	chemokine (C-X-C motif) ligand 16
ENSMUSG00000018927	Ccl6	chemokine (C-C motif) ligand 6
ENSMUSG00000019055	Plod1	procollagen-lysine, 2-oxoglutarate 5-dioxygenase 1
ENSMUSG00000019088	Dnase1l1	deoxyribonuclease 1-like 1
ENSMUSG00000019122	Ccl9	chemokine (C-C motif) ligand 9
ENSMUSG00000019302	Atp6v0a1	ATPase, H+ transporting, lysosomal V0 subunit A1
ENSMUSG00000019558	Slc6a8	solute carrier family 6 (neurotransmitter transporter, creatine), member 8
ENSMUSG00000019796	Lrp11	low density lipoprotein receptor-related protein 11
ENSMUSG00000019832	Rab32	RAB32, member RAS oncogene family
ENSMUSG00000019872	Smpdl3a	sphingomyelin phosphodiesterase, acid-like 3A
ENSMUSG00000019876	Pkib	protein kinase inhibitor beta, cAMP dependent, testis specific
ENSMUSG00000019944	Rhobtb1	Rho-related BTB domain containing 1
ENSMUSG00000019960	Dusp6	dual specificity phosphatase 6
ENSMUSG00000019970	Sgk1	serum/glucocorticoid regulated kinase 1
ENSMUSG00000019990	Pde7b	phosphodiesterase 7B
ENSMUSG00000020032	Nuak1	NUAK family, SNF1-like kinase, 1
ENSMUSG00000020053	Igf1	insulin-like growth factor 1
ENSMUSG00000020057	Dram1	DNA-damage regulated autophagy modulator 1
ENSMUSG00000020092	Pald1	phosphatase domain containing, paladin 1
ENSMUSG00000020097	Sgpl1	sphingosine phosphate lyase 1
ENSMUSG00000020101	Vsir	V-set immunoregulatory receptor
ENSMUSG00000020120	Plek	pleckstrin
ENSMUSG00000020140	Lgr5	leucine rich repeat containing G protein coupled receptor 5
ENSMUSG00000020176	Grb10	growth factor receptor bound protein 10
ENSMUSG00000020250	Txnrd1	thioredoxin reductase 1
ENSMUSG00000020263	Appl2	adaptor protein, phosphotyrosine interaction, PH domain and leucine zipper containing 2
ENSMUSG00000020297	Nsg2	neuron specific gene family member 2
ENSMUSG00000020399	Havcr2	hepatitis A virus cellular receptor 2
ENSMUSG00000020432	Tcn2	transcobalamin 2
ENSMUSG00000020589	Fam49a	family with sequence similarity 49, member A
ENSMUSG00000020644	Id2	inhibitor of DNA binding 2
ENSMUSG00000020689	Itgb3	integrin beta 3
ENSMUSG00000020709	Adap2	ArfGAP with dual PH domains 2
ENSMUSG00000020828	Pld2	phospholipase D2
ENSMUSG00000020846	Rflnb	refilin B
ENSMUSG00000020865	Abcc3	ATP-binding cassette, sub-family C (CFTR/MRP), member 3
ENSMUSG00000020901	Pik3r5	phosphoinositide-3-kinase regulatory subunit 5
ENSMUSG00000020937	Plcd3	phospholipase C, delta 3
ENSMUSG00000021003	Galc	galactosylceramidase
ENSMUSG00000021190	Lgmn	legumain
ENSMUSG00000021200	Asb2	ankyrin repeat and SOCS box-containing 2
ENSMUSG00000021250	Fos	FBJ osteosarcoma oncogene
ENSMUSG00000021279	Cdc42bpb	CDC42 binding protein kinase beta
ENSMUSG00000021281	Tnfaip2	tumor necrosis factor, alpha-induced protein 2
ENSMUSG00000021306	Gpr137b	G protein-coupled receptor 137B
ENSMUSG00000021375	Kif13a	kinesin family member 13A
ENSMUSG00000021477	Ctsl	cathepsin L
ENSMUSG00000021559	Dapk1	death associated protein kinase 1
ENSMUSG00000021596	Mctp1	multiple C2 domains, transmembrane 1
ENSMUSG00000021611	Tert	telomerase reverse transcriptase
ENSMUSG00000021636	Marveld2	MARVEL (membrane-associating) domain containing 2
ENSMUSG00000021640	Naip1	NLR family, apoptosis inhibitory protein 1
ENSMUSG00000021676	Iqgap2	IQ motif containing GTPase activating protein 2
ENSMUSG00000021687	Scamp1	secretory carrier membrane protein 1
ENSMUSG00000021701	Plk2	polo like kinase 2
ENSMUSG00000021756	Il6st	interleukin 6 signal transducer
ENSMUSG00000021822	Plau	plasminogen activator, urokinase
ENSMUSG00000021876	Rnase4	ribonuclease, RNase A family 4
ENSMUSG00000021939	Ctsb	cathepsin B
ENSMUSG00000022010	Tsc22d1	TSC22 domain family, member 1
ENSMUSG00000022015	Tnfsf11	tumor necrosis factor (ligand) superfamily, member 11
ENSMUSG00000022102	Dok2	docking protein 2
ENSMUSG00000022148	Fyb	FYN binding protein
ENSMUSG00000022150	Dab2	disabled 2, mitogen-responsive phosphoprotein
ENSMUSG00000022180	Slc7a8	solute carrier family 7 (cationic amino acid transporter, y+ system), member 8
ENSMUSG00000022246	Rai14	retinoic acid induced 14
ENSMUSG00000022305	Lrp12	low density lipoprotein-related protein 12
ENSMUSG00000022358	Fbxo32	F-box protein 32
ENSMUSG00000022415	Syngr1	synaptogyrin 1
ENSMUSG00000022636	Alcam	activated leukocyte cell adhesion molecule
ENSMUSG00000022667	Cd200r1	CD200 receptor 1
ENSMUSG00000022773	Ypel1	yippee like 1
ENSMUSG00000022788	Fgd4	FYVE, RhoGEF and PH domain containing 4
ENSMUSG00000022799	Arhgap31	Rho GTPase activating protein 31
ENSMUSG00000022817	Itgb5	integrin beta 5
ENSMUSG00000022892	App	amyloid beta (A4) precursor protein
ENSMUSG00000022893	Adamts1	a disintegrin-like and metallopeptidase (reprolysin type) with thrombospondin type 1 motif, 1
ENSMUSG00000022912	Pros1	protein S (alpha)
ENSMUSG00000022995	Enah	ENAH actin regulator
ENSMUSG00000023022	Lima1	LIM domain and actin binding 1
ENSMUSG00000023349	Clec4n	C-type lectin domain family 4, member n
ENSMUSG00000023992	Trem2	triggering receptor expressed on myeloid cells 2
ENSMUSG00000024053	Emilin2	elastin microfibril interfacer 2
ENSMUSG00000024066	Xdh	xanthine dehydrogenase
ENSMUSG00000024074	Crim1	cysteine rich transmembrane BMP regulator 1 (chordin like)
ENSMUSG00000024095	Hnrnpll	heterogeneous nuclear ribonucleoprotein L-like
ENSMUSG00000024140	Epas1	endothelial PAS domain protein 1
ENSMUSG00000024187	Fam234a	family with sequence similarity 234, member A
ENSMUSG00000024242	Map4k3	mitogen-activated protein kinase kinase kinase kinase 3
ENSMUSG00000024247	Pkdcc	protein kinase domain containing, cytoplasmic
ENSMUSG00000024300	Myo1f	myosin IF
ENSMUSG00000024340	Btnl2	butyrophilin-like 2
ENSMUSG00000024399	Ltb	lymphotoxin B
ENSMUSG00000024424	Ttc39c	tetratricopeptide repeat domain 39C
ENSMUSG00000024535	Snx24	sorting nexing 24
ENSMUSG00000024621	Csf1r	colony stimulating factor 1 receptor
ENSMUSG00000024659	Anxa1	annexin A1
ENSMUSG00000024661	Fth1	ferritin heavy polypeptide 1
ENSMUSG00000024663	Rab3il1	RAB3A interacting protein (rabin3)-like 1
ENSMUSG00000024664	Fads3	fatty acid desaturase 3
ENSMUSG00000024672	Ms4a7	membrane-spanning 4-domains, subfamily A, member 7
ENSMUSG00000024677	Ms4a6b	membrane-spanning 4-domains, subfamily A, member 6B
ENSMUSG00000024679	Ms4a6d	membrane-spanning 4-domains, subfamily A, member 6D
ENSMUSG00000024737	Slc15a3	solute carrier family 15, member 3
ENSMUSG00000024781	Lipa	lysosomal acid lipase A
ENSMUSG00000024810	Il33	interleukin 33
ENSMUSG00000024900	Cpt1a	carnitine palmitoyltransferase 1a, liver
ENSMUSG00000025037	Maoa	monoamine oxidase A
ENSMUSG00000025044	Msr1	macrophage scavenger receptor 1
ENSMUSG00000025268	Maged2	melanoma antigen, family D, 2
ENSMUSG00000025283	Sat1	spermidine/spermine N1-acetyl transferase 1
ENSMUSG00000025351	Cd63	CD63 antigen
ENSMUSG00000025355	Mmp19	matrix metallopeptidase 19
ENSMUSG00000025402	Nab2	Ngfi-A binding protein 2
ENSMUSG00000025429	Pstpip2	proline-serine-threonine phosphatase-interacting protein 2
ENSMUSG00000025473	Adam8	a disintegrin and metallopeptidase domain 8
ENSMUSG00000025743	Sdc3	syndecan 3
ENSMUSG00000025804	Ccr1	chemokine (C-C motif) receptor 1
ENSMUSG00000025810	Nrp1	neuropilin 1
ENSMUSG00000025854	Fam20c	family with sequence similarity 20, member C
ENSMUSG00000025867	Cplx2	complexin 2
ENSMUSG00000025875	Tspan17	tetraspanin 17
ENSMUSG00000025877	Hk3	hexokinase 3
ENSMUSG00000025888	Casp1	caspase 1
ENSMUSG00000025932	Eya1	EYA transcriptional coactivator and phosphatase 1
ENSMUSG00000025969	Nrp2	neuropilin 2
ENSMUSG00000025981	Coq10b	coenzyme Q10B
ENSMUSG00000025993	Slc40a1	solute carrier family 40 (iron-regulated transporter), member 1
ENSMUSG00000026011	Ctla4	cytotoxic T-lymphocyte-associated protein 4
ENSMUSG00000026012	Cd28	CD28 antigen
ENSMUSG00000026177	Slc11a1	solute carrier family 11 (proton-coupled divalent metal ion transporters), member 1
ENSMUSG00000026193	Fn1	fibronectin 1
ENSMUSG00000026207	Speg	SPEG complex locus
ENSMUSG00000026228	Htr2b	5-hydroxytryptamine (serotonin) receptor 2B
ENSMUSG00000026255	Efhd1	EF hand domain containing 1
ENSMUSG00000026317	Cln8	ceroid-lipofuscinosis, neuronal 8
ENSMUSG00000026321	Tnfrsf11a	tumor necrosis factor receptor superfamily, member 11a, NFKB activator
ENSMUSG00000026335	Pam	peptidylglycine alpha-amidating monooxygenase
ENSMUSG00000026358	Rgs1	regulator of G-protein signaling 1
ENSMUSG00000026360	Rgs2	regulator of G-protein signaling 2
ENSMUSG00000026437	Cdk18	cyclin-dependent kinase 18
ENSMUSG00000026475	Rgs16	regulator of G-protein signaling 16
ENSMUSG00000026483	Fam129a	family with sequence similarity 129, member A
ENSMUSG00000026548	Slamf9	SLAM family member 9
ENSMUSG00000026576	Atp1b1	ATPase, Na+/K+ transporting, beta 1 polypeptide
ENSMUSG00000026581	Sell	selectin, lymphocyte
ENSMUSG00000026600	Soat1	sterol O-acyltransferase 1
ENSMUSG00000026628	Atf3	activating transcription factor 3
ENSMUSG00000026712	Mrc1	mannose receptor, C type 1
ENSMUSG00000026748	Plxdc2	plexin domain containing 2
ENSMUSG00000026770	Il2ra	interleukin 2 receptor, alpha chain
ENSMUSG00000026778	Prkcq	protein kinase C, theta
ENSMUSG00000026796	Fam129b	family with sequence similarity 129, member B
ENSMUSG00000026879	Gsn	gelsolin
ENSMUSG00000026932	Nacc2	nucleus accumbens associated 2, BEN and BTB (POZ) domain containing
ENSMUSG00000026958	Dpp7	dipeptidylpeptidase 7
ENSMUSG00000026981	Il1rn	interleukin 1 receptor antagonist
ENSMUSG00000027068	Dhrs9	dehydrogenase/reductase (SDR family) member 9
ENSMUSG00000027082	Tfpi	tissue factor pathway inhibitor
ENSMUSG00000027173	Depdc7	DEP domain containing 7
ENSMUSG00000027199	Gatm	glycine amidinotransferase (L-arginine:glycine amidinotransferase)
ENSMUSG00000027200	Sema6d	sema domain, transmembrane domain (TM), and cytoplasmic domain, (semaphorin) 6D
ENSMUSG00000027253	Lrp4	low density lipoprotein receptor-related protein 4
ENSMUSG00000027322	Siglec1	sialic acid binding Ig-like lectin 1, sialoadhesin
ENSMUSG00000027333	Smox	spermine oxidase
ENSMUSG00000027555	Car13	carbonic anhydrase 13
ENSMUSG00000027562	Car2	carbonic anhydrase 2
ENSMUSG00000027624	Epb41l1	erythrocyte membrane protein band 4.1 like 1
ENSMUSG00000027663	Zmat3	zinc finger matrin type 3
ENSMUSG00000027698	Nceh1	neutral cholesterol ester hydrolase 1
ENSMUSG00000027712	Anxa5	annexin A5
ENSMUSG00000027737	Slc7a11	solute carrier family 7 (cationic amino acid transporter, y+ system), member 11
ENSMUSG00000027805	Pfn2	profilin 2
ENSMUSG00000027858	Tspan2	tetraspanin 2
ENSMUSG00000027863	Cd2	CD2 antigen
ENSMUSG00000027864	Ptgfrn	prostaglandin F2 receptor negative regulator
ENSMUSG00000027900	Dram2	DNA-damage regulated autophagy modulator 2
ENSMUSG00000027907	S100a11	S100 calcium binding protein A11
ENSMUSG00000027947	Il6ra	interleukin 6 receptor, alpha
ENSMUSG00000027955	Fam198b	family with sequence similarity 198, member B
ENSMUSG00000027995	Tlr2	toll-like receptor 2
ENSMUSG00000028007	Snx7	sorting nexin 7
ENSMUSG00000028019	Pdgfc	platelet-derived growth factor, C polypeptide
ENSMUSG00000028028	Alpk1	alpha-kinase 1
ENSMUSG00000028063	Lmna	lamin A
ENSMUSG00000028111	Ctsk	cathepsin K
ENSMUSG00000028121	Bcar3	breast cancer anti-estrogen resistance 3
ENSMUSG00000028217	Cdh17	cadherin 17
ENSMUSG00000028238	Atp6v0d2	ATPase, H+ transporting, lysosomal V0 subunit D2
ENSMUSG00000028268	Gbp3	guanylate binding protein 3
ENSMUSG00000028270	Gbp2	guanylate binding protein 2
ENSMUSG00000028327	Stra6l	STRA6-like
ENSMUSG00000028362	Tnfsf8	tumor necrosis factor (ligand) superfamily, member 8
ENSMUSG00000028412	Slc44a1	solute carrier family 44, member 1
ENSMUSG00000028420	Tmem38b	transmembrane protein 38B
ENSMUSG00000028434	Epb41l4b	erythrocyte membrane protein band 4.1 like 4b
ENSMUSG00000028439	Fam219a	family with sequence similarity 219, member A
ENSMUSG00000028494	Plin2	perilipin 2
ENSMUSG00000028497	Hacd4	3-hydroxyacyl-CoA dehydratase 4
ENSMUSG00000028572	Hook1	hook microtubule tethering protein 1
ENSMUSG00000028573	Fggy	FGGY carbohydrate kinase domain containing
ENSMUSG00000028583	Pdpn	podoplanin
ENSMUSG00000028680	Plk3	polo like kinase 3
ENSMUSG00000028698	Pik3r3	phosphoinositide-3-kinase regulatory subunit 3
ENSMUSG00000028864	Hgf	hepatocyte growth factor
ENSMUSG00000028926	Cdk14	cyclin-dependent kinase 14
ENSMUSG00000029059	Fam213b	family with sequence similarity 213, member B
ENSMUSG00000029108	Pcdh7	protocadherin 7
ENSMUSG00000029135	Fosl2	fos-like antigen 2
ENSMUSG00000029185	Fam114a1	family with sequence similarity 114, member A1
ENSMUSG00000029207	Apbb2	amyloid beta (A4) precursor protein-binding, family B, member 2
ENSMUSG00000029304	Spp1	secreted phosphoprotein 1
ENSMUSG00000029338	Antxr2	anthrax toxin receptor 2
ENSMUSG00000029373	Pf4	platelet factor 4
ENSMUSG00000029468	P2rx7	purinergic receptor P2X, ligand-gated ion channel, 7
ENSMUSG00000029470	P2rx4	purinergic receptor P2X, ligand-gated ion channel 4
ENSMUSG00000029484	Anxa3	annexin A3
ENSMUSG00000029553	Tfec	transcription factor EC
ENSMUSG00000029638	Glcci1	glucocorticoid induced transcript 1
ENSMUSG00000029650	Slc46a3	solute carrier family 46, member 3
ENSMUSG00000029674	Limk1	LIM-domain containing, protein kinase
ENSMUSG00000029761	Cald1	caldesmon 1
ENSMUSG00000029810	Tmem176b	transmembrane protein 176B
ENSMUSG00000029816	Gpnmb	glycoprotein (transmembrane) nmb
ENSMUSG00000029819	Npy	neuropeptide Y
ENSMUSG00000029915	Clec5a	C-type lectin domain family 5, member a
ENSMUSG00000029919	Hpgds	hematopoietic prostaglandin D synthase
ENSMUSG00000029925	Tbxas1	thromboxane A synthase 1, platelet
ENSMUSG00000029994	Anxa4	annexin A4
ENSMUSG00000030064	Frmd4b	FERM domain containing 4B
ENSMUSG00000030084	Plxna1	plexin A1
ENSMUSG00000030122	Ptms	parathymosin
ENSMUSG00000030144	Clec4d	C-type lectin domain family 4, member d
ENSMUSG00000030156	Cd69	CD69 antigen
ENSMUSG00000030161	Gabarapl1	gamma-aminobutyric acid (GABA) A receptor-associated protein-like 1
ENSMUSG00000030208	Emp1	epithelial membrane protein 1
ENSMUSG00000030223	Ptpro	protein tyrosine phosphatase, receptor type, O
ENSMUSG00000030246	Ldhb	lactate dehydrogenase B
ENSMUSG00000030259	Rassf8	Ras association (RalGDS/AF-6) domain family (N-terminal) member 8
ENSMUSG00000030272	Camk1	calcium/calmodulin-dependent protein kinase I
ENSMUSG00000030339	Ltbr	lymphotoxin B receptor
ENSMUSG00000030341	Tnfrsf1a	tumor necrosis factor receptor superfamily, member 1a
ENSMUSG00000030342	Cd9	CD9 antigen
ENSMUSG00000030579	Tyrobp	TYRO protein tyrosine kinase binding protein
ENSMUSG00000030605	Mfge8	milk fat globule-EGF factor 8 protein
ENSMUSG00000030737	Slco2b1	solute carrier organic anion transporter family, member 2b1
ENSMUSG00000030745	Il21r	interleukin 21 receptor
ENSMUSG00000030786	Itgam	integrin alpha M
ENSMUSG00000030789	Itgax	integrin alpha X
ENSMUSG00000031129	Slc9a9	solute carrier family 9 (sodium/hydrogen exchanger), member 9
ENSMUSG00000031214	Ophn1	oligophrenin 1
ENSMUSG00000031216	Stard8	START domain containing 8
ENSMUSG00000031266	Gla	galactosidase, alpha
ENSMUSG00000031355	Arhgap6	Rho GTPase activating protein 6
ENSMUSG00000031438	Rnf128	ring finger protein 128
ENSMUSG00000031441	Atp11a	ATPase, class VI, type 11A
ENSMUSG00000031443	F7	coagulation factor VII
ENSMUSG00000031451	Gas6	growth arrest specific 6
ENSMUSG00000031504	Rab20	RAB20, member RAS oncogene family
ENSMUSG00000031520	Vegfc	vascular endothelial growth factor C
ENSMUSG00000031596	Slc7a2	solute carrier family 7 (cationic amino acid transporter, y+ system), member 2
ENSMUSG00000031709	Tbc1d9	TBC1 domain family, member 9
ENSMUSG00000031714	Gab1	growth factor receptor bound protein 2-associated protein 1
ENSMUSG00000031824	6430548M08Rik	RIKEN cDNA 6430548M08 gene
ENSMUSG00000031875	Cmtm3	CKLF-like MARVEL transmembrane domain containing 3
ENSMUSG00000031925	Maml2	mastermind like transcriptional coactivator 2
ENSMUSG00000031995	St14	suppression of tumorigenicity 14 (colon carcinoma)
ENSMUSG00000032020	Ubash3b	ubiquitin associated and SH3 domain containing, B
ENSMUSG00000032076	Cadm1	cell adhesion molecule 1
ENSMUSG00000032109	Nlrx1	NLR family member X1
ENSMUSG00000032122	Slc37a2	solute carrier family 37 (glycerol-3-phosphate transporter), member 2
ENSMUSG00000032231	Anxa2	annexin A2
ENSMUSG00000032238	Rora	RAR-related orphan receptor alpha
ENSMUSG00000032265	Fam46a	family with sequence similarity 46, member A
ENSMUSG00000032359	Ctsh	cathepsin H
ENSMUSG00000032376	Usp3	ubiquitin specific peptidase 3
ENSMUSG00000032462	Pik3cb	phosphatidylinositol-4,5-bisphosphate 3-kinase catalytic subunit beta
ENSMUSG00000032540	Abhd5	abhydrolase domain containing 5
ENSMUSG00000032554	Trf	transferrin
ENSMUSG00000032602	Slc25a20	solute carrier family 25 (mitochondrial carnitine/acylcarnitine translocase), member 20
ENSMUSG00000032725	Folr2	folate receptor 2 (fetal)
ENSMUSG00000032802	Srxn1	sulfiredoxin 1 homolog (S. cerevisiae)
ENSMUSG00000032864	Rag2	recombination activating gene 2
ENSMUSG00000033102	Cdc14b	CDC14 cell division cycle 14B
ENSMUSG00000033174	Mgll	monoglyceride lipase
ENSMUSG00000033192	Lpcat2	lysophosphatidylcholine acyltransferase 2
ENSMUSG00000033207	Mamdc2	MAM domain containing 2
ENSMUSG00000033644	Piwil2	piwi-like RNA-mediated gene silencing 2
ENSMUSG00000033705	Stard9	START domain containing 9
ENSMUSG00000033721	Vav3	vav 3 oncogene
ENSMUSG00000033769	Exoc6b	exocyst complex component 6B
ENSMUSG00000033777	Tlr13	toll-like receptor 13
ENSMUSG00000033880	Lgals3bp	lectin, galactoside-binding, soluble, 3 binding protein
ENSMUSG00000034101	Ctnnd1	catenin (cadherin associated protein), delta 1
ENSMUSG00000034353	Ramp1	receptor (calcitonin) activity modifying protein 1
ENSMUSG00000034462	Pkd2	polycystic kidney disease 2
ENSMUSG00000034485	Uaca	uveal autoantigen with coiled-coil domains and ankyrin repeats
ENSMUSG00000034487	Kdelc2	KDEL (Lys-Asp-Glu-Leu) containing 2
ENSMUSG00000034613	Ppm1h	protein phosphatase 1H (PP2C domain containing)
ENSMUSG00000034641	Cd300ld	CD300 molecule like family member d
ENSMUSG00000034652	Cd300a	CD300A molecule
ENSMUSG00000034714	Ttyh2	tweety family member 2
ENSMUSG00000034765	Dusp5	dual specificity phosphatase 5
ENSMUSG00000034853	Acot11	acyl-CoA thioesterase 11
ENSMUSG00000034947	Tmem106a	transmembrane protein 106A
ENSMUSG00000034957	Cebpa	CCAAT/enhancer binding protein (C/EBP), alpha
ENSMUSG00000035004	Igsf6	immunoglobulin superfamily, member 6
ENSMUSG00000035107	Dcbld2	discoidin, CUB and LCCL domain containing 2
ENSMUSG00000035158	Mitf	melanogenesis associated transcription factor
ENSMUSG00000035208	Slfn8	schlafen 8
ENSMUSG00000035245	Eogt	EGF domain-specific O-linked N-acetylglucosamine (GlcNAc) transferase
ENSMUSG00000035314	Gdpd5	glycerophosphodiester phosphodiesterase domain containing 5
ENSMUSG00000035517	Tdrd7	tudor domain containing 7
ENSMUSG00000035561	Aldh1b1	aldehyde dehydrogenase 1 family, member B1
ENSMUSG00000035849	Krt222	keratin 222
ENSMUSG00000035969	Rusc2	RUN and SH3 domain containing 2
ENSMUSG00000036002	Fam214b	family with sequence similarity 214, member B
ENSMUSG00000036067	Slc2a6	solute carrier family 2 (facilitated glucose transporter), member 6
ENSMUSG00000036103	Colec12	collectin sub-family member 12
ENSMUSG00000036390	Gadd45a	growth arrest and DNA-damage-inducible 45 alpha
ENSMUSG00000036402	Gng12	guanine nucleotide binding protein (G protein), gamma 12
ENSMUSG00000036469	March1	membrane-associated ring finger (C3HC4) 1
ENSMUSG00000036611	Eepd1	endonuclease/exonuclease/phosphatase family domain containing 1
ENSMUSG00000036887	C1qa	complement component 1, q subcomponent, alpha polypeptide
ENSMUSG00000036896	C1qc	complement component 1, q subcomponent, C chain
ENSMUSG00000036905	C1qb	complement component 1, q subcomponent, beta polypeptide
ENSMUSG00000037410	Tbc1d2b	TBC1 domain family, member 2B
ENSMUSG00000037649	H2-DMa	histocompatibility 2, class II, locus DMa
ENSMUSG00000037709	Fam13a	family with sequence similarity 13, member A
ENSMUSG00000037759	Ptger2	prostaglandin E receptor 2 (subtype EP2)
ENSMUSG00000037860	Aim2	absent in melanoma 2
ENSMUSG00000037902	Sirpa	signal-regulatory protein alpha
ENSMUSG00000037940	Inpp4b	inositol polyphosphate-4-phosphatase, type II
ENSMUSG00000037960	Card19	caspase recruitment domain family, member 19
ENSMUSG00000038068	Rnf144b	ring finger protein 144B
ENSMUSG00000038070	Cntln	centlein, centrosomal protein
ENSMUSG00000038151	Prdm1	PR domain containing 1, with ZNF domain
ENSMUSG00000038178	Slc43a2	solute carrier family 43, member 2
ENSMUSG00000038188	Scarf1	scavenger receptor class F, member 1
ENSMUSG00000038244	Mical2	microtubule associated monooxygenase, calponin and LIM domain containing 2
ENSMUSG00000038375	Trp53inp2	transformation related protein 53 inducible nuclear protein 2
ENSMUSG00000038451	Spsb2	splA/ryanodine receptor domain and SOCS box containing 2
ENSMUSG00000038507	Parp12	poly (ADP-ribose) polymerase family, member 12
ENSMUSG00000038642	Ctss	cathepsin S
ENSMUSG00000038648	Creb3l2	cAMP responsive element binding protein 3-like 2
ENSMUSG00000038740	Mvb12b	multivesicular body subunit 12B
ENSMUSG00000039007	Cpq	carboxypeptidase Q
ENSMUSG00000039062	Anpep	alanyl (membrane) aminopeptidase
ENSMUSG00000039109	F13a1	coagulation factor XIII, A1 subunit
ENSMUSG00000039195	1110008P14Rik	RIKEN cDNA 1110008P14 gene
ENSMUSG00000039208	Metrnl	meteorin, glial cell differentiation regulator-like
ENSMUSG00000039377	Hlx	H2.0-like homeobox
ENSMUSG00000039497	Dse	dermatan sulfate epimerase
ENSMUSG00000039616	Mocos	molybdenum cofactor sulfurase
ENSMUSG00000039676	Capsl	calcyphosine-like
ENSMUSG00000039735	Fnbp1l	formin binding protein 1-like
ENSMUSG00000039782	Cpeb2	cytoplasmic polyadenylation element binding protein 2
ENSMUSG00000039899	Fgl2	fibrinogen-like protein 2
ENSMUSG00000039908	Slc26a11	solute carrier family 26, member 11
ENSMUSG00000039934	Gsap	gamma-secretase activating protein
ENSMUSG00000040046	Tph1	tryptophan hydroxylase 1
ENSMUSG00000040152	Thbs1	thrombospondin 1
ENSMUSG00000040253	Gbp7	guanylate binding protein 7
ENSMUSG00000040264	Gbp2b	guanylate binding protein 2b
ENSMUSG00000040322	Slc25a24	solute carrier family 25 (mitochondrial carrier, phosphate carrier), member 24
ENSMUSG00000040327	Cul9	cullin 9
ENSMUSG00000040466	Blvrb	biliverdin reductase B (flavin reductase (NADPH))
ENSMUSG00000040522	Tlr8	toll-like receptor 8
ENSMUSG00000040552	C3ar1	complement component 3a receptor 1
ENSMUSG00000040562	Gstm2	glutathione S-transferase, mu 2
ENSMUSG00000040711	Sh3pxd2b	SH3 and PX domains 2B
ENSMUSG00000040713	Creg1	cellular repressor of E1A-stimulated genes 1
ENSMUSG00000040722	Scamp5	secretory carrier membrane protein 5
ENSMUSG00000040855	Reps2	RALBP1 associated Eps domain containing protein 2
ENSMUSG00000040907	Atp1a3	ATPase, Na+/K+ transporting, alpha 3 polypeptide
ENSMUSG00000041075	Fzd7	frizzled class receptor 7
ENSMUSG00000041231	Ublcp1	ubiquitin-like domain containing CTD phosphatase 1
ENSMUSG00000041268	Dmxl2	Dmx-like 2
ENSMUSG00000041362	Shtn1	shootin 1
ENSMUSG00000041488	Stx3	syntaxin 3
ENSMUSG00000041633	Kctd12b	potassium channel tetramerisation domain containing 12b
ENSMUSG00000041707	1810011H11Rik	RIKEN cDNA 1810011H11 gene
ENSMUSG00000041734	Kirrel	kirre like nephrin family adhesion molecule 1
ENSMUSG00000041836	Ptpre	protein tyrosine phosphatase, receptor type, E
ENSMUSG00000041957	Pkp2	plakophilin 2
ENSMUSG00000042258	Isl1	ISL1 transcription factor, LIM/homeodomain
ENSMUSG00000042286	Stab1	stabilin 1
ENSMUSG00000042331	Specc1	sperm antigen with calponin homology and coiled-coil domains 1
ENSMUSG00000042453	Reln	reelin
ENSMUSG00000042659	Arrdc4	arrestin domain containing 4
ENSMUSG00000042684	Npl	N-acetylneuraminate pyruvate lyase
ENSMUSG00000042759	Apobr	apolipoprotein B receptor
ENSMUSG00000042770	Hebp1	heme binding protein 1
ENSMUSG00000043017	Ptgir	prostaglandin I receptor (IP)
ENSMUSG00000043157	Arl11	ADP-ribosylation factor-like 11
ENSMUSG00000043263	Ifi209	interferon activated gene 209
ENSMUSG00000043300	B3galnt1	UDP-GalNAc:betaGlcNAc beta 1,3-galactosaminyltransferase, polypeptide 1
ENSMUSG00000043460	Elfn2	leucine rich repeat and fibronectin type III, extracellular 2
ENSMUSG00000043740	B430306N03Rik	RIKEN cDNA B430306N03 gene
ENSMUSG00000043822	Adamtsl5	ADAMTS-like 5
ENSMUSG00000043885	Slc36a4	solute carrier family 36 (proton/amino acid symporter), member 4
ENSMUSG00000043940	Wdfy3	WD repeat and FYVE domain containing 3
ENSMUSG00000044037	Als2cl	ALS2 C-terminal like
ENSMUSG00000044042	Fmn1	formin 1
ENSMUSG00000044080	S100a1	S100 calcium binding protein A1
ENSMUSG00000044258	Ctla2a	cytotoxic T lymphocyte-associated protein 2 alpha
ENSMUSG00000044350	Lacc1	laccase (multicopper oxidoreductase) domain containing 1
ENSMUSG00000044447	Dock5	dedicator of cytokinesis 5
ENSMUSG00000044468	Fam46c	family with sequence similarity 46, member C
ENSMUSG00000044583	Tlr7	toll-like receptor 7
ENSMUSG00000044629	Cnrip1	cannabinoid receptor interacting protein 1
ENSMUSG00000044674	Fzd1	frizzled class receptor 1
ENSMUSG00000044811	Cd300c2	CD300C molecule 2
ENSMUSG00000045349	Sh2d5	SH2 domain containing 5
ENSMUSG00000045362	Tnfrsf26	tumor necrosis factor receptor superfamily, member 26
ENSMUSG00000045404	Kcnk13	potassium channel, subfamily K, member 13
ENSMUSG00000045636	Mtus1	mitochondrial tumor suppressor 1
ENSMUSG00000045658	Pid1	phosphotyrosine interaction domain containing 1
ENSMUSG00000045672	Col27a1	collagen, type XXVII, alpha 1
ENSMUSG00000045763	Basp1	brain abundant, membrane attached signal protein 1
ENSMUSG00000045980	Tmem104	transmembrane protein 104
ENSMUSG00000046314	Stxbp6	syntaxin binding protein 6 (amisyn)
ENSMUSG00000046688	Tifa	TRAF-interacting protein with forkhead-associated domain
ENSMUSG00000046805	Mpeg1	macrophage expressed gene 1
ENSMUSG00000046997	Spsb4	splA/ryanodine receptor domain and SOCS box containing 4
ENSMUSG00000047037	Nipa1	non imprinted in Prader-Willi/Angelman syndrome 1 homolog (human)
ENSMUSG00000047180	Neurl3	neuralized E3 ubiquitin protein ligase 3
ENSMUSG00000047250	Ptgs1	prostaglandin-endoperoxide synthase 1
ENSMUSG00000047414	Flrt2	fibronectin leucine rich transmembrane protein 2
ENSMUSG00000047735	Samd9l	sterile alpha motif domain containing 9-like
ENSMUSG00000047747	Rnf150	ring finger protein 150
ENSMUSG00000047798	Cd300lf	CD300 molecule like family member F
ENSMUSG00000047875	Gpr157	G protein-coupled receptor 157
ENSMUSG00000048120	Entpd1	ectonucleoside triphosphate diphosphohydrolase 1
ENSMUSG00000048126	Col6a3	collagen, type VI, alpha 3
ENSMUSG00000048612	Myof	myoferlin
ENSMUSG00000048779	P2ry6	pyrimidinergic receptor P2Y, G-protein coupled, 6
ENSMUSG00000049047	Armcx3	armadillo repeat containing, X-linked 3
ENSMUSG00000049103	Ccr2	chemokine (C-C motif) receptor 2
ENSMUSG00000049130	C5ar1	complement component 5a receptor 1
ENSMUSG00000049624	Slc17a5	solute carrier family 17 (anion/sugar transporter), member 5
ENSMUSG00000049723	Mmp12	matrix metallopeptidase 12
ENSMUSG00000049775	Tmsb4x	thymosin, beta 4, X chromosome
ENSMUSG00000049882	Vcpkmt	valosin containing protein lysine (K) methyltransferase
ENSMUSG00000050071	Bex1	brain expressed X-linked 1
ENSMUSG00000050192	Eif5a2	eukaryotic translation initiation factor 5A2
ENSMUSG00000050212	Eva1b	eva-1 homolog B (C. elegans)
ENSMUSG00000050335	Lgals3	lectin, galactose binding, soluble 3
ENSMUSG00000050350	Gpr18	G protein-coupled receptor 18
ENSMUSG00000050390	C77080	expressed sequence C77080
ENSMUSG00000050503	Fbxl22	F-box and leucine-rich repeat protein 22
ENSMUSG00000050578	Mmp13	matrix metallopeptidase 13
ENSMUSG00000050708	Ftl1	ferritin light polypeptide 1
ENSMUSG00000050777	Tmem37	transmembrane protein 37
ENSMUSG00000050931	Sgms2	sphingomyelin synthase 2
ENSMUSG00000050953	Gja1	gap junction protein, alpha 1
ENSMUSG00000051341	Zfp52	zinc finger protein 52
ENSMUSG00000051343	Rab11fip5	RAB11 family interacting protein 5 (class I)
ENSMUSG00000051439	Cd14	CD14 antigen
ENSMUSG00000051579	Tceal8	transcription elongation factor A (SII)-like 8
ENSMUSG00000052117	D630039A03Rik	RIKEN cDNA D630039A03 gene
ENSMUSG00000052688	Rab7b	RAB7B, member RAS oncogene family
ENSMUSG00000053040	Aph1c	aph1 homolog C, gamma secretase subunit
ENSMUSG00000053063	Clec12a	C-type lectin domain family 12, member a
ENSMUSG00000053687	Dpep2	dipeptidase 2
ENSMUSG00000053965	Pde5a	phosphodiesterase 5A, cGMP-specific
ENSMUSG00000054404	Slfn5	schlafen 5
ENSMUSG00000054435	Gimap4	GTPase, IMAP family member 4
ENSMUSG00000054619	Mettl7a1	methyltransferase like 7A1
ENSMUSG00000054640	Slc8a1	solute carrier family 8 (sodium/calcium exchanger), member 1
ENSMUSG00000054737	Zfp182	zinc finger protein 182
ENSMUSG00000055013	Agap1	ArfGAP with GTPase domain, ankyrin repeat and PH domain 1
ENSMUSG00000055022	Cntn1	contactin 1
ENSMUSG00000055435	Maf	avian musculoaponeurotic fibrosarcoma oncogene homolog
ENSMUSG00000055541	Lair1	leukocyte-associated Ig-like receptor 1
ENSMUSG00000055782	Abcd2	ATP-binding cassette, sub-family D (ALD), member 2
ENSMUSG00000056069	Fam105a	family with sequence similarity 105, member A
ENSMUSG00000056124	B4galt6	UDP-Gal:betaGlcNAc beta 1,4-galactosyltransferase, polypeptide 6
ENSMUSG00000056367	Actr3b	ARP3 actin-related protein 3B
ENSMUSG00000056498	Tmem154	transmembrane protein 154
ENSMUSG00000056529	Ptafr	platelet-activating factor receptor
ENSMUSG00000056737	Capg	capping protein (actin filament), gelsolin-like
ENSMUSG00000056888	Glipr1	GLI pathogenesis-related 1 (glioma)
ENSMUSG00000057137	Tmem140	transmembrane protein 140
ENSMUSG00000057315	Arhgap24	Rho GTPase activating protein 24
ENSMUSG00000057329	Bcl2	B cell leukemia/lymphoma 2
ENSMUSG00000058099	Nfam1	Nfat activating molecule with ITAM motif 1
ENSMUSG00000058135	Gstm1	glutathione S-transferase, mu 1
ENSMUSG00000058163	Gm5431	predicted gene 5431
ENSMUSG00000058325	Dock1	dedicator of cytokinesis 1
ENSMUSG00000058624	Gda	guanine deaminase
ENSMUSG00000058672	Tubb2a	tubulin, beta 2A class IIA
ENSMUSG00000058715	Fcer1g	Fc receptor, IgE, high affinity I, gamma polypeptide
ENSMUSG00000058818	Pirb	paired Ig-like receptor B
ENSMUSG00000059089	Fcgr4	Fc receptor, IgG, low affinity IV
ENSMUSG00000059495	Arhgef12	Rho guanine nucleotide exchange factor (GEF) 12
ENSMUSG00000059498	Fcgr3	Fc receptor, IgG, low affinity III
ENSMUSG00000059810	Rgs3	regulator of G-protein signaling 3
ENSMUSG00000059994	Fcrl1	Fc receptor-like 1
ENSMUSG00000060131	Atp8b4	ATPase, class I, type 8B, member 4
ENSMUSG00000060147	Serpinb6a	serine (or cysteine) peptidase inhibitor, clade B, member 6a
ENSMUSG00000060470	Adgrg3	adhesion G protein-coupled receptor G3
ENSMUSG00000060477	Irak2	interleukin-1 receptor-associated kinase 2
ENSMUSG00000060568	Fam78b	family with sequence similarity 78, member B
ENSMUSG00000060675	Pla2g16	phospholipase A2, group XVI
ENSMUSG00000060703	Cd302	CD302 antigen
ENSMUSG00000061175	Fnip2	folliculin interacting protein 2
ENSMUSG00000061311	Rag1	recombination activating gene 1
ENSMUSG00000062082	Cd200r4	CD200 receptor 4
ENSMUSG00000062127	Cttnbp2nl	CTTNBP2 N-terminal like
ENSMUSG00000062515	Fabp4	fatty acid binding protein 4, adipocyte
ENSMUSG00000062585	Cnr2	cannabinoid receptor 2 (macrophage)
ENSMUSG00000062593	None	None
ENSMUSG00000062939	Stat4	signal transducer and activator of transcription 4
ENSMUSG00000062995	Ica1	islet cell autoantigen 1
ENSMUSG00000063193	Cd300lb	CD300 molecule like family member B
ENSMUSG00000063455	D630045J12Rik	RIKEN cDNA D630045J12 gene
ENSMUSG00000063506	Arhgap22	Rho GTPase activating protein 22
ENSMUSG00000064065	Ipcef1	interaction protein for cytohesin exchange factors 1
ENSMUSG00000064354	COX2	cytochrome c oxidase subunit II
ENSMUSG00000064373	Selenop	selenoprotein P
ENSMUSG00000066009	Zfp987	zinc finger protein 987
ENSMUSG00000066026	Dhrs3	dehydrogenase/reductase (SDR family) member 3
ENSMUSG00000066152	Slc31a2	solute carrier family 31, member 2
ENSMUSG00000066456	Hmgn3	high mobility group nucleosomal binding domain 3
ENSMUSG00000067586	S1pr3	sphingosine-1-phosphate receptor 3
ENSMUSG00000068036	Afdn	afadin, adherens junction formation factor
ENSMUSG00000068417	Pnp2	purine-nucleoside phosphorylase 2
ENSMUSG00000068566	Myadm	myeloid-associated differentiation marker
ENSMUSG00000068747	Sort1	sortilin 1
ENSMUSG00000069516	Lyz2	lysozyme 2
ENSMUSG00000069662	Marcks	myristoylated alanine rich protein kinase C substrate
ENSMUSG00000069792	Wfdc17	WAP four-disulfide core domain 17
ENSMUSG00000069833	Ahnak	AHNAK nucleoprotein (desmoyokin)
ENSMUSG00000070056	Mfhas1	malignant fibrous histiocytoma amplified sequence 1
ENSMUSG00000070390	Nlrp1b	NLR family, pyrin domain containing 1B
ENSMUSG00000070780	Rbm47	RNA binding motif protein 47
ENSMUSG00000071234	Syndig1l	synapse differentiation inducing 1 like
ENSMUSG00000071235	Vrtn	vertebrae development associated
ENSMUSG00000072620	Slfn2	schlafen 2
ENSMUSG00000073002	Vamp5	vesicle-associated membrane protein 5
ENSMUSG00000073489	Ifi204	interferon activated gene 204
ENSMUSG00000073490	Ifi207	interferon activated gene 207
ENSMUSG00000073678	Pgap1	post-GPI attachment to proteins 1
ENSMUSG00000073889	Il11ra1	interleukin 11 receptor, alpha chain 1
ENSMUSG00000074212	Dnajb14	DnaJ heat shock protein family (Hsp40) member B14
ENSMUSG00000074505	Fat3	FAT atypical cadherin 3
ENSMUSG00000074622	Mafb	v-maf musculoaponeurotic fibrosarcoma oncogene family, protein B (avian)
ENSMUSG00000074673	Ttll9	tubulin tyrosine ligase-like family, member 9
ENSMUSG00000074874	Ctla2b	cytotoxic T lymphocyte-associated protein 2 beta
ENSMUSG00000074916	Chst14	carbohydrate (N-acetylgalactosamine 4-0) sulfotransferase 14
ENSMUSG00000075010	None	None
ENSMUSG00000075122	Cd80	CD80 antigen
ENSMUSG00000075273	Ttc30b	tetratricopeptide repeat domain 30B
ENSMUSG00000078122	None	None
ENSMUSG00000078532	Nkain1	Na+/K+ transporting ATPase interacting 1
ENSMUSG00000079037	Prnp	prion protein
ENSMUSG00000079057	Cyp4v3	cytochrome P450, family 4, subfamily v, polypeptide 3
ENSMUSG00000079173	Zan	zonadhesin
ENSMUSG00000079227	Ccr5	chemokine (C-C motif) receptor 5
ENSMUSG00000079293	Clec7a	C-type lectin domain family 7, member a
ENSMUSG00000079419	Ms4a6c	membrane-spanning 4-domains, subfamily A, member 6C
ENSMUSG00000079547	H2-DMb1	histocompatibility 2, class II, locus Mb1
ENSMUSG00000082419	None	None
ENSMUSG00000084866	None	None
ENSMUSG00000086938	None	None
ENSMUSG00000087305	None	None
ENSMUSG00000087380	None	None
ENSMUSG00000090124	Ugt1a7c	UDP glucuronosyltransferase 1 family, polypeptide A7C
ENSMUSG00000091402	Rd3l	retinal degeneration 3-like
