# Supplementary material for: PRDM15 is a key regulator of metabolism critical to sustain B-cell lymphomagenesis
Source: Nat Commun. 2020 Jul 14;11:3520. doi: 10.1038/s41467-020-17064-0 (PMC7360777; doi:10.1038/s41467-020-17064-0)
Supplement: Supplementary file 8 — Supplementary Data 5 [file 41467_2020_17064_MOESM8_ESM.xlsx]

## Sheet: Supplementary data 5
Table S5	Gene Ontology of genes that were up-regulated in at least 2 tumors
GroupID	Category	Term	Description	LogP	Log(q-value)	InTerm_InList	Symbols
1_Summary	GO Biological Processes	GO:0006954	inflammatory response	-26.9188	-22.7311	76/656	Adam8,Fabp4,Cd5l,Apoe,Slc7a2,C3ar1,C5ar1,Casp1,Cd14,Cd28,Ccr1,Ccr2,Ccr5,Cnr2,Csf1,Csf1r,Ctla2a,Ctss,Cybb,S1pr3,Fcer1g,Fcgr1,Fcgr3,Fn1,Gja1,Hgf,Hmox1,Hyal1,Ier3,Il1rn,Il2ra,Il5ra,Isl1,Itgam,Lipa,Anxa1,Ltbr,Ncf1,Slc11a1,P2rx7,Prkcq,Pparg,Ptafr,Ptger2,Ptgir,Ptgs1,Rora,Ccl3,Ccl6,Ccl9,Thbs1,Tnfrsf11a,Tnfrsf1a,Tnfsf11,Nr1h3,Mgll,Tlr2,Axl,Pf4,Tspan2,Uaca,Pik3cb,Il33,Irak2,Tlr7,Tlr8,Havcr2,Stab1,Metrnl,C…
2_Summary	GO Biological Processes	GO:0030334	regulation of cell migration	-23.463	-19.5764	79/799	Acvrl1,Adam8,Anxa3,Apoe,App,Rhoc,Bcl2,C3ar1,C5ar1,Cd63,Ccr1,Ccr2,Ccr5,Cnn2,Csf1,Csf1r,Ctsh,Dab2,F7,Fn1,Gab1,Gas6,Pdpn,Hgf,Hspb1,Hyal1,Igf1,Il1rn,Il6st,Itga5,Itgb3,Lgals3,Lmna,Anxa1,Mmp12,Mmp14,Myo1f,Nrp1,P2rx4,Pdgfb,Pfn2,Pgf,Plau,Pld2,Plxna1,Pparg,Ptafr,Tmsb4x,Reln,Sell,Slc8a1,Sdc3,Tert,Thbs1,Vegfc,Tlr2,Myadm,Epb41l4b,Pdgfc,Adgrg3,Pf4,Cd274,Cxcl16,Pkp2,Dock5,Rhobtb1,Sash1,Shtn1,Rnd3,Il33,Mctp1,Gp…
3_Summary	GO Biological Processes	GO:0001816	cytokine production	-22.2624	-18.5518	72/703	Abca1,Adam8,Anxa4,Fabp4,App,C3ar1,C5ar1,Casp1,Cd14,Cd2,Cd28,Cd83,Ccr2,Ccr5,Csf1r,Cybb,S1pr3,Fcer1g,Fcgr3,Fn1,Gas6,Hfe,Hgf,Hmox1,Hspb1,Htr2b,Il5ra,Il6ra,Isl1,Lcp2,Lipa,Anxa1,Lpl,Ltb,Maf,Mertk,Mmp12,Slc11a1,P2rx7,Prkcq,Pparg,Prnp,Ptafr,Rora,Ccl3,Thbs1,Tnfrsf1a,Clec5a,Tlr2,Axl,Cadm1,Clec4n,Pf4,Scamp5,Cd274,Rnf128,Sulf2,Nfam1,Vsir,Il33,Gpnmb,Gpr18,Cd300c2,Tlr7,Tlr8,Havcr2,Cd300ld,Rab7b,Nlrx1,Aim2,Btn…
4_Summary	GO Biological Processes	GO:0002521	leukocyte differentiation	-21.1947	-17.706	62/553	Adam8,App,Bcl2,Prdm1,Blk,C1qc,Anxa2,Car2,Ctla4,Cd28,Cd83,Cdh17,Cebpa,Ccr1,Ccr2,Csf1,Csf1r,Ctla2a,Fcer1g,Fos,Fzd7,Gas6,H2-DMa,Hlx,Id2,Il11ra1,Il2ra,Il7r,Itgam,Itgb3,Mafb,Anxa1,Ltbr,Mertk,Mitf,Mmp14,Clec4d,Pirb,Pparg,Rag1,Rag2,Rora,Ccl3,Tcf7,Tnfrsf11a,Tnfsf11,Tnfsf8,Trf,Tyrobp,Tlr2,Axl,Adgrg3,Pf4,Tmem176b,Tspan2,Ubash3b,Nfam1,Fam20c,Trem2,Gpr18,Inpp4b,Cd300lf,Scin,Rab7b
5_Summary	GO Biological Processes	GO:0030155	regulation of cell adhesion	-19.0195	-15.8732	63/628	Acvrl1,Adam8,Arhgap6,Bcl2,Ctla4,Cd28,Cd63,Cd80,Cd83,Cd9,Ccr2,Ccr5,Csf1,Dab2,Fmn1,Fn1,Fzd7,Pdpn,H2-DMa,Hfe,Hlx,Hyal1,Igf1,Il1rn,Il2ra,Il6st,Il7r,Itga5,Itgb3,Lgals3,Anxa1,Mmp14,Myo1f,Nrp1,Prkcq,Plau,Pld2,Plxna1,Prnp,Ptafr,Sirpa,Rag1,Spp1,Stx3,Thbs1,Tnfsf11,Vegfc,Myadm,Epb41l4b,Vav3,Cd274,Dock5,Ubash3b,Vsir,Pik3cb,Nuak1,Gpnmb,Havcr2,Cd300a,Gsn,Pde5a,Dock1,Btnl2,Apoe,App,Slc7a2,Prdm1,Cnr2,Ctla2a,Fcer…
6_Summary	GO Biological Processes	GO:0002274	myeloid leukocyte activation	-17.109	-14.0352	33/190	Anxa3,App,Slc7a2,Casp1,Ccr2,Cnr2,Cplx2,Fcer1g,Fcgr3,Hmox1,Itgam,Lcp2,Ltbr,Myo1f,Slc11a1,Pirb,Pld2,Ptafr,Ptpre,Rora,Thbs1,Tyrobp,Nr1h3,Fyb,Tlr2,Il33,Tlr7,Tlr8,Havcr2,Cd300a,Cd300lb,Fcgr4,Cd300lf,Fcgr1,Ncf1,Cd28,Cdh17,Hlx,Lgals3,Anxa1,Clec4d,Ccr1,P2rx7,Pfn2,Stx3,Syngr1,Tnfaip2,Rab11fip5,Vamp5,Plek,Scamp5,Exoc6b,Scamp1,Stxbp6
7_Summary	GO Biological Processes	GO:0042330	taxis	-17.0436	-14.002	56/555	Adam8,Alcam,Apbb2,App,C3ar1,C5ar1,Ccr1,Ccr2,Ccr5,Cnr2,Csf1,Csf1r,Enah,F7,Fcer1g,Fcgr3,Fn1,Gab1,Gas6,Hgf,Hspb1,Id2,Isl1,Itgam,Itgb3,Kif3a,Lgals3,Anxa1,Nrp1,Nrp2,P2rx4,Pdgfb,Pgf,Prkcq,Plxna1,Ptafr,Ptpro,Reln,Ccl3,Ccl6,Ccl9,Sell,Spp1,Stx3,Thbs1,Tnfsf11,Vegfc,Pf4,Vav3,Cxcl16,Cmtm3,Pik3cb,Mtus1,Gpr18,Tnfrsf26,Flrt2,Eps8,Itgb7,Mmp14,Tlr2,Il33,Cd300a
8_Summary	GO Biological Processes	GO:0098657	import into cell	-16.868	-13.8563	67/773	Abca1,Anxa3,Apoe,App,Slc7a2,Anxa2,Cav2,Cd14,Cd63,Cd9,Ccr2,Cnn2,Dab2,Fcer1g,Fcgr1,Fcgr3,Gas6,Hfe,Htr2b,Itgam,Itgb3,Kif3a,Lgals3,Anxa1,Mertk,Mfge8,Mrc1,Slc11a1,P2rx7,Pld2,Pparg,Prnp,Pros1,Sirpa,Rab20,Msr1,Siglec1,Sort1,Thbs1,Trf,Nr1h3,Tlr2,Axl,Cln8,Ramp1,Scamp5,Cxcl16,Cd302,Rin2,Pik3cb,Snx7,Mctp1,Trem2,Ophn1,Scamp1,Colec12,Fnbp1l,Cd300a,Rab7b,Gsn,Lrp4,Lrp11,Lrp12,Cd300lf,Dock1,Slc9a9,Scarf1,Hmox1,P…
9_Summary	GO Biological Processes	GO:0042060	wound healing	-15.9762	-13.0438	42/340	Acvrl1,Anxa5,Apoe,Anxa2,Entpd1,Cd9,Ccr2,Cnn2,F7,Fcer1g,Fn1,Fzd7,Gas6,Gja1,Pdpn,Hmox1,Igf1,Itgb3,Large1,Anxa1,Mertk,Mmp12,Slc11a1,Pdgfb,Prkcq,Plau,Pros1,Tfpi,Thbs1,Vwf,Axl,Slc7a11,Epb41l4b,Pdgfc,Plek,Pf4,Ubash3b,Dcbld2,F13a1,Pik3cb,Myof,Arhgap24,Bcl2,Sulf2,Scarf1,Mmp13,Ptpro,Nr1h3,Xdh,Jup,Tnfsf11,Pkp2
10_Summary	GO Biological Processes	GO:0002573	myeloid leukocyte differentiation	-13.5876	-10.877	30/204	Adam8,App,C1qc,Anxa2,Car2,Cebpa,Ccr1,Csf1,Csf1r,Fos,Id2,Itgam,Itgb3,Mafb,Ltbr,Mitf,Pirb,Pparg,Ccl3,Tnfrsf11a,Tnfsf11,Trf,Tyrobp,Tlr2,Pf4,Tspan2,Ubash3b,Fam20c,Inpp4b,Cd300lf,Acvrl1,Ccr2,Ctsk,Ctss,Epas1,Gja1,Igf1,Lipa,Anxa1,Mertk,Mmp14,P2rx7,Spp1,Tph1,Axl,Gpnmb,Fcgr4,Dab2,Dnase2a,Scin,Clec5a,Actn1,Rab7b,Bcl2,Ccr5,Ctsh,Hfe,Il1rn,Slc11a1,Cln8,Slc40a1,Dram2,Trp53inp2,Metrnl,Cacna1e,Fcer1g,Htr2b,Il2ra…
11_Summary	GO Biological Processes	GO:0071706	tumor necrosis factor superfamily cytokine production	-12.6218	-10.0574	24/138	Adam8,App,Cd14,Cd2,Ccr2,Ccr5,Cybb,Fcer1g,Fcgr3,Gas6,Hspb1,Isl1,Ptafr,Ccl3,Thbs1,Tnfrsf1a,Tlr2,Axl,Pf4,Cd274,Gpnmb,Gpr18,Havcr2,Cd300ld,Cd28,Ltb,Prkcq,Tlr7,Tlr8,Rnf128
12_Summary	GO Biological Processes	GO:0030029	actin filament-based process	-10.7329	-8.36474	53/716	Apbb2,Rhoc,Arhgap6,Bcl2,Capg,Cnn2,Csf1r,Ctsl,Enah,Epb41l1,Eps8,Fmn1,Gab1,Pdpn,Itgb3,Itgb5,Jup,Limk1,Anxa1,Marcks,Myo1f,Nrp1,Pam,Pdgfb,Pfn2,Prkcq,Tmsb4x,Sirpa,Scin,Trf,Sh2b2,Tlr2,Myadm,Epb41l4b,Plek,Lima1,Pkp2,Rhobtb1,Shtn1,Rnd3,Rflnb,Ophn1,Pls3,Cald1,Actn1,Kirrel,Cdc42bpb,Gsn,Actr3b,Sh3pxd2b,Mical2,Specc1,Iqgap2,Apoe,App,Anxa2,Plk3,Gda,Rgs2,Sgk1,Hook1,Ccr5,Fn1,Gja1,Htr2b,Il7r,P2rx4,P2rx7,Plxna1,P…
13_Summary	GO Biological Processes	GO:0050778	positive regulation of immune response	-10.0469	-7.73999	49/658	Adam8,Bcl2,Blk,C1qa,C1qb,C1qc,C3ar1,C5ar1,Cd14,Ctla4,Cd28,Ccr2,Fcer1g,Fcgr1,Fcgr3,H2-DMa,Hlx,Itgam,Lcp2,Lgals3,Anxa1,Mmp12,Slc11a1,P2rx7,Cfp,Prkcq,Pld2,Prnp,Ptafr,Nr1h3,Sh2b2,Tlr2,Cadm1,Vav3,Cmtm3,Nfam1,Il33,Irak2,Colec12,Tlr7,Tlr8,Havcr2,Cd300a,Rab7b,Cd300lf,Nlrx1,Tlr13,Aim2,Btnl2,Ctsh,Clec4d
14_Summary	GO Biological Processes	GO:0043410	positive regulation of MAPK cascade	-9.98676	-7.69114	42/511	Adam8,App,C5ar1,Cav2,Ccr1,Csf1r,Dab2,Gadd45a,Gab1,Gas6,Hgf,Htr2b,Igf1,Il1rn,Il6ra,Itgb3,Ltbr,Mertk,Ncf1,Nrp1,P2rx7,Pdgfb,Ccl3,Ccl6,Ccl9,Thbs1,Timp2,Tnfrsf11a,Tnfrsf1a,Tnfsf11,Trf,Xdh,Tlr2,Axl,Pdgfc,Sash1,Trem2,Gpnmb,Havcr2,Fgd4,Pde5a,Pik3r5,Apoe,Atf3,Ctsh,Dok2,Fn1,Slc11a1,Rgs2,Dusp6,Cd300a,Map4k3,Tlr13,Csf1,Nab2,Prkcq,Pkd2,Pkib,Prnp,Reln,Camk1,Vav3,Arrdc4,Irak2,Cdc14b,Fabp4,Hspb1,Pik3r3,Ubash3b,F…
15_Summary	GO Biological Processes	GO:0031589	cell-substrate adhesion	-9.7755	-7.49627	31/304	Acvrl1,Adam8,Arhgap6,Bcl2,Cd63,Csf1,Dab2,Fmn1,Fn1,Fzd7,Gas6,Pdpn,Itga5,Itgb3,Itgb5,Itgb7,Mertk,Mmp14,Nrp1,Plau,Sirpa,Spp1,Thbs1,Vegfc,Vwf,Axl,Myadm,Dock5,Pik3cb,Actn1,Dock1
16_Summary	GO Biological Processes	GO:0008285	negative regulation of cell proliferation	-8.93516	-6.71592	47/664	Acvrl1,Apoe,App,Bcl2,Prdm1,Cav2,Ctla4,Cd80,Cd9,Cebpa,Ccr5,Csf1r,Ctsl,Dab2,Fth1,Gja1,Pdpn,Hmox1,Id2,Igf1,Il2ra,Isl1,Lgals3,Lmna,Pmp22,Pparg,Prnp,Ptgir,Rxra,Scin,Slfn2,Tert,Thbs1,Timp2,Vegfc,Xdh,Tlr2,Hpgds,Cd274,Pkp2,Nacc2,Vsir,Gpnmb,Havcr2,Cd300a,Fam129b,Pde5a
17_Summary	GO Biological Processes	GO:0032612	interleukin-1 production	-8.92359	-6.709	15/76	Abca1,Casp1,Ccr5,S1pr3,Gas6,Hspb1,Isl1,Anxa1,P2rx7,Ccl3,Tlr2,Tlr8,Havcr2,Aim2,Nlrp1b,Fcer1g,Hgf,Il6ra,Ptafr,Tnfrsf1a,Il33,Tlr7,Cd300ld,Rab7b,Nlrx1
18_Summary	GO Biological Processes	GO:0019221	cytokine-mediated signaling pathway	-8.91225	-6.70226	33/368	Casp1,Cebpa,Ccr1,Ccr2,Csf1,Csf1r,Gab1,Gas6,Il11ra1,Il1rn,Il6ra,Il6st,Ltbr,Mmp12,Pdgfb,Pirb,Pparg,Ccl3,Ccl6,Ccl9,Stat4,Tnfrsf11a,Tnfrsf1a,Tnfsf11,Sh2b2,Axl,Pf4,Trem2,Irak2,Tnfrsf26,Cd300lf,Aim2,Flrt2,Fabp4,Cd14,Rora,Cxcl16,Pid1,Map4k3
19_Summary	GO Biological Processes	GO:0001818	negative regulation of cytokine production	-8.5718	-6.39268	25/230	Anxa4,Cd83,Fn1,Gas6,Hfe,Hgf,Hmox1,Anxa1,Mertk,Slc11a1,Pparg,Prnp,Thbs1,Tnfrsf1a,Tlr2,Axl,Cd274,Rnf128,Vsir,Il33,Gpnmb,Gpr18,Tlr8,Havcr2,Nlrx1,Cd14,Cd2,Ccr2,Isl1,Tlr7
20_Summary	GO Biological Processes	GO:0050731	positive regulation of peptidyl-tyrosine phosphorylation	-8.56646	-6.39158	22/180	Ctnnd1,Cav2,Cd80,Cntn1,Csf1r,Gas6,Hgf,Igf1,Il6ra,Il6st,Isl1,Itga5,Itgb3,Ncf1,Nrp1,Pdgfb,Prnp,Reln,Tnfrsf1a,Vegfc,Trem2,Lrp4,App,Pdgfc,Cd300a,Blk,Pkdcc,Cd28,Htr2b,Pld2,Ptafr,Pik3cb,Adap2,Gsn,Pik3r5
Table S5	KEGG pathways of genes that were up-regulated in at least 2 tumors
GroupID	Category	Term	Description	LogP	Log(q-value)	InTerm_InList	Symbols
1_Summary	KEGG Pathway	mmu04380	Osteoclast differentiation	-13.2189	-10.5295	24/130	Csf1,Csf1r,Ctsk,Cybb,Fcgr1,Fcgr3,Fos,Fosb,Fosl2,Itgb3,Lcp2,Mitf,Ncf1,Pik3r3,Pirb,Pparg,Sirpa,Tnfrsf11a,Tnfrsf1a,Tnfsf11,Tyrobp,Pik3cb,Trem2,Fcgr4
2_Summary	KEGG Pathway	mmu04142	Lysosome	-12.7398	-10.3515	23/124	Acp2,Gla,Atp6v0a1,Cd63,Cd68,Ctsb,Ctsd,Ctse,Ctsh,Ctsk,Ctsl,Ctss,Dnase2a,Galc,Hyal1,Lipa,Slc11a1,Ctsa,Lgmn,Sort1,Sgsh,Slc17a5,Atp6v0d2
3_Summary	KEGG Pathway	mmu04145	Phagosome	-10.6536	-8.44143	25/184	Atp6v0a1,Cd14,Ctsl,Ctss,Cybb,Fcgr1,Fcgr3,H2-DMa,H2-DMb1,Itga5,Itgam,Itgb3,Itgb5,Mrc1,Ncf1,Msr1,Thbs1,Tubb2a,Tlr2,Clec7a,Tubb6,Colec12,Rab7b,Atp6v0d2,Fcgr4,C1qa,C1qb,C1qc,C3ar1,C5ar1,Ptafr,Bcl2,Plk3,Ctsd,Fcer1g,Itgax,Tnfrsf1a,Arhgef12,Irak2,Fos,Cd28,Cd80,Actn1
4_Summary	KEGG Pathway	mmu04640	Hematopoietic cell lineage	-9.32771	-7.32598	17/95	Cd14,Cd2,Cd9,Csf1,Csf1r,Fcgr1,H2-DMa,H2-DMb1,Il11ra1,Il2ra,Il5ra,Il6ra,Il7r,Itga5,Itgam,Itgb3,Anpep
5_Summary	KEGG Pathway	mmu05323	Rheumatoid arthritis	-9.31632	-7.32598	16/83	Atp6v0a1,Ctla4,Cd28,Cd80,Csf1,Ctsk,Ctsl,Fos,H2-DMa,H2-DMb1,Ltb,Ccl3,Tnfrsf11a,Tnfsf11,Tlr2,Atp6v0d2,Alcam,Cd2,Cntn1,Itgam,Itgb7,Sell,Siglec1,Sdc3,Cadm1,Cd274,Ltbr
6_Summary	KEGG Pathway	mmu04060	Cytokine-cytokine receptor interaction	-9.0553	-7.14414	28/270	Ccr1,Ccr2,Ccr5,Csf1,Csf1r,Hgf,Il11ra1,Il13ra1,Il2ra,Il5ra,Il6ra,Il6st,Il7r,Ltb,Ltbr,Pdgfb,Ccl3,Ccl6,Ccl9,Tnfrsf11a,Tnfrsf1a,Tnfsf11,Tnfsf8,Vegfc,Pdgfc,Pf4,Il21r,Cxcl16,Bcl2,Pik3r3,Stat4,Pik3cb
7_Summary	KEGG Pathway	mmu04810	Regulation of actin cytoskeleton	-8.52585	-6.68164	24/214	Cd14,Enah,Fn1,Gng12,Itga5,Itgam,Itgax,Itgb3,Itgb5,Itgb7,Limk1,Pdgfb,Pfn2,Pik3r3,Tmsb4x,Scin,Pdgfc,Vav3,Arhgef12,Pik3cb,Actn1,Gsn,Dock1,Iqgap2,Bcl2,Cav2,Col6a3,Hgf,Igf1,Pgf,Reln,Spp1,Thbs1,Vegfc,Vwf,Csf1,Csf1r,Il2ra,Il6ra,Il7r,Rxra,Sgk1,Tlr2,Creb3l2,Pik3r5
8_Summary	KEGG Pathway	mmu04610	Complement and coagulation cascades	-6.32663	-4.7165	13/87	C1qa,C1qb,C1qc,C3ar1,C5ar1,F7,Itgam,Itgax,Plau,Pros1,Tfpi,Vwf,F13a1,Casp1,Cd14,Fos,Itga5
9_Summary	KEGG Pathway	mmu04216	Ferroptosis	-6.00377	-4.4284	9/41	Cybb,Fth1,Ftl1,Hmox1,Prnp,Sat1,Trf,Slc7a11,Slc40a1,Atp1b1,Slc8a1,Atp1a3
10_Summary	KEGG Pathway	mmu05418	Fluid shear stress and atherosclerosis	-5.12912	-3.58594	15/145	Bcl2,Cav2,Ctsl,Cybb,Fos,Gstm1,Gstm2,Hmox1,Itgb3,Ncf1,Pdgfb,Pik3r3,Tnfrsf1a,Mgst1,Pik3cb,Ctsb,Ctsd,Ctsh,Ctsk,Ctss,Gadd45a,Lmna,Prkcq,Gabarapl1,Trp53inp2,Dapk1,Rab7b,S1pr3,Fcer1g,Pld2,Sgpl1,Sgms2
11_Summary	KEGG Pathway	mmu01521	EGFR tyrosine kinase inhibitor resistance	-5.08569	-3.57248	11/80	Bcl2,Gab1,Gas6,Hgf,Igf1,Il6ra,Pdgfb,Pik3r3,Axl,Pdgfc,Pik3cb,Ctnnd1,Csf1,Csf1r,Itgam,Itgb3,Lcp2,Afdn,Pfn2,Pgf,Thbs1,Vegfc,Fyb,Cebpa,Epas1,Fn1,Fos,Fzd1,Fzd7,Gng12,Jup,Mitf,Pparg,Ptger2,Rxra,Tcf7,Arhgef12,Dapk1,Pld2,Pla2g16,Creb3l2
12_Summary	KEGG Pathway	mmu05205	Proteoglycans in cancer	-4.98863	-3.50344	18/206	Cav2,Cd63,Ctsl,Fn1,Fzd1,Fzd7,Gab1,Hgf,Igf1,Itga5,Itgb3,Itgb5,Pik3r3,Plau,Thbs1,Tlr2,Arhgef12,Pik3cb,Sept8,Dock1
13_Summary	KEGG Pathway	mmu04621	NOD-like receptor signaling pathway	-4.93548	-3.47662	16/169	Bcl2,Casp1,Ctsb,Cybb,Gbp2b,Gbp2,Ifi204,Naip1,P2rx7,Gbp3,Gabarapl1,Antxr2,Gbp7,Nlrx1,Aim2,Nlrp1b
14_Summary	KEGG Pathway	mmu05412	Arrhythmogenic right ventricular cardiomyopathy (ARVC)	-4.715	-3.31179	10/72	Gja1,Itga5,Itgb3,Itgb5,Itgb7,Jup,Lmna,Slc8a1,Tcf7,Pkp2,Igf1
15_Summary	KEGG Pathway	mmu05202	Transcriptional misregulation in cancer	-4.68384	-3.31179	16/177	Cd14,Cebpa,Csf1r,Eya1,Fcgr1,Id2,Igf1,Itgam,Itgb7,Jup,Maf,Cdk14,Plau,Pparg,Rxra,Dusp6
16_Summary	KEGG Pathway	mmu04620	Toll-like receptor signaling pathway	-4.20222	-2.89313	11/99	Cd14,Cd80,Ctsk,Fos,Pik3r3,Ccl3,Spp1,Tlr2,Pik3cb,Tlr7,Tlr8,C1qa,C1qb,C1qc,Tnfrsf1a,Csf1,Mmp14,Mlkl,Creb3l2,Gm5431,Ctla4,Cd28,Lcp2,Prkcq,Vav3
17_Summary	KEGG Pathway	mmu04923	Regulation of lipolysis in adipocytes	-4.02786	-2.76992	8/55	Fabp4,Pik3r3,Ptgs1,Mgll,Abhd5,Pik3cb,Npy,Pla2g16
18_Summary	KEGG Pathway	mmu04666	Fc gamma R-mediated phagocytosis	-3.99637	-2.75422	10/87	Fcgr1,Limk1,Marcks,Ncf1,Pik3r3,Pld2,Scin,Vav3,Pik3cb,Gsn,Ccr1,Ccr2,Ccr5,Gng12,Ccl3,Ccl6,Ccl9,Pf4,Cxcl16,Ctnnd1,Cybb,Itgam,Afdn,Actn1
19_Summary	KEGG Pathway	mmu04068	FoxO signaling pathway	-3.68336	-2.47117	12/132	Plk3,Gadd45a,Igf1,Il7r,Pik3r3,Rag1,Rag2,Sgk1,Plk2,Gabarapl1,Fbxo32,Pik3cb
20_Summary	KEGG Pathway	mmu04659	Th17 cell differentiation	-3.42374	-2.22579	10/102	Fos,H2-DMa,H2-DMb1,Il2ra,Il6ra,Il6st,Prkcq,Rora,Rxra,Il21r,Maf,Stat4,Tlr2,Maml2
