# Supplementary material for: PRDM15 is a key regulator of metabolism critical to sustain B-cell lymphomagenesis
Source: Nat Commun. 2020 Jul 14;11:3520. doi: 10.1038/s41467-020-17064-0 (PMC7360777; doi:10.1038/s41467-020-17064-0)
Supplement: Supplementary file 9 — Supplementary Data 6 [file 41467_2020_17064_MOESM9_ESM.xlsx]

## Sheet: Supplementary data 6
Table S6	Genes that were down-regulated in at least 2 tumors
Input ID	Gene Symbol	Description
ENSMUSG00000000673	Haao	3-hydroxyanthranilate 3,4-dioxygenase
ENSMUSG00000001036	Epn2	epsin 2
ENSMUSG00000001227	Sema6b	sema domain, transmembrane domain (TM), and cytoplasmic domain, (semaphorin) 6B
ENSMUSG00000002007	Srpk3	serine/arginine-rich protein specific kinase 3
ENSMUSG00000002043	Trappc6a	trafficking protein particle complex 6A
ENSMUSG00000003955	Fam162a	family with sequence similarity 162, member A
ENSMUSG00000003992	Ssbp2	single-stranded DNA binding protein 2
ENSMUSG00000004709	Cd244	CD244 natural killer cell receptor 2B4
ENSMUSG00000004933	Matk	megakaryocyte-associated tyrosine kinase
ENSMUSG00000005533	Igf1r	insulin-like growth factor I receptor
ENSMUSG00000005534	Insr	insulin receptor
ENSMUSG00000006360	Crip1	cysteine-rich protein 1 (intestinal)
ENSMUSG00000006494	Pdk1	pyruvate dehydrogenase kinase, isoenzyme 1
ENSMUSG00000006567	Atp7b	ATPase, Cu++ transporting, beta polypeptide
ENSMUSG00000007039	Ddah2	dimethylarginine dimethylaminohydrolase 2
ENSMUSG00000007817	Zmiz1	zinc finger, MIZ-type containing 1
ENSMUSG00000011632	Pinlyp	phospholipase A2 inhibitor and LY6/PLAUR domain containing
ENSMUSG00000011752	Pgam1	phosphoglycerate mutase 1
ENSMUSG00000013033	Adgrl1	adhesion G protein-coupled receptor L1
ENSMUSG00000017002	Slpi	secretory leukocyte peptidase inhibitor
ENSMUSG00000017009	Sdc4	syndecan 4
ENSMUSG00000017390	Aldoc	aldolase C, fructose-bisphosphate
ENSMUSG00000019916	P4ha1	procollagen-proline, 2-oxoglutarate 4-dioxygenase (proline 4-hydroxylase), alpha 1 polypeptide
ENSMUSG00000019987	Arg1	arginase, liver
ENSMUSG00000020277	Pfkl	phosphofructokinase, liver, B-type
ENSMUSG00000020886	Dlg4	discs large MAGUK scaffold protein 4
ENSMUSG00000021196	Pfkp	phosphofructokinase, platelet
ENSMUSG00000021253	Tgfb3	transforming growth factor, beta 3
ENSMUSG00000022051	Bnip3l	BCL2/adenovirus E1B interacting protein 3-like
ENSMUSG00000022186	Oxct1	3-oxoacid CoA transferase 1
ENSMUSG00000023456	Tpi1	triosephosphate isomerase 1
ENSMUSG00000023959	Clic5	chloride intracellular channel 5
ENSMUSG00000024008	Cpne5	copine V
ENSMUSG00000024136	Dnase1l2	deoxyribonuclease 1-like 2
ENSMUSG00000024186	Rgs11	regulator of G-protein signaling 11
ENSMUSG00000024420	Zfp521	zinc finger protein 521
ENSMUSG00000025161	Slc16a3	solute carrier family 16 (monocarboxylic acid transporters), member 3
ENSMUSG00000025203	Scd2	stearoyl-Coenzyme A desaturase 2
ENSMUSG00000025545	Clybl	citrate lyase beta like
ENSMUSG00000025574	Tk1	thymidine kinase 1
ENSMUSG00000025791	Pgm2	phosphoglucomutase 2
ENSMUSG00000025876	Unc5a	unc-5 netrin receptor A
ENSMUSG00000027071	P2rx3	purinergic receptor P2X, ligand-gated ion channel, 3
ENSMUSG00000027508	Pag1	phosphoprotein associated with glycosphingolipid microdomains 1
ENSMUSG00000027952	Pmvk	phosphomevalonate kinase
ENSMUSG00000028033	Kcnq5	potassium voltage-gated channel, subfamily Q, member 5
ENSMUSG00000028179	Cth	cystathionase (cystathionine gamma-lyase)
ENSMUSG00000028527	Ak4	adenylate kinase 4
ENSMUSG00000028528	Dnajc6	DnaJ heat shock protein family (Hsp40) member C6
ENSMUSG00000028655	Mfsd2a	major facilitator superfamily domain containing 2A
ENSMUSG00000028664	Ephb2	Eph receptor B2
ENSMUSG00000028795	Ccdc28b	coiled coil domain containing 28B
ENSMUSG00000029469	Ift81	intraflagellar transport 81
ENSMUSG00000029603	Dtx1	deltex 1, E3 ubiquitin ligase
ENSMUSG00000029705	Cux1	cut-like homeobox 1
ENSMUSG00000030060	Hmces	5-hydroxymethylcytosine (hmC) binding, ES cell specific
ENSMUSG00000030577	Cd22	CD22 antigen
ENSMUSG00000030695	Aldoa	aldolase A, fructose-bisphosphate
ENSMUSG00000031310	Zmym3	zinc finger, MYM-type 3
ENSMUSG00000031398	Plxna3	plexin A3
ENSMUSG00000031805	Jak3	Janus kinase 3
ENSMUSG00000032114	Slc37a4	solute carrier family 37 (glucose-6-phosphate transporter), member 4
ENSMUSG00000032294	Pkm	pyruvate kinase, muscle
ENSMUSG00000032936	Camkv	CaM kinase-like vesicle-associated
ENSMUSG00000033307	Mif	macrophage migration inhibitory factor (glycosylation-inhibiting factor)
ENSMUSG00000034156	Tspoap1	TSPO associated protein 1
ENSMUSG00000034171	Faah	fatty acid amide hydrolase
ENSMUSG00000034522	Zfp395	zinc finger protein 395
ENSMUSG00000034917	Tjp3	tight junction protein 3
ENSMUSG00000035105	Egln3	egl-9 family hypoxia-inducible factor 3
ENSMUSG00000035637	Grhpr	glyoxylate reductase/hydroxypyruvate reductase
ENSMUSG00000035835	Plppr3	phospholipid phosphatase related 3
ENSMUSG00000036158	Prickle1	prickle planar cell polarity protein 1
ENSMUSG00000036412	Arsi	arylsulfatase i
ENSMUSG00000036427	Gpi1	glucose phosphate isomerase 1
ENSMUSG00000037071	Scd1	stearoyl-Coenzyme A desaturase 1
ENSMUSG00000037161	Mgarp	mitochondria localized glutamic acid rich protein
ENSMUSG00000037169	Mycn	v-myc avian myelocytomatosis viral related oncogene, neuroblastoma derived
ENSMUSG00000038146	Notch3	notch 3
ENSMUSG00000039852	Rere	arginine glutamic acid dipeptide (RE) repeats
ENSMUSG00000039910	Cited2	Cbp/p300-interacting transactivator, with Glu/Asp-rich carboxy-terminal domain, 2
ENSMUSG00000040209	Zfp704	zinc finger protein 704
ENSMUSG00000040258	Nxph4	neurexophilin 4
ENSMUSG00000040524	Zfp609	zinc finger protein 609
ENSMUSG00000042099	Kank3	KN motif and ankyrin repeat domains 3
ENSMUSG00000042745	Id1	inhibitor of DNA binding 1
ENSMUSG00000044927	H1fx	H1 histone family, member X
ENSMUSG00000046152	Fut10	fucosyltransferase 10
ENSMUSG00000046668	Cxxc5	CXXC finger 5
ENSMUSG00000047880	Cxcr5	chemokine (C-X-C motif) receptor 5
ENSMUSG00000049551	Fzd9	frizzled class receptor 9
ENSMUSG00000050914	Ankrd37	ankyrin repeat domain 37
ENSMUSG00000052373	Mpp3	membrane protein, palmitoylated 3 (MAGUK p55 subfamily member 3)
ENSMUSG00000052512	Nav2	neuron navigator 2
ENSMUSG00000052544	St6galnac3	ST6 (alpha-N-acetyl-neuraminyl-2,3-beta-galactosyl-1,3)-N-acetylgalactosaminide alpha-2,6-sialyltransferase 3
ENSMUSG00000052605	Isoc2b	isochorismatase domain containing 2b
ENSMUSG00000053846	Lipg	lipase, endothelial
ENSMUSG00000056481	Cd248	CD248 antigen, endosialin
ENSMUSG00000056493	Foxk1	forkhead box K1
ENSMUSG00000056671	Prelid2	PRELI domain containing 2
ENSMUSG00000057666	Gapdh	glyceraldehyde-3-phosphate dehydrogenase
ENSMUSG00000059040	Eno1b	enolase 1B, retrotransposed
ENSMUSG00000059213	Ddn	dendrin
ENSMUSG00000061143	Maml3	mastermind like transcriptional coactivator 3
ENSMUSG00000061411	Nol4l	nucleolar protein 4-like
ENSMUSG00000062070	Pgk1	phosphoglycerate kinase 1
ENSMUSG00000063229	Ldha	lactate dehydrogenase A
ENSMUSG00000063524	Eno1	enolase 1, alpha non-neuron
ENSMUSG00000064147	Rab44	RAB44, member RAS oncogene family
ENSMUSG00000065421	None	None
ENSMUSG00000067704	Wfdc13	WAP four-disulfide core domain 13
ENSMUSG00000068874	Selenbp1	selenium binding protein 1
ENSMUSG00000074218	Cox7a1	cytochrome c oxidase subunit VIIa 1
ENSMUSG00000078566	Bnip3	BCL2/adenovirus E1B interacting protein 3
ENSMUSG00000079554	Aox2	aldehyde oxidase 2
ENSMUSG00000000325	Arvcf	armadillo repeat gene deleted in velocardiofacial syndrome
ENSMUSG00000001039	B9d1	B9 protein domain 1
ENSMUSG00000002409	Dyrk1b	dual-specificity tyrosine-(Y)-phosphorylation regulated kinase 1b
ENSMUSG00000003378	Grik5	glutamate receptor, ionotropic, kainate 5 (gamma 2)
ENSMUSG00000006542	Prkag3	protein kinase, AMP-activated, gamma 3 non-catatlytic subunit
ENSMUSG00000015452	Ager	advanced glycosylation end product-specific receptor
ENSMUSG00000015981	Stk32c	serine/threonine kinase 32C
ENSMUSG00000019848	Popdc3	popeye domain containing 3
ENSMUSG00000020186	Csrp2	cysteine and glycine-rich protein 2
ENSMUSG00000020601	Trib2	tribbles pseudokinase 2
ENSMUSG00000020808	Pimreg	PICALM interacting mitotic regulator
ENSMUSG00000020895	Tmem107	transmembrane protein 107
ENSMUSG00000020990	Cdkl1	cyclin-dependent kinase-like 1 (CDC2-related kinase)
ENSMUSG00000021176	Efcab11	EF-hand calcium binding domain 11
ENSMUSG00000021831	Ero1l	ERO1-like (S. cerevisiae)
ENSMUSG00000022018	Rgcc	regulator of cell cycle
ENSMUSG00000022468	Endou	endonuclease, polyU-specific
ENSMUSG00000022469	Rapgef3	Rap guanine nucleotide exchange factor (GEF) 3
ENSMUSG00000022707	Gbe1	glucan (1,4-alpha-), branching enzyme 1
ENSMUSG00000023966	Rsph9	radial spoke head 9 homolog (Chlamydomonas)
ENSMUSG00000024033	Rsph1	radial spoke head 1 homolog (Chlamydomonas)
ENSMUSG00000024034	Tmprss3	transmembrane protease, serine 3
ENSMUSG00000024112	Cacna1h	calcium channel, voltage-dependent, T type, alpha 1H subunit
ENSMUSG00000025014	Dntt	deoxynucleotidyltransferase, terminal
ENSMUSG00000025020	Slit1	slit guidance ligand 1
ENSMUSG00000025092	Hspa12a	heat shock protein 12A
ENSMUSG00000025505	Tmem80	transmembrane protein 80
ENSMUSG00000025938	Slco5a1	solute carrier organic anion transporter family, member 5A1
ENSMUSG00000026785	Pkn3	protein kinase N3
ENSMUSG00000027435	Cd93	CD93 antigen
ENSMUSG00000028078	Dclk2	doublecortin-like kinase 2
ENSMUSG00000028542	Slc6a9	solute carrier family 6 (neurotransmitter transporter, glycine), member 9
ENSMUSG00000028645	Slc2a1	solute carrier family 2 (facilitated glucose transporter), member 1
ENSMUSG00000029060	Mib2	mindbomb E3 ubiquitin protein ligase 2
ENSMUSG00000029602	Rasal1	RAS protein activator like 1 (GAP1 like)
ENSMUSG00000030287	Itpr2	inositol 1,4,5-triphosphate receptor 2
ENSMUSG00000030882	Dnhd1	dynein heavy chain domain 1
ENSMUSG00000031066	Usp11	ubiquitin specific peptidase 11
ENSMUSG00000031349	Nsdhl	NAD(P) dependent steroid dehydrogenase-like
ENSMUSG00000031864	Ints10	integrator complex subunit 10
ENSMUSG00000032352	Lrrc1	leucine rich repeat containing 1
ENSMUSG00000032392	Parp16	poly (ADP-ribose) polymerase family, member 16
ENSMUSG00000032503	Arpp21	cyclic AMP-regulated phosphoprotein, 21
ENSMUSG00000033065	Pfkm	phosphofructokinase, muscle
ENSMUSG00000033105	Lss	lanosterol synthase
ENSMUSG00000033998	Kcnk1	potassium channel, subfamily K, member 1
ENSMUSG00000034799	Unc13a	unc-13 homolog A (C. elegans)
ENSMUSG00000035678	Tnfsf9	tumor necrosis factor (ligand) superfamily, member 9
ENSMUSG00000036185	Sapcd1	suppressor APC domain containing 1
ENSMUSG00000036278	Macrod1	MACRO domain containing 1
ENSMUSG00000037395	Rcor3	REST corepressor 3
ENSMUSG00000037818	Abhd18	abhydrolase domain containing 18
ENSMUSG00000038065	Mturn	maturin, neural progenitor differentiation regulator homolog (Xenopus)
ENSMUSG00000038291	Snx25	sorting nexin 25
ENSMUSG00000038412	Higd1a	HIG1 domain family, member 1A
ENSMUSG00000038523	1700003F12Rik	RIKEN cDNA 1700003F12 gene
ENSMUSG00000039577	Nphp4	nephronophthisis 4 (juvenile) homolog (human)
ENSMUSG00000039831	Arhgap29	Rho GTPase activating protein 29
ENSMUSG00000040936	Ulk4	unc-51-like kinase 4
ENSMUSG00000041930	Fam222a	family with sequence similarity 222, member A
ENSMUSG00000042708	Shcbp1l	Shc SH2-domain binding protein 1-like
ENSMUSG00000042744	Hectd4	HECT domain E3 ubiquitin protein ligase 4
ENSMUSG00000042766	Trim46	tripartite motif-containing 46
ENSMUSG00000045532	C1ql1	complement component 1, q subcomponent-like 1
ENSMUSG00000045667	Smtnl2	smoothelin-like 2
ENSMUSG00000046329	Slc25a23	solute carrier family 25 (mitochondrial carrier; phosphate carrier), member 23
ENSMUSG00000047515	BC049715	cDNA sequence BC049715
ENSMUSG00000048154	Kmt2d	lysine (K)-specific methyltransferase 2D
ENSMUSG00000048445	Ccdc57	coiled-coil domain containing 57
ENSMUSG00000051817	Sox12	SRY (sex determining region Y)-box 12
ENSMUSG00000052852	Reep1	receptor accessory protein 1
ENSMUSG00000052911	Lamb2	laminin, beta 2
ENSMUSG00000053470	Kdm3a	lysine (K)-specific demethylase 3A
ENSMUSG00000054934	Kcnmb4	potassium large conductance calcium-activated channel, subfamily M, beta member 4
ENSMUSG00000057093	Zfp607b	zinc finger protein 607B
ENSMUSG00000059060	Rad51b	RAD51 paralog B
ENSMUSG00000059149	Mfsd4a	major facilitator superfamily domain containing 4A
ENSMUSG00000059277	None	None
ENSMUSG00000059743	Fdps	farnesyl diphosphate synthetase
ENSMUSG00000060548	Tnfrsf19	tumor necrosis factor receptor superfamily, member 19
ENSMUSG00000060600	Eno3	enolase 3, beta muscle
ENSMUSG00000061393	Acvr2b	activin receptor IIB
ENSMUSG00000061414	Cracr2a	calcium release activated channel regulator 2A
ENSMUSG00000061462	Obscn	obscurin, cytoskeletal calmodulin and titin-interacting RhoGEF
ENSMUSG00000064796	None	None
ENSMUSG00000065336	None	None
ENSMUSG00000069302	Hist1h2ah	histone cluster 1, H2ah
ENSMUSG00000071478	Hist1h2ad	histone cluster 1, H2ad
ENSMUSG00000071537	Klrg2	killer cell lectin-like receptor subfamily G, member 2
ENSMUSG00000072235	Tuba1a	tubulin, alpha 1A
ENSMUSG00000073434	Wdr90	WD repeat domain 90
ENSMUSG00000073733	Rsg1	REM2 and RAB-like small GTPase 1
ENSMUSG00000074037	Mc1r	melanocortin 1 receptor
ENSMUSG00000074227	Spint2	serine protease inhibitor, Kunitz type 2
ENSMUSG00000074743	Thbd	thrombomodulin
ENSMUSG00000078439	Smim24	small integral membrane protein 24
ENSMUSG00000078485	Klhl17	kelch-like 17
ENSMUSG00000079606	Gm595	predicted gene 595
ENSMUSG00000084950	None	None
ENSMUSG00000085795	Zfp703	zinc finger protein 703
ENSMUSG00000091055	Siglec15	sialic acid binding Ig-like lectin 15
ENSMUSG00000006930	Hap1	huntingtin-associated protein 1
ENSMUSG00000015968	Cacna1d	calcium channel, voltage-dependent, L type, alpha 1D subunit
ENSMUSG00000020044	Timp3	tissue inhibitor of metalloproteinase 3
ENSMUSG00000024401	Tnf	tumor necrosis factor
ENSMUSG00000024402	Lta	lymphotoxin A
ENSMUSG00000024617	Camk2a	calcium/calmodulin-dependent protein kinase II alpha
ENSMUSG00000024665	Fads2	fatty acid desaturase 2
ENSMUSG00000025330	Padi4	peptidyl arginine deiminase, type IV
ENSMUSG00000026278	Bok	BCL2-related ovarian killer
ENSMUSG00000027078	Ube2l6	ubiquitin-conjugating enzyme E2L 6
ENSMUSG00000028024	Enpep	glutamyl aminopeptidase
ENSMUSG00000030365	Clec2i	C-type lectin domain family 2, member i
ENSMUSG00000031700	Gpt2	glutamic pyruvate transaminase (alanine aminotransferase) 2
ENSMUSG00000032014	Oaf	out at first homolog
ENSMUSG00000032092	Mpzl2	myelin protein zero-like 2
ENSMUSG00000032374	Plod2	procollagen lysine, 2-oxoglutarate 5-dioxygenase 2
ENSMUSG00000032578	Cish	cytokine inducible SH2-containing protein
ENSMUSG00000034209	Rasl10a	RAS-like, family 10, member A
ENSMUSG00000036273	Lrrk2	leucine-rich repeat kinase 2
ENSMUSG00000037012	Hk1	hexokinase 1
ENSMUSG00000038517	Tbkbp1	TBK1 binding protein 1
ENSMUSG00000039323	Igfbp2	insulin-like growth factor binding protein 2
ENSMUSG00000039646	Vasn	vasorin
ENSMUSG00000040964	Arhgef10l	Rho guanine nucleotide exchange factor (GEF) 10-like
ENSMUSG00000041354	Rgl2	ral guanine nucleotide dissociation stimulator-like 2
ENSMUSG00000044534	Ackr2	atypical chemokine receptor 2
ENSMUSG00000048281	Dleu7	deleted in lymphocytic leukemia, 7
ENSMUSG00000048534	Jaml	junction adhesion molecule like
ENSMUSG00000052135	Foxo6	forkhead box O6
ENSMUSG00000052160	Pld4	phospholipase D family, member 4
ENSMUSG00000052271	Bhlha15	basic helix-loop-helix family, member a15
ENSMUSG00000054675	Tmem119	transmembrane protein 119
ENSMUSG00000055675	Kbtbd11	kelch repeat and BTB (POZ) domain containing 11
ENSMUSG00000064387	None	None
ENSMUSG00000068735	Trp53i11	transformation related protein 53 inducible protein 11
ENSMUSG00000073433	Arhgdig	Rho GDP dissociation inhibitor (GDI) gamma
ENSMUSG00000073633	Fbxo36	F-box protein 36
ENSMUSG00000079414	None	None
ENSMUSG00000002799	Jag2	jagged 2
ENSMUSG00000004661	Arid3b	AT rich interactive domain 3B (BRIGHT-like)
ENSMUSG00000007888	Crlf1	cytokine receptor-like factor 1
ENSMUSG00000014786	Slc9a5	solute carrier family 9 (sodium/hydrogen exchanger), member 5
ENSMUSG00000018378	Cuedc1	CUE domain containing 1
ENSMUSG00000019312	Grb7	growth factor receptor bound protein 7
ENSMUSG00000019866	Crybg1	crystallin beta-gamma domain containing 1
ENSMUSG00000020538	Srebf1	sterol regulatory element binding transcription factor 1
ENSMUSG00000020599	Rgs9	regulator of G-protein signaling 9
ENSMUSG00000021362	Gcm2	glial cells missing homolog 2
ENSMUSG00000022103	Gfra2	glial cell line derived neurotrophic factor family receptor alpha 2
ENSMUSG00000022371	Col14a1	collagen, type XIV, alpha 1
ENSMUSG00000022602	Arc	activity regulated cytoskeletal-associated protein
ENSMUSG00000022686	B3gnt5	UDP-GlcNAc:betaGal beta-1,3-N-acetylglucosaminyltransferase 5
ENSMUSG00000023034	Nr4a1	nuclear receptor subfamily 4, group A, member 1
ENSMUSG00000024371	C2	complement component 2 (within H-2S)
ENSMUSG00000024673	Ms4a1	membrane-spanning 4-domains, subfamily A, member 1
ENSMUSG00000029001	Fbxo44	F-box protein 44
ENSMUSG00000029149	Krtcap3	keratinocyte associated protein 3
ENSMUSG00000031629	Cenpu	centromere protein U
ENSMUSG00000032648	Pygm	muscle glycogen phosphorylase
ENSMUSG00000032702	Kank1	KN motif and ankyrin repeat domains 1
ENSMUSG00000033768	Nrxn2	neurexin II
ENSMUSG00000034634	Ly6d	lymphocyte antigen 6 complex, locus D
ENSMUSG00000035929	H2-Q4	histocompatibility 2, Q region locus 4
ENSMUSG00000035964	Tmem59l	transmembrane protein 59-like
ENSMUSG00000036526	Card11	caspase recruitment domain family, member 11
ENSMUSG00000036882	Arhgap33	Rho GTPase activating protein 33
ENSMUSG00000038402	Foxf2	forkhead box F2
ENSMUSG00000039942	Ptger4	prostaglandin E receptor 4 (subtype EP4)
ENSMUSG00000040694	Apobec2	apolipoprotein B mRNA editing enzyme, catalytic polypeptide 2
ENSMUSG00000041515	Irf8	interferon regulatory factor 8
ENSMUSG00000047654	Tssk6	testis-specific serine kinase 6
ENSMUSG00000048078	Tenm4	teneurin transmembrane protein 4
ENSMUSG00000049313	Sorl1	sortilin-related receptor, LDLR class A repeats-containing
ENSMUSG00000049892	Rasd1	RAS, dexamethasone-induced 1
ENSMUSG00000052125	None	None
ENSMUSG00000055116	Arntl	aryl hydrocarbon receptor nuclear translocator-like
ENSMUSG00000055148	Klf2	Kruppel-like factor 2 (lung)
ENSMUSG00000057337	Chst3	carbohydrate (chondroitin 6/keratan) sulfotransferase 3
ENSMUSG00000058812	None	None
ENSMUSG00000062785	Kcnc3	potassium voltage gated channel, Shaw-related subfamily, member 3
ENSMUSG00000074682	Zcchc3	zinc finger, CCHC domain containing 3
ENSMUSG00000078816	Prkcg	protein kinase C, gamma
ENSMUSG00000086728	None	None
ENSMUSG00000086914	None	None
