# Supplementary material for: PRDM15 is a key regulator of metabolism critical to sustain B-cell lymphomagenesis
Source: Nat Commun. 2020 Jul 14;11:3520. doi: 10.1038/s41467-020-17064-0 (PMC7360777; doi:10.1038/s41467-020-17064-0)
Supplement: Supplementary file 10 — Supplementary Data 7 [file 41467_2020_17064_MOESM10_ESM.xlsx]

## Sheet: Supplementary data 7
Table S7	Gene Ontology of genes that were down-regulated in at least 2 tumors
GroupID	Category	Term	Description	LogP	Log(q-value)	InTerm_InList	Symbols
1_Summary	GO Biological Processes	GO:0046031	ADP metabolic process	-16.5873	-12.6118	17/77	Aldoa,Aldoc,Eno3,Gapdh,Gpi1,Hk1,Insr,Ldha,Mif,Pfkl,Pfkm,Pgam1,Pgk1,Pkm,Tpi1,Pfkp,Eno1b,Pdk1,Haao,Pygm,Pgm2,Ak4,Scd1,Scd2,Srebf1,Fads2,Prkag3,Ptger4,Plod2,Cth,Lss,Cd244,Nsdhl,Tnf,Cacna1h,Pmvk,Kdm3a,Fdps,Bnip3,Slc37a4,Slc25a23,Gbe1,St6galnac3,Chst3,B3gnt5,Hectd4,Lrrk2,Clybl,Gpt2,Klf2,Ddah2,Oxct1,Faah,Macrod1,Aox2,Tk1,Dnase1l2,Jak3,Fut10,Parp16,Igf1r,Kcnc3,Arg1,Sorl1,Bok,Grhpr,P2rx3
2_Summary	GO Biological Processes	GO:0001666	response to hypoxia	-8.01686	-5.56599	15/192	Ager,Bnip3,Bnip3l,Itpr2,Cited2,Pgk1,Pygm,Tgfb3,Higd1a,Rgcc,Mgarp,Fam162a,Pdk1,P2rx3,Vasn
3_Summary	GO Biological Processes	GO:0022407	regulation of cell-cell adhesion	-5.79941	-3.52886	17/362	Ager,Arg1,Dtx1,Igfbp2,Jak3,Cited2,Cd244,Spint2,Sdc4,Tnf,Tnfsf9,Rgcc,Pag1,Card11,Zfp609,Zmiz1,Zfp703,Arvcf,Mpzl2,Cd93,Tenm4,Jaml,Adgrl1,Jag2,Plxna3,Ptger4,Kank1,Clec2i,Mif,Fzd9,Ly6d,Siglec15,Irf8,Lrrk2
4_Summary	GO Biological Processes	GO:0006735	NADH regeneration	-5.7923	-3.52886	3/3	Gpi1,Hk1,Pfkm,Ldha,Pgm2,Haao,Ager,Slc37a4,Igf1r,Insr,Bhlha15,Oxct1,Hectd4,Arg1,Faah,Padi4,Tpi1,Ddah2
5_Summary	GO Biological Processes	GO:0005976	polysaccharide metabolic process	-5.2672	-3.05261	9/108	Slc37a4,Insr,Pfkm,Ptger4,Pygm,Pgm2,Gbe1,B3gnt5,Prkag3,Gapdh,Gpi1,Cd244,Pgam1,Pgk1,Tpi1,Hk1,Pdk1,Bnip3,Ldha,Slc25a23
6_Summary	GO Biological Processes	GO:0032231	regulation of actin filament bundle assembly	-4.67722	-2.4981	8/98	Id1,Ptger4,Sdc4,Tgfb3,Rgcc,Arhgef10l,Kank3,Rapgef3,Bnip3,Hap1,Igf1r,Insr,Plxna3,Srebf1,Tnf,Bok,Lrrk2,Mgarp,Fam162a,Shcbp1l,Clec2i,Kank1,Siglec15
7_Summary	GO Biological Processes	GO:0001817	regulation of cytokine production	-4.64484	-2.47416	21/634	Ager,Arg1,Slc37a4,Gapdh,Hk1,Irf8,Jak3,Klf2,Lta,Mc1r,Mif,Cd244,Ptger4,Tgfb3,Tnf,Tnfsf9,Rgcc,Lrrk2,Clec2i,Card11,Trib2,Arntl,Camk2a,Gpi1,Grik5,Hap1,Kcnc3,Pfkl,Pfkm,Srebf1,Sdc4,Cacna1h,Oxct1,Unc13a,Acvr2b,Sorl1,Kank1,Rapgef3,Ephb2,Igf1r,Insr,Higd1a,Parp16,Cish,Bnip3l,Reep1
8_Summary	GO Biological Processes	GO:0051402	neuron apoptotic process	-4.54788	-2.38135	13/278	Ager,Bnip3,Crlf1,Fzd9,Gapdh,Gpi1,Grik5,Prkcg,Tgfb3,Tnf,Bok,Fam162a,Egln3,Sorl1,Lrrk2,Bnip3l,Camk2a,Nr4a1,Jak3,Lta,Mycn,Timp3,Rgcc,Cd248
9_Summary	GO Biological Processes	GO:0045940	positive regulation of steroid metabolic process	-4.40334	-2.25964	5/33	Igf1r,Scd1,Srebf1,Tnf,Fdps,Cd244,Lss,Nsdhl,Pmvk,Ldha,Mc1r,Cacna1h,Slc37a4,Sorl1,Mif,Scd2,St6galnac3,Fads2,B3gnt5,Prkag3,Tpi1
10_Summary	GO Biological Processes	GO:0046184	aldehyde biosynthetic process	-4.40204	-2.25964	4/17	Gpi1,Tpi1,Cacna1h,Kdm3a,Pfkm,Pgam1,Pygm,Gapdh,Pgk1
11_Summary	GO Biological Processes	GO:0051193	regulation of cofactor metabolic process	-4.13031	-2.02538	6/60	Insr,Mif,Pgam1,Ptger4,Clybl,Pdk1,Slc37a4,Bnip3,Slc25a23
12_Summary	GO Biological Processes	GO:0044130	negative regulation of growth of symbiont in host	-4.10541	-2.00406	4/20	Irf8,Lta,Scd1,Tnf,Cd244,Tnfsf9
13_Summary	GO Biological Processes	GO:0046928	regulation of neurotransmitter secretion	-3.97199	-1.89287	6/64	Camk2a,Grik5,Kcnc3,Ptger4,Lrrk2,Unc13a,Slc6a9,Nrxn2,Tnf,Insr,Klf2,Ddah2,Acvr2b,Arntl,Pfkl,Pfkm,Srebf1,Oxct1,Fzd9,Lamb2,Ager,Arc,Dlg4,Ephb2,Hap1,P2rx3
14_Summary	GO Biological Processes	GO:1901605	alpha-amino acid metabolic process	-3.97	-1.89287	10/194	Arg1,P4ha1,Padi4,Plod2,Ero1l,Ddah2,Haao,Cth,Gpt2,Egln3
15_Summary	GO Biological Processes	GO:0002718	regulation of cytokine production involved in immune response	-3.89707	-1.8332	6/66	Arg1,Hk1,Jak3,Mif,Tgfb3,Tnf,Gpi1,Cd244,Clybl,Card11
16_Summary	GO Biological Processes	GO:0018105	peptidyl-serine phosphorylation	-3.8868	-1.82618	13/323	Camk2a,Gfra2,Hk1,Mif,Prkcg,Tnf,Stk32c,Lrrk2,Dclk2,Rapgef3,Pdk1,Camkv,Pkn3
17_Summary	GO Biological Processes	GO:1900451	positive regulation of glutamate receptor signaling pathway	-3.73975	-1.71935	3/10	Arc,Ephb2,Unc13a,Dlg4,Fzd9,Igf1r,Insr,Lrrk2,Lamb2,Nrxn2,C1ql1,Adgrl1,Camk2a,Cux1,Id1,Rere,Ager,Foxo6
18_Summary	GO Biological Processes	GO:1904019	epithelial cell apoptotic process	-3.71064	-1.7	7/101	Ager,Igf1r,Jag2,Tnf,Bok,Rgcc,Cd248,Arg1,Tgfb3,Rapgef3,Id1,Zfp703,Vasn
19_Summary	GO Biological Processes	GO:0006527	arginine catabolic process	-3.60524	-1.62164	3/11	Arg1,Padi4,Ddah2
20_Summary	GO Biological Processes	GO:0007162	negative regulation of cell adhesion	-3.54216	-1.57716	11/261	Ager,Arg1,Dtx1,Jak3,Plxna3,Spint2,Sdc4,Rgcc,Pag1,Kank1,Zfp703
Table S7	KEGG pathways of genes that were down-regulated in at least 2 tumors
GroupID	Category	Term	Description	LogP	Log(q-value)	InTerm_InList	Symbols
1_Summary	KEGG Pathway	M00001	Glycolysis (Embden-Meyerhof pathway), glucose => pyruvate	-21.9125	-19.5242	15/27	Aldoa,Aldoc,Eno1,Eno3,Gapdh,Gpi1,Hk1,Pfkl,Pfkm,Pgam1,Pgk1,Pkm,Tpi1,Pfkp,Eno1b,Ldha,Pgm2,Arg1,Cth,Gpt2,Camk2a,Igf1r,Insr,Prkcg,Slc2a1,Egln3,Pdk1
2_Summary	KEGG Pathway	mmu05230	Central carbon metabolism in cancer	-8.42326	-6.77535	10/64	Hk1,Ldha,Pfkl,Pfkm,Pgam1,Pkm,Slc2a1,Pfkp,Slc16a3,Pdk1,Camk2a,Itpr2,Pygm,Prkag3
3_Summary	KEGG Pathway	mmu00030	Pentose phosphate pathway	-7.11878	-5.50865	7/32	Aldoa,Aldoc,Gpi1,Pfkl,Pfkm,Pfkp,Pgm2,Hk1,Tpi1,Eno1,Eno3,Eno1b
4_Summary	KEGG Pathway	mmu04152	AMPK signaling pathway	-4.72292	-3.2097	9/126	Igf1r,Insr,Pfkl,Pfkm,Scd1,Scd2,Srebf1,Pfkp,Prkag3,Pygm,Slc2a1,Tnf
5_Summary	KEGG Pathway	mmu00500	Starch and sucrose metabolism	-4.40334	-2.94448	5/33	Gpi1,Hk1,Pygm,Pgm2,Gbe1
6_Summary	KEGG Pathway	mmu04930	Type II diabetes mellitus	-3.60766	-2.17363	5/48	Cacna1d,Hk1,Insr,Pkm,Tnf
7_Summary	KEGG Pathway	mmu04925	Aldosterone synthesis and secretion	-3.26831	-1.88003	6/86	Cacna1d,Camk2a,Nr4a1,Itpr2,Prkcg,Cacna1h,Fzd9,Igf1r,Sdc4,Timp3,Tnf,Slc2a1,Kcnmb4,Rasd1,Rapgef3,Arc
8_Summary	KEGG Pathway	mmu04068	FoxO signaling pathway	-3.0087	-1.64161	7/132	Bnip3,Igf1r,Insr,Klf2,Tgfb3,Prkag3,Foxo6
9_Summary	KEGG Pathway	mmu04330	Notch signaling pathway	-2.58082	-1.25323	4/49	Dtx1,Jag2,Notch3,Maml3
10_Summary	KEGG Pathway	mmu01040	Biosynthesis of unsaturated fatty acids	-2.37157	-1.09724	3/28	Scd1,Scd2,Fads2
11_Summary	KEGG Pathway	mmu04360	Axon guidance	-2.31846	-1.06052	7/175	Camk2a,Ephb2,Plxna3,Sema6b,Slit1,Unc5a,Pdk1
12_Summary	KEGG Pathway	mmu05146	Amoebiasis	-2.07478	-0.873516	5/106	Arg1,Lamb2,Prkcg,Tgfb3,Tnf
