# Supplementary material for: PRDM15 is a key regulator of metabolism critical to sustain B-cell lymphomagenesis
Source: Nat Commun. 2020 Jul 14;11:3520. doi: 10.1038/s41467-020-17064-0 (PMC7360777; doi:10.1038/s41467-020-17064-0)
Supplement: Supplementary file 11 — Supplementary Data 8 [file 41467_2020_17064_MOESM11_ESM.xlsx]

## Sheet: Supplementary data 8
Table S8	Genes that were bound and regulated in at least 2 tumors
Gene Symbol	Description
Apbb2	amyloid beta (A4) precursor protein-binding, family B, member 2
C77080	expressed sequence C77080
Ccdc28b	coiled coil domain containing 28B
Cited2	Cbp/p300-interacting transactivator, with Glu/Asp-rich carboxy-terminal domain, 2
large	LARGE xylosyl- and glucuronyltransferase 1
Csf1	colony stimulating factor 1 (macrophage)
Cux1	cut-like homeobox 1
Cxxc5	CXXC finger 5
Cyp4v3	cytochrome P450, family 4, subfamily v, polypeptide 3
Eno3	enolase 3, beta muscle
Faah	fatty acid amide hydrolase
Foxk1	forkhead box K1
Fut10	fucosyltransferase 10
Gapdh	glyceraldehyde-3-phosphate dehydrogenase
Gatsl2	GATS protein-like 2
Gdpd5	glycerophosphodiester phosphodiesterase domain containing 5
Grb7	growth factor receptor bound protein 7
Higd1a	HIG1 domain family, member 1A
Hk3	hexokinase 3
Ift81	intraflagellar transport 81
Igf1r	insulin-like growth factor I receptor
Insr	insulin receptor
Ints10	integrator complex subunit 10
Kcnk13	potassium channel, subfamily K, member 13
Kcnq5	potassium voltage-gated channel, subfamily Q, member 5
Lamb2	laminin, beta 2
Lrrc1	leucine rich repeat containing 1
Maml3	mastermind like transcriptional coactivator 3
tdrd7	tudor domain containing 7
Il6st	interleukin 6 signal transducer
Notch3	notch 3
Vsir	V-set immunoregulatory receptor
Oaf	out at first homolog
Oxct1	3-oxoacid CoA transferase 1
P2rx4	purinergic receptor P2X, ligand-gated ion channel 4
Parp16	poly (ADP-ribose) polymerase family, member 16
Pfkp	phosphofructokinase, platelet
Pkm	pyruvate kinase, muscle
Prickle1	prickle planar cell polarity protein 1
Pygm	muscle glycogen phosphorylase
Adgrl1	adhesion G protein-coupled receptor L1
Rgl2	ral guanine nucleotide dissociation stimulator-like 2
Rnase4	ribonuclease, RNase A family 4
Rxra	retinoid X receptor alpha
Scamp1	secretory carrier membrane protein 1
Scin	scinderin
Sema6b	sema domain, transmembrane domain (TM), and cytoplasmic domain, (semaphorin) 6B
Sh2b2	SH2B adaptor protein 2
Slc16a3	solute carrier family 16 (monocarboxylic acid transporters), member 3
Slc17a5	solute carrier family 17 (anion/sugar transporter), member 5
Ssbp2	single-stranded DNA binding protein 2
Tjp3	tight junction protein 3
Tk1	thymidine kinase 1
Tlr13	toll-like receptor 13
Ublcp1	ubiquitin-like domain containing CTD phosphatase 1
Unc5a	unc-5 netrin receptor A
Usp3	ubiquitin specific peptidase 3
Wwox	WW domain-containing oxidoreductase
Zfp395	zinc finger protein 395
Zfp52	zinc finger protein 52
Zfp521	zinc finger protein 521
Zfp609	zinc finger protein 609
Zfp704	zinc finger protein 704
Zmiz1	zinc finger, MIZ-type containing 1
Zmym3	zinc finger, MYM-type 3
Cenpu	centromere protein U
Dnajc6	DnaJ heat shock protein family (Hsp40) member C6
Pimreg	PICALM interacting mitotic regulator
