# Supplementary material for: PRDM15 is a key regulator of metabolism critical to sustain B-cell lymphomagenesis
Source: Nat Commun. 2020 Jul 14;11:3520. doi: 10.1038/s41467-020-17064-0 (PMC7360777; doi:10.1038/s41467-020-17064-0)
Supplement: Supplementary file 12 — Supplementary Data 9 [file 41467_2020_17064_MOESM12_ESM.xlsx]

## Sheet: Supplementary data 9
Table S9	Gene Ontology of genes that were bound and regulated in at least 2 tumors
GroupID	Category	Term	Description	LogP	Log(q-value)	InTerm_InList	Symbols
1_Summary	GO Biological Processes	GO:0006096	glycolytic process	-7.77979	-4.09925	7/90	Eno3,Gapdh,Insr,Foxk1,Pkm,Pfkp,Hk3,Pygm,Il6st,Oxct1,Igf1r,Rxra,Tk1,Faah,Cyp4v3,Large1,Fut10,P2rx4
2_Summary	GO Biological Processes	GO:0030335	positive regulation of cell migration	-4.23206	-1.77453	9/539	Csf1,Grb7,Igf1r,Il6st,Insr,P2rx4,Sema6b,Vsir,Zfp609,Cux1,Gdpd5,Adgrl1
3_Summary	GO Biological Processes	GO:0030325	adrenal gland development	-4.14569	-1.70367	3/25	Igf1r,Insr,Cited2,Foxk1,Sh2b2,Oxct1,Hk3,Grb7,Pkm,Gapdh,Rgl2,Rxra,P2rx4,Castor2,Csf1,Scin,Dnajc6
4_Summary	GO Biological Processes	GO:0007219	Notch signaling pathway	-3.55992	-1.20714	5/177	Il6st,Notch3,Gdpd5,Zmiz1,Maml3,Csf1,Scin,Vsir,Zfp609,Cited2
5_Summary	GO Biological Processes	GO:0060840	artery development	-3.40553	-1.0589	4/106	Cited2,Notch3,Prickle1,Zmiz1,Cux1,Igf1r,Lamb2,Rxra
6_Summary	GO Biological Processes	GO:0048589	developmental growth	-3.01829	-0.769795	9/787	Csf1,Insr,Lamb2,Large1,Cited2,Pkm,Rxra,Sema6b,Zmiz1,Igf1r
7_Summary	GO Biological Processes	GO:0031667	response to nutrient levels	-2.89127	-0.682313	6/371	Igf1r,Foxk1,P2rx4,Higd1a,Rnase4,Castor2,Lamb2,Insr
8_Summary	GO Biological Processes	GO:0005977	glycogen metabolic process	-2.67945	-0.52311	3/78	Il6st,Insr,Pygm
9_Summary	GO Biological Processes	GO:0048863	stem cell differentiation	-2.18312	-0.146603	4/229	Cited2,Sema6b,Vsir,Prickle1
10_Summary	GO Biological Processes	GO:0007411	axon guidance	-2.08176	-0.057057	4/245	Apbb2,Lamb2,Sema6b,Unc5a
Table S9	KEGG pathways of genes that were bound and regulated in at least 2 tumors
GroupID	Category	Term	Description	LogP	Log(q-value)	InTerm_InList	Symbols
1_Summary	KEGG Pathway	M00001	Glycolysis (Embden-Meyerhof pathway), glucose => pyruvate	-8.06698	-5.6787	5/27	Eno3,Gapdh,Pkm,Pfkp,Hk3,Igf1r,Insr
2_Summary	KEGG Pathway	mmu05230	Central carbon metabolism in cancer	-4.5985	-2.81229	4/64	Pkm,Pfkp,Slc16a3,Hk3,Insr
3_Summary	KEGG Pathway	mmu04910	Insulin signaling pathway	-3.2697	-1.62178	4/141	Insr,Pygm,Sh2b2,Hk3
4_Summary	KEGG Pathway	mmu04151	PI3K-Akt signaling pathway	-2.65146	-1.04133	5/346	Csf1,Igf1r,Insr,Lamb2,Rxra,Rgl2,Pfkp
5_Summary	KEGG Pathway	mmu04919	Thyroid hormone signaling pathway	-2.45122	-0.908037	3/115	Notch3,Rxra,Pfkp
