# Supplementary material for: PRDM15 is a key regulator of metabolism critical to sustain B-cell lymphomagenesis
Source: Nat Commun. 2020 Jul 14;11:3520. doi: 10.1038/s41467-020-17064-0 (PMC7360777; doi:10.1038/s41467-020-17064-0)
Supplement: Supplementary file 13 — Supplementary Data 10 [file 41467_2020_17064_MOESM13_ESM.xlsx]

## Sheet: Supplementary data 10
		Forward		Reverse
ChIP
	pkm	GCCTCCGCGTTCATCCTCCT		CGGACGTGACCGGATCGGAG
	Pfkp	TGAGGCGGTGTGGGAGACCT		GGGAGCTGCTTAGGGCACCG
	Gapdh	CTCATCCCCGCAAAGGCGGA		TGGATGAGGTGGCCGAAGCG
	Insr	GCCCGCAATCCCAGAGTCCA		CACAACGCGACCCACCCAGA
	Cited2	CGATCCAGGGTGCTGATGTTCC		CAGCTGCCAACAATGAGCTGTG
	Igf1R	ACCGGAACACCCAAGGAGCG		TGTGGTGGAAAGCCCGGACG
	Faah	GGTCCATCGCAGGACCACCG		TGCAGCGGAGCTGTTGGTGT
	Insr-Set1	GCGTTGTGTGGAGTCTGAGA		CTCTGCTGGCTTTCTCCCC
	Insr-Set2	CGACTCCAGCCCGTAAACAA		GAAGTTGCGGGTTTTACGGG
	Tk1	ACCCCGCACCTGAATCTGCC		CACCCACGGACTCTCGGTGC
	Pgk1	GCATGCGCTTTAGCAGCCCC		GTTGGCGCCTACCGGTGGAT
FAIRE
	Igf1r	ACGTCCCTGCGATCCCGAACTC		CGCACACTCCAAGCGGCTACAG
	Insr	CTCACATCCTCTCCCGAAGC		GTGGAAGAGAAGGACGTGCG
	Cad	GGCTGCTTGCGCCGT		CAGAGCCCTAAGCGTAGTGAGC
qPCR	Prdm15	TGTGGTCATGGTCAAGGACT		GACTCAAACGGACCAAATTGT
	Insr	CGACGGCTGTGCCATTGCTG		CTCCAGGGTACAGGTGGCCG
	Igf1R	CCTGATGAATGGGAGGTAGCTCG		AGGCCTCGTTGAGAAACTCGAT
	Cited2	CGCCCAATGTCATAGACACTGAT		ATGCGGTCCAAACCCATTTCTA
	Faah	TGCCCACTCCAGCCATGAGG		GCCCACGGAGAGACGCACTG
	Gpadh	CATCTTCTTGTGCAGTGCCAG		GGCAACAATCTCCACTTTGCC
	Ubiquitin	TGGCTATTAATTATTCGGTCTGCAT		GCAAGTGGCTAGAGTGCAGAGTAA
	Aacs	CCAGCCCACGCACTTCTGGA		GCCATCACTACGGCCCAGCA
	Adsl	GGCGCATTCGGCAAGAGCTG		TCTCATGGCAGTCCTGTCGGC
	Afmid	AGGAGTTCTACGAGACACTTCTCCG		TGGGGACTGGGTGTCCTCACA
	Grhpr	TGCAGCAGCGGGACTGGATG		TGTGGGGCAGGATCACGCAG
	Chst15	GAGTCAGGTTGACGCGCCCT		TGCTAGGTGACCTGAAAAGCCCA
	Gpt2	CGCGGCGACAGGGCTAATCT		GCTGTGACTACGGCCCCAGG
	Pkm1	CAGCCATGTTCCACCGTCTG		GGCCTCCATGAGGTCTGTGG
	Pkm2	TTACCAGCGACCCCACAGAA		CCTGCCAGACTTGGTGAGCA
	Pfkp	TCACGGGAGCCAACCTCTTC		CCCACCATACCCACCACGTT
	Pfkm	GCTGGGTGGCACAGTGATTG		CATCGCCTCCGATGACACAC
	Pgk1	GGGTCGTGATGAGGGTGGAC		TTGGCTCCATTGTCCAAGCA
	Oxct1	GCCGAAGATGGCGGCTCTCA		ACACACCCCTTATGCAGGGCG
qPCR (human)
	Actb
	Insr	TGCCGAGGACCCTAGGCCAT		GGCACGCTGGTCGAGGAAGT
	Igf1r	TGCCAGAAAATGTGCCCAAGCA		ACACAGCGCCAGCCCTCAAA
	Pkm1	GCCATGTTCCACCGCAAGCTG		TAAGAAGCCTCCACGCTGCCC
	Pkm2	CGCCCATTACCAGCGACCCC		TATGGCCCCACTGCAGCACTT
	Gapdh	GAAGGTGAAGGTCGGAGTC		GAAGATGGTGATGGGATTTC
	Pkfp	ACCTGTGTGTGATCGGCGGG		ATCGATCTGGCCGTTCCTGGC
	Pfkm	GCAAGAAAGCAGCGGCGGAG		CAGCAGCATTCATACCTTGGGCAT
	Pgk1	GCCAAGACTGGCCAAGCCAC		CAGGACCACAGTCCAAGCCCATC
	Aacs	TGCCAGGTGATGTGGGAGCC		TAACTCTCCAGCGCCAGGCCG
	Cited2	TCTCAGAGCACAACAGCTCCAG		CCTTCGCAGGTGAGGTGCCA
splicing	PRDM15	CAGTGCCCGAGAGCGAGAAT		TTGTGCTCCCCGAGCTGTTT
recombination	PRDM15	AGAGCTTCGTGCAACTCACA		CAGCTCTTCTTTGGGGCTGA
