# Supplementary material for: PRDM15 is a key regulator of metabolism critical to sustain B-cell lymphomagenesis
Source: Nat Commun. 2020 Jul 14;11:3520. doi: 10.1038/s41467-020-17064-0 (PMC7360777; doi:10.1038/s41467-020-17064-0)
Supplement: Supplementary file 14 — Supplementary Data 11 [file 41467_2020_17064_MOESM14_ESM.xlsx]

## Sheet: Supplementary data 11
Target	Fwd oligo	Fwd oligo
INSR-BS	CACCGAAGGTGGCGCGGATTAAGAC	AAACGTCTTAATCCGCGCCACCTTC
IGF1R Exon2	CACCGGGTGGAGAGGTAACAGAGGT	AAACACCTCTGTTACCTCTCCACCC
