# Supplementary material for: PRDM15 is a key regulator of metabolism critical to sustain B-cell lymphomagenesis
Source: Nat Commun. 2020 Jul 14;11:3520. doi: 10.1038/s41467-020-17064-0 (PMC7360777; doi:10.1038/s41467-020-17064-0)
Supplement: Supplementary file 15 — Supplementary Data 12 [file 41467_2020_17064_MOESM15_ESM.xlsx]

## Sheet: Supplementary data 12
Antibody name	Host species	Dilution	Catalog#	Vendor
PRDM15	Rabbit	1:2,500	in-house	EG lab
TUBA	Mouse	1:10,000	T5168	Sigma
INSR	Rabbit	1:1000	CST#3025	Cell Singaling Technology
IGF1R	Rabbit	1:1000	CST#9750	Cell Singaling Technology
p-FOXO1(T24)/Foxo3a (T32)	Rabbit	1:1000	CST#9464	Cell Singaling Technology
pP70 S6 Kinase (Thr389)	Rabbit	1:1000	CST#9234	Cell Singaling Technology
Phospho-Akt (Ser473)	Rabbit	1:2000	CST#4060	Cell Singaling Technology
p-PRAS40 (T246)	Rabbit	1:1000	CST#2997	Cell Singaling Technology
pS6 (Ser235/236)	Rabbit	1:1000	CST#2211	Cell Singaling Technology
pS6 (S240-44)	Rabbit	1:1000	CST#5364	Cell Singaling Technology
p-4E-BP1 (Ser65)	Rabbit	1:1000	CST#9451	Cell Singaling Technology
p-STAT3	Rabbit	1:2000	CST#9145	Cell Singaling Technology
FoxO1	Rabbit	1:1000	CST#2880	Cell Singaling Technology
P70 S6 Kinase	Rabbit	1:1000	CST#2708	Cell Singaling Technology
AKT	Rabbit	1:1000	CST9272	Cell Singaling Technology
PRAS40	Rabbit	1:1000	CST2691	Cell Singaling Technology
S6	Rabbit	1:1000	CST#2217	Cell Singaling Technology
4E-BP1 (53H11)	Rabbit	1:1000	CST#9644	Cell Singaling Technology
STAT3	Mouse	1:1000	CST#9139	Cell Singaling Technology
Actin	Mouse	1:1000	SC-47778	Santa Cruz
PRMT5	Goat	1:500	SC-22132	Santa Cruz
BrdU-FITC	mouse	1:100	7583	BD Biosciences
B220	Mouse	1:50	130-120-077	Miltenyi Biotec
